# Supplementary material for: Adapting Genotyping-by-Sequencing for Rice F2 Populations
Source: G3 (Bethesda). 2017 Jan 11;7(3):881–93. doi: 10.1534/g3.116.038190 (PMC5345719; doi:10.1534/g3.116.038190)
Supplement: Supplementary file 7 [file 881TableS1.xlsx]

## Sheet: Table_S1
	Table S1: Imputed distances between known markers.
	The distances in both, number of markers and Mbp are shown for each population and level of missing data. Imputation of missing genotypes was performed as described in the main text. The joined dataset was spearately analyzed for the spring 2014 population which has PstI sites present and KpnI sites imputed and the fall 2014 populaton which had KpnI sites present and PstI sites imputed.
	dataset	total no. of imputation eventsa	imputation events / no. of F2s	No. of imputed genotypes between known genotypesb			Imputed distance between known genotypes (Mbp)b
				min	median	max	min	median	max
	spring 2014, max missing 75 %	19074	71.1716	1	1	7	0.000136	0.07666	1.74049
	spring 2014, max missing 50 %	8440	31.4925	1	1	7	0.000136	0.095913	1.74049
	spring 2014, max missing 5 %	502	1.87313	1	1	2	0.000845	0.254985	2.49278
	fall 2014, max missing 75 %	14096	17.3383	1	1	4	0.003851	0.0571215	5.0361
	fall 2014, max missing 50 %	7152	8.79705	1	1	4	0.009879	0.752876	5.0361
	fall 2014, max missing 5 %	98	0.120541	1	1	2	0.038427	1.66076	11.3625
	joined, max missing 75 %, PstI present	238559	890.146	1	1	4	6.6e-05	0.070556	1.05603
	joined, max missing 50 % PstI present	186706	696.664	1	1	4	6.6e-05	0.083523	1.17376
	joined, max missing 5 % PstI present	63357	236.407	1	1	3	6.6e-05	0.231107	1.85939
	joined, max missing 75 % KpnI present	698442	859.092	1	5	51	0.000443	0.260059	5.60505
	joined, max missing 50 % KpnI present	543964	669.082	1	5	62	0.003096	0.338514	5.60505
	joined, max missing 5 % KpnI present	175811	216.25	1	6	44	0.018196	0.859486	12.2874
	a calculated over all F2s and all markers in the respective dataset; one imputation event describes the imputation of one or more consecutive unknown genotypes
	b imputation statistics were calculated per imputation event over all F2s and markers in the respecitive dataset
