# Supplementary material for: Adapting Genotyping-by-Sequencing for Rice F2 Populations
Source: G3 (Bethesda). 2017 Jan 11;7(3):881–93. doi: 10.1534/g3.116.038190 (PMC5345719; doi:10.1534/g3.116.038190)
Supplement: Supplementary file 9 [file 881TableS2.xlsx]

## Sheet: Table_S2
	Table S2: Effect of imputation and error correction on the total and relative number of genotypes.
	The absolute and relative number of genotyped SNP marker is shown for each of the two populations (spring 2014 and fall 2014) with the indicated number of missing data per site allowed. - and + indicate the application of imputation and error correction for each dataset.
	dataset	imputation	error correction	total number of genotypesa				relative number of genotypesb
				A	B	H	N	A	B	H	N
	spring 2014 max missing 75 %	-	-	466213	485482	915819	24030	24.647	25.666	48.416	1.27
	spring 2014 max missing 75 %	+	-	471595	494532	921596	3821	24.932	26.144	48.722	0.202
	spring 2014 max missing 75 %	+	+	426835	442884	1020444	1381	22.565	23.414	53.948	0.073
	spring 2014 max missing 50 %	-	-	373643	390826	782836	10311	23.988	25.091	50.259	0.662
	spring 2014 max missing 50 %	+	-	375837	395500	784900	1379	24.129	25.391	50.391	0.089
	spring 2014 max missing 50 %	+	+	348606	363307	845149	554	22.381	23.325	54.259	0.036
	spring 2014 max missing 5 %	-	-	133130	140115	300766	581	23.169	24.385	52.344	0.101
	spring 2014 max missing 5 %	+	-	133280	140370	300875	67	23.196	24.43	52.363	0.012
	spring 2014 max missing 5 %	+	+	128870	133455	312227	40	22.428	23.226	54.339	0.007
	fall 2014 max missing 75 %	-	-	254539	205771	412294	18444	28.566	23.093	46.271	2.07
	fall 2014 max missing 75 %	+	-	256551	216399	414868	3230	28.792	24.286	46.56	0.362
	fall 2014 max missing 75 %	+	+	214838	188479	486119	1612	24.111	21.153	54.556	0.181
	fall 2014 max missing 50 %	-	-	188963	153713	328899	8906	27.769	22.589	48.333	1.309
	fall 2014 max missing 50 %	+	-	189696	159828	329738	1219	27.877	23.488	48.457	0.179
	fall 2014 max missing 50 %	+	+	163245	142536	374009	691	23.99	20.946	54.962	0.102
	fall 2014 max missing 5 %	-	-	61403	54552	128604	154	25.092	22.292	52.553	0.063
	fall 2014 max missing 5 %	+	-	61437	54604	128619	53	25.106	22.313	52.559	0.022
	fall 2014 max missing 5 %	+	+	57351	49783	137539	40	23.436	20.343	56.204	0.016
	a genotypes were encoded as A (Nipponbare), B (Oryza longistaminata), H (heterozygous) or N (missing)
	b as a percentage of all genotypes
