# Supplementary material for: Adapting Genotyping-by-Sequencing for Rice F2 Populations
Source: G3 (Bethesda). 2017 Jan 11;7(3):881–93. doi: 10.1534/g3.116.038190 (PMC5345719; doi:10.1534/g3.116.038190)
Supplement: Supplementary file 11 [file 881TableS3.xlsx]

## Sheet: Table_S3
	Table S3: Number of error-types for each F2 individual and each SNP marker.
	For each F2 individual (A) and for each marker (B) the number of missing genotypes and the occurence of each possible error-type was determined. The first and last marker on each chromosome was excluded from error-type analysis (n.d.). In addition, for each marker the position in the Nipponbare (NB) genome was compared to the most likely position in the Oryza longistaminata genome (OL) to determi…
	A									B
	F2 name	missing	HAH	HBH	AHA	BHB	ABA	BAB		marker name	missing	HAH	HBH	AHA	BHB	ABA	BAB	NB chromosome	NB position (bp)	OL chromosome	OL position (bp)	synteny	alternative BLASTN hit
	F2 1001	1	1	0	0	1	0	0		S1_1491831	0	n.d.	n.d.	n.d.	n.d.	n.d.	n.d.	chr01	1491831	chr01	1246515	TRUE	TRUE
	F2 1002	0	1	0	1	0	0	0		S1_3476173	1	3	0	2	0	0	0	chr01	3476173	chr01	3633401	TRUE	FALSE
	F2 1003	0	3	23	18	5	0	0		S1_4070778	0	1	2	0	1	0	0	chr01	4070778	chr12	17470525	FALSE	FALSE
	F2 1004	0	2	0	0	0	0	0		S1_5108469	0	4	0	0	0	0	0	chr01	5108469	chr01	4964133	TRUE	FALSE
	F2 1005	0	1	0	0	0	0	0		S1_5335479	1	0	7	0	0	0	0	chr01	5335479	chr01	5240055	TRUE	FALSE
	F2 1006	0	2	1	2	0	0	0		S1_7346554	0	0	17	9	0	0	0	chr01	7346554	chr01	6734248	TRUE	FALSE
	F2 1007	1	1	20	10	5	0	0		S1_7430789	0	56	1	0	68	0	0	chr01	7430789	chr01	6839051	TRUE	FALSE
	F2 1008	0	0	1	1	0	0	0		S1_8759693	0	1	43	44	0	0	0	chr01	8759693	chr06	4670109	FALSE	FALSE
	F2 1009	0	1	0	1	0	0	0		S1_9317124	1	3	5	5	0	1	0	chr01	9317124	chr07	6565326	FALSE	FALSE
	F2 1010	0	0	0	0	0	0	0		S1_10317571	0	4	2	0	6	0	0	chr01	10317571	NA	NA	NA	FALSE
	F2 1011	2	3	19	15	3	0	0		S1_10890145	0	0	1	5	0	0	0	chr01	10890145	chr01	9528413	TRUE	FALSE
	F2 1012	0	1	0	0	0	0	0		S1_13838097	1	0	63	20	0	0	0	chr01	13838097	chr05	20690677	FALSE	TRUE
	F2 1013	0	0	1	0	0	0	0		S1_15170806	1	1	0	0	7	0	0	chr01	15170806	chr01	13064758	TRUE	TRUE
	F2 1014	0	2	0	0	0	0	0		S1_18893316	0	1	0	0	2	0	0	chr01	18893316	chr01	16641733	TRUE	FALSE
	F2 1015	1	0	1	0	0	0	0		S1_18940840	0	0	12	7	0	1	0	chr01	18940840	chr01	12504382	TRUE	FALSE
	F2 1016	0	2	0	0	0	0	0		S1_20534755	0	18	1	0	18	0	1	chr01	20534755	chr01	17331325	TRUE	FALSE
	F2 1017	0	1	25	11	5	0	0		S1_22676429	0	1	42	36	2	1	0	chr01	22676429	chr03	40042195	FALSE	FALSE
	F2 1018	2	0	1	3	1	0	0		S1_23388122	0	4	7	6	1	0	0	chr01	23388122	chr01	18539575	TRUE	FALSE
	F2 1019	1	3	15	14	4	0	0		S1_23760858	1	2	2	0	3	0	0	chr01	23760858	NA	NA	NA	FALSE
	F2 1020	1	4	22	9	4	0	0		S1_26182938	1	0	5	0	0	0	0	chr01	26182938	NA	NA	NA	FALSE
	F2 1022	0	1	1	0	0	0	0		S1_26805579	0	0	3	1	1	0	0	chr01	26805579	chr01	22861151	TRUE	FALSE
	F2 1023	1	0	0	0	0	0	0		S1_27716510	0	2	1	1	1	0	0	chr01	27716510	chr01	23733893	TRUE	FALSE
	F2 1024	0	0	2	0	1	0	0		S1_28320489	1	33	1	0	1	0	0	chr01	28320489	chr01	24288201	TRUE	FALSE
	F2 1025	0	1	26	5	4	0	0		S1_28374425	0	0	1	2	0	0	0	chr01	28374425	chr01	24341125	TRUE	FALSE
	F2 1026	0	0	0	1	0	0	0		S1_29384053	5	127	0	0	0	0	1	chr01	29384053	NA	NA	NA	FALSE
	F2 1027	1	1	0	1	0	0	0		S1_30079993	0	0	1	1	1	0	0	chr01	30079993	chr01	26004262	TRUE	FALSE
	F2 1029	0	0	1	0	0	0	0		S1_30542215	0	1	0	0	0	0	0	chr01	30542215	chr01	26539445	TRUE	FALSE
	F2 1030	0	0	1	1	0	0	0		S1_30986004	0	0	1	0	0	0	0	chr01	30986004	chr01	27311124	TRUE	FALSE
	F2 1031	1	1	0	0	0	0	0		S1_31409645	0	3	5	2	0	0	0	chr01	31409645	chr06	254036	FALSE	FALSE
	F2 1032	0	3	0	2	0	0	0		S1_32541076	0	0	0	0	0	0	0	chr01	32541076	chr01	28708763	TRUE	FALSE
	F2 1033	0	2	0	2	0	0	0		S1_33169999	0	1	12	0	0	0	0	chr01	33169999	chr01	8592421	TRUE	FALSE
	F2 1034	1	1	0	0	1	0	0		S1_34605863	1	0	2	0	0	0	0	chr01	34605863	chr01	31047858	TRUE	FALSE
	F2 1036	0	7	8	12	1	0	0		S1_34624059	0	0	0	0	1	0	0	chr01	34624059	chr01	31066607	TRUE	FALSE
	F2 1037	0	2	2	3	0	0	0		S1_35422574	0	0	73	69	1	2	0	chr01	35422574	chr01	32448793	TRUE	FALSE
	F2 1038	0	1	1	1	0	0	0		S1_35474080	0	0	0	0	1	0	0	chr01	35474080	chr01	32481910	TRUE	FALSE
	F2 1039	0	1	0	2	0	0	0		S1_35814881	1	0	0	0	0	0	0	chr01	35814881	chr01	32794757	TRUE	FALSE
	F2 1040	0	2	0	0	0	0	0		S1_36379908	1	0	68	67	0	2	0	chr01	36379908	chr01	34125735	TRUE	FALSE
	F2 1041	0	3	1	1	0	0	0		S1_36489501	3	69	1	0	71	0	1	chr01	36489501	chr01	34258260	TRUE	FALSE
	F2 1043	0	3	15	11	4	0	0		S1_36635157	0	1	77	69	0	2	0	chr01	36635157	chr01	34390949	TRUE	FALSE
	F2 1044	0	0	0	0	0	0	0		S1_37888090	0	2	0	0	0	0	0	chr01	37888090	chr01	36441676	TRUE	FALSE
	F2 1045	0	3	0	0	0	0	0		S1_38216324	0	1	0	2	0	0	0	chr01	38216324	chr01	36820537	TRUE	FALSE
	F2 1046	0	0	1	0	0	0	0		S1_38306492	0	0	0	1	1	0	0	chr01	38306492	chr01	37202972	TRUE	FALSE
	F2 1048	0	1	0	0	0	0	0		S1_38689084	0	1	0	0	1	0	0	chr01	38689084	chr01	37545966	TRUE	TRUE
	F2 1049	0	2	0	2	0	0	0		S1_39724732	0	1	64	59	1	1	0	chr01	39724732	chr03	15874437	FALSE	FALSE
	F2 1050	0	2	0	0	0	0	0		S1_40201170	0	8	3	0	0	0	0	chr01	40201170	chr11	6819088	FALSE	FALSE
	F2 1051	0	0	0	0	0	0	0		S1_41021692	0	7	1	0	0	0	0	chr01	41021692	chr01	41168919	TRUE	FALSE
	F2 1052	0	0	0	0	0	0	0		S1_41117485	0	2	62	57	1	1	0	chr01	41117485	chr01	41624359	TRUE	FALSE
	F2 1053	0	2	0	1	0	0	0		S1_42328039	1	n.d.	n.d.	n.d.	n.d.	n.d.	n.d.	chr01	42328039	chr01	42310274	TRUE	FALSE
	F2 1054	0	5	11	18	5	0	0		S2_222610	1	n.d.	n.d.	n.d.	n.d.	n.d.	n.d.	chr02	222610	chr05	12945489	FALSE	FALSE
	F2 1055	0	4	16	9	6	0	0		S2_555791	0	0	0	1	1	0	0	chr02	555791	chr04	15263244	FALSE	FALSE
	F2 1056	0	1	0	0	0	0	0		S2_559812	0	1	30	36	0	0	0	chr02	559812	chr04	15258681	FALSE	FALSE
	F2 1057	1	4	15	9	4	0	0		S2_1476625	0	1	1	0	0	0	0	chr02	1476625	chr02	631106	TRUE	FALSE
	F2 1058	0	1	1	0	0	0	0		S2_1974349	0	3	0	1	1	0	0	chr02	1974349	chr02	1451149	TRUE	FALSE
	F2 1059	0	0	0	0	1	0	0		S2_4997134	0	12	25	26	2	0	0	chr02	4997134	chr02	5662992	TRUE	FALSE
	F2 1060	0	1	0	1	0	0	0		S2_7892051	0	10	9	1	0	0	0	chr02	7892051	chr02	9168393	TRUE	TRUE
	F2 1061	0	2	0	0	0	0	0		S2_11656227	0	3	0	1	0	0	0	chr02	11656227	chr09	13036111	FALSE	FALSE
	F2 1063	0	1	1	1	0	0	0		S2_12504453	0	1	4	1	0	0	0	chr02	12504453	chr01	22375653	FALSE	FALSE
	F2 1064	0	0	0	2	0	0	0		S2_14738385	0	0	2	0	0	0	0	chr02	14738385	NA	NA	NA	FALSE
	F2 1065	2	2	0	1	0	0	0		S2_18843187	0	2	2	0	1	0	0	chr02	18843187	chr02	18158227	TRUE	FALSE
	F2 1066	0	3	0	1	0	0	0		S2_18843254	0	0	1	0	0	0	0	chr02	18843254	chr02	18158160	TRUE	FALSE
	F2 1068	0	4	0	0	1	0	0		S2_19260462	0	2	4	3	0	0	0	chr02	19260462	chr02	18498435	TRUE	FALSE
	F2 1069	0	1	1	0	0	0	0		S2_22890137	1	6	1	0	3	0	0	chr02	22890137	NA	NA	NA	FALSE
	F2 1070	0	1	0	0	0	0	0		S2_23024920	1	3	15	7	1	0	0	chr02	23024920	NA	NA	NA	FALSE
	F2 1071	1	1	2	1	0	0	0		S2_23272844	0	0	8	1	1	0	0	chr02	23272844	chr02	23065539	TRUE	TRUE
	F2 1072	0	2	0	0	0	0	0		S2_23652317	2	0	2	1	0	0	0	chr02	23652317	chr02	23341711	TRUE	FALSE
	F2 1073	0	1	0	2	0	0	0		S2_24863807	0	0	0	1	0	0	0	chr02	24863807	chr02	24705787	TRUE	FALSE
	F2 1074	0	0	0	0	0	0	0		S2_25778348	0	4	3	0	1	0	0	chr02	25778348	chr02	25825325	TRUE	TRUE
	F2 1075	0	0	0	0	0	0	0		S2_26511786	0	0	0	0	0	0	0	chr02	26511786	chr02	34183480	TRUE	FALSE
	F2 1076	0	5	17	13	5	0	0		S2_26817724	1	1	3	0	0	0	0	chr02	26817724	NA	NA	NA	FALSE
	F2 1078	0	0	1	0	0	0	0		S2_27279396	0	1	0	0	3	0	0	chr02	27279396	chr02	27281267	TRUE	FALSE
	F2 1079	0	0	2	0	0	0	0		S2_27559565	0	0	74	74	0	1	0	chr02	27559565	chr02	27812209	TRUE	FALSE
	F2 1080	2	2	1	1	0	0	0		S2_28137856	0	0	0	0	0	0	0	chr02	28137856	chr09	2687003	FALSE	FALSE
	F2 1081	0	3	1	2	0	0	0		S2_28997342	0	1	0	0	0	0	0	chr02	28997342	chr02	30913578	TRUE	FALSE
	F2 1082	0	0	0	0	1	0	0		S2_29111628	0	0	0	0	1	0	0	chr02	29111628	chr03	41689254	FALSE	FALSE
	F2 1083	0	0	1	0	0	0	0		S2_29258360	0	2	10	1	0	0	0	chr02	29258360	chr03	41449834	FALSE	FALSE
	F2 1084	0	1	1	0	0	0	0		S2_30469777	0	2	1	0	8	0	0	chr02	30469777	chr02	30122881	TRUE	FALSE
	F2 1085	0	1	0	1	0	0	0		S2_31613748	0	0	65	68	1	1	0	chr02	31613748	chr02	31513571	TRUE	FALSE
	F2 1087	0	0	0	0	0	0	0		S2_32290751	0	70	0	0	65	0	1	chr02	32290751	chr02	32067805	TRUE	FALSE
	F2 1088	0	3	1	0	0	0	0		S2_33775271	0	0	66	72	0	1	0	chr02	33775271	chr02	33931872	TRUE	FALSE
	F2 1089	3	4	18	11	3	0	0		S2_33844680	1	0	0	0	0	0	0	chr02	33844680	chr02	34019830	TRUE	TRUE
	F2 1090	0	1	1	2	0	0	0		S2_33854867	0	5	1	0	0	0	0	chr02	33854867	chr02	34028339	TRUE	FALSE
	F2 1091	0	1	0	0	0	0	0		S2_34784384	1	1	5	0	1	0	0	chr02	34784384	chr02	34947398	TRUE	FALSE
	F2 1092	0	1	1	0	0	0	0		S2_35379649	0	n.d.	n.d.	n.d.	n.d.	n.d.	n.d.	chr02	35379649	chr02	35976606	TRUE	FALSE
	F2 1093	9	11	4	0	1	0	0		S3_753736	0	n.d.	n.d.	n.d.	n.d.	n.d.	n.d.	chr03	753736	chr03	606216	TRUE	FALSE
	F2 1094	0	3	19	15	3	0	0		S3_794767	0	1	75	70	0	1	0	chr03	794767	chr03	648044	TRUE	FALSE
	F2 1095	0	0	0	0	0	0	0		S3_1190870	0	2	0	0	0	0	0	chr03	1190870	chr03	1501180	TRUE	TRUE
	F2 1096	0	6	19	20	5	0	0		S3_1410379	0	1	0	0	0	0	0	chr03	1410379	chr03	1681280	TRUE	FALSE
	F2 1097	0	0	0	0	0	0	0		S3_2275526	0	0	0	0	0	0	0	chr03	2275526	chr03	3032004	TRUE	FALSE
	F2 1098	0	2	0	0	0	0	0		S3_2275607	2	0	0	0	1	0	0	chr03	2275607	chr03	3032085	TRUE	FALSE
	F2 1099	0	5	10	16	1	0	0		S3_2313953	3	9	0	0	0	0	0	chr03	2313953	chr03	3095719	TRUE	TRUE
	F2 1100	1	5	21	8	5	0	0		S3_2577115	2	1	1	1	1	0	0	chr03	2577115	NA	NA	NA	FALSE
	F2 1103	0	7	17	14	1	0	0		S3_3650735	1	4	8	1	1	0	0	chr03	3650735	chr03	4592073	TRUE	FALSE
	F2 1104	0	1	0	0	0	0	0		S3_4615625	0	1	3	1	0	0	0	chr03	4615625	chr03	4814448	TRUE	FALSE
	F2 1105	0	2	0	0	0	0	0		S3_5134509	0	0	0	0	1	0	0	chr03	5134509	chr02	23946550	FALSE	FALSE
	F2 1106	1	0	0	1	0	0	0		S3_6267087	0	4	1	0	1	0	0	chr03	6267087	chr03	8694811	TRUE	FALSE
	F2 1107	0	4	20	11	4	0	0		S3_6645401	0	2	60	68	1	1	0	chr03	6645401	chr03	9112418	TRUE	FALSE
	F2 1108	0	0	0	0	0	0	0		S3_11805498	1	6	2	1	1	0	0	chr03	11805498	chr03	17532151	TRUE	FALSE
	F2 1109	0	3	1	2	1	0	0		S3_12951732	0	4	1	1	0	0	0	chr03	12951732	chr03	22321008	TRUE	FALSE
	F2 1110	0	7	12	18	3	0	0		S3_14687036	0	0	56	47	0	1	0	chr03	14687036	chr03	20412668	TRUE	FALSE
	F2 1111	1	0	1	0	1	0	0		S3_14927527	1	47	0	0	50	0	0	chr03	14927527	chr03	20595931	TRUE	FALSE
	F2 1112	0	2	1	1	0	0	0		S3_15337560	0	1	68	62	1	0	0	chr03	15337560	chr03	21216936	TRUE	FALSE
	F2 1113	0	0	2	0	0	0	0		S3_15687936	0	4	1	0	1	0	0	chr03	15687936	chr03	21850163	TRUE	FALSE
	F2 1114	1	3	3	0	1	0	0		S3_17043424	0	0	2	0	1	0	0	chr03	17043424	chr09	527945	FALSE	FALSE
	F2 1115	0	5	15	18	4	0	0		S3_19492503	0	0	14	0	0	0	0	chr03	19492503	chr03	26005678	TRUE	FALSE
	F2 1116	1	0	0	0	0	0	0		S3_19727230	0	0	0	0	0	0	0	chr03	19727230	chr03	26756475	TRUE	FALSE
	F2 1117	0	1	0	0	0	0	0		S3_26120133	0	5	5	4	0	0	0	chr03	26120133	chr03	34530051	TRUE	TRUE
	F2 1118	0	4	15	17	3	0	0		S3_27403904	1	10	1	0	12	0	0	chr03	27403904	chr04	3256439	FALSE	FALSE
	F2 1119	0	5	21	12	5	0	0		S3_27779836	0	0	71	69	0	1	0	chr03	27779836	chr03	35668200	TRUE	FALSE
	F2 1120	0	1	0	0	1	0	0		S3_27946811	0	12	0	0	3	0	0	chr03	27946811	chr03	35787664	TRUE	FALSE
	F2 1121	0	0	0	1	0	0	0		S3_31631182	0	1	4	0	1	0	0	chr03	31631182	chr03	40496537	TRUE	FALSE
	F2 1122	0	3	0	1	0	0	0		S3_33012162	0	4	2	1	1	0	0	chr03	33012162	chr03	41881330	TRUE	FALSE
	F2 1123	0	2	16	3	3	0	0		S3_34387762	3	3	1	4	0	0	0	chr03	34387762	chr03	43789470	TRUE	FALSE
	F2 1124	0	3	0	1	0	0	0		S3_35199172	1	n.d.	n.d.	n.d.	n.d.	n.d.	n.d.	chr03	35199172	chr03	44616995	TRUE	FALSE
	F2 1125	0	1	1	0	0	0	0		S4_59399	12	n.d.	n.d.	n.d.	n.d.	n.d.	n.d.	chr04	59399	chr03	26220833	FALSE	FALSE
	F2 1126	0	2	0	0	0	0	0		S4_2911230	4	9	13	10	0	0	0	chr04	2911230	chr04	1385851	TRUE	FALSE
	F2 1127	0	0	1	1	1	0	0		S4_5190042	1	3	7	13	0	0	0	chr04	5190042	chr04	2143791	TRUE	FALSE
	F2 1128	0	5	14	17	4	0	0		S4_6054079	0	0	1	3	1	0	0	chr04	6054079	chr02	5442108	FALSE	FALSE
	F2 1129	0	4	20	9	6	0	0		S4_8484352	1	170	0	0	0	0	0	chr04	8484352	chr04	5959899	TRUE	TRUE
	F2 1130	0	9	13	22	1	0	0		S4_11684262	0	0	43	68	0	6	0	chr04	11684262	chr04	7885634	TRUE	FALSE
	F2 1131	1	1	0	1	0	0	0		S4_20263323	0	0	4	0	0	0	0	chr04	20263323	chr04	13881592	TRUE	FALSE
	F2 1132	0	5	28	12	2	0	0		S4_20601406	1	0	0	1	0	0	0	chr04	20601406	chr04	14362186	TRUE	FALSE
	F2 1133	0	1	1	0	0	0	0		S4_22016831	1	1	0	0	1	0	0	chr04	22016831	chr04	16104325	TRUE	FALSE
	F2 1134	1	0	1	0	1	0	0		S4_22079240	0	1	0	1	0	0	0	chr04	22079240	chr04	16272423	TRUE	FALSE
	F2 1135	0	2	1	1	0	0	0		S4_22354689	1	2	83	69	0	2	0	chr04	22354689	NA	NA	NA	FALSE
	F2 1136	0	2	0	4	0	0	0		S4_22382643	0	0	0	0	1	0	0	chr04	22382643	chr04	16744301	TRUE	TRUE
	F2 1137	0	1	0	0	0	0	0		S4_22386792	0	2	1	0	0	0	0	chr04	22386792	chr04	16748752	TRUE	FALSE
	F2 1138	0	1	0	0	0	0	0		S4_22951299	1	0	1	0	0	0	0	chr04	22951299	chr04	17370263	TRUE	FALSE
	F2 1139	0	0	0	1	0	0	0		S4_23289813	0	0	0	0	1	0	0	chr04	23289813	chr03	9210512	FALSE	FALSE
	F2 1140	0	3	24	8	5	0	0		S4_25234317	0	0	3	0	0	0	0	chr04	25234317	chr04	20705013	TRUE	FALSE
	F2 1141	0	4	14	19	3	0	0		S4_25418317	0	0	1	0	0	0	0	chr04	25418317	chr04	20419085	TRUE	FALSE
	F2 1142	0	0	3	0	0	0	0		S4_25662983	0	0	0	0	0	0	0	chr04	25662983	chr04	20740976	TRUE	TRUE
	F2 1143	0	0	0	0	0	0	0		S4_26150000	0	0	0	0	0	0	0	chr04	26150000	chr04	21080942	TRUE	TRUE
	F2 1144	0	3	0	0	0	0	0		S4_27864687	0	0	1	0	0	0	0	chr04	27864687	chr04	22383693	TRUE	FALSE
	F2 1145	0	1	0	1	0	0	0		S4_30628168	0	1	1	0	0	0	0	chr04	30628168	chr04	26032207	TRUE	FALSE
	F2 1146	0	1	0	1	0	0	0		S4_30716073	0	0	17	2	1	0	0	chr04	30716073	chr04	26104012	TRUE	FALSE
	F2 1147	2	4	0	2	0	0	0		S4_32139752	0	2	5	2	1	0	0	chr04	32139752	NA	NA	NA	FALSE
	F2 1148	0	0	2	0	0	0	0		S4_33126600	0	0	0	0	1	0	0	chr04	33126600	chr04	29096495	TRUE	FALSE
	F2 1149	0	1	0	0	0	0	0		S4_33982144	0	2	0	0	1	0	0	chr04	33982144	NA	NA	NA	FALSE
	F2 1150	0	1	1	0	0	0	0		S4_34876298	1	5	1	0	0	0	0	chr04	34876298	chr04	31438614	TRUE	FALSE
	F2 1151	0	2	4	0	0	0	0		S4_34893410	0	1	68	77	0	0	0	chr04	34893410	chr04	31474370	TRUE	FALSE
	F2 1152	0	2	2	0	0	0	0		S4_34989644	0	0	0	1	1	0	0	chr04	34989644	chr04	31566187	TRUE	FALSE
	F2 1153	1	1	0	0	0	0	0		S4_35127842	0	n.d.	n.d.	n.d.	n.d.	n.d.	n.d.	chr04	35127842	chr04	31710449	TRUE	FALSE
	F2 1154	0	1	2	1	0	0	0		S5_841848	0	n.d.	n.d.	n.d.	n.d.	n.d.	n.d.	chr05	841848	chr04	14721661	FALSE	FALSE
	F2 1155	0	2	1	2	0	0	0		S5_1190322	0	0	0	0	0	0	0	chr05	1190322	chr03	24382038	FALSE	FALSE
	F2 1156	0	1	0	0	0	0	0		S5_1252424	1	0	1	0	2	0	0	chr05	1252424	chr05	1200072	TRUE	FALSE
	F2 1157	0	0	13	4	10	0	0		S5_3628535	0	7	3	0	0	0	0	chr05	3628535	chr05	3199595	TRUE	TRUE
	F2 1158	0	4	16	18	8	1	0		S5_4600589	0	2	37	48	0	1	0	chr05	4600589	chr05	3992473	TRUE	FALSE
	F2 1159	0	0	1	0	0	0	0		S5_4699683	0	2	1	0	0	0	0	chr05	4699683	chr05	4102557	TRUE	FALSE
	F2 1160	1	0	0	1	1	0	0		S5_4814866	0	4	0	0	0	0	0	chr05	4814866	chr05	4269122	TRUE	TRUE
	F2 1161	0	3	20	12	4	0	0		S5_6570851	0	1	1	3	0	0	0	chr05	6570851	chr05	5826058	TRUE	FALSE
	F2 1162	0	2	0	2	0	0	0		S5_14262153	11	57	0	2	1	0	1	chr05	14262153	NA	NA	NA	FALSE
	F2 1163	0	0	1	2	0	0	0		S5_17933310	1	2	44	114	1	9	0	chr05	17933310	chr03	39817731	FALSE	TRUE
	F2 1164	0	6	20	18	2	0	0		S5_19331833	12	55	2	0	0	0	1	chr05	19331833	chr05	15664585	TRUE	FALSE
	F2 1165	1	1	2	0	0	0	0		S5_21102278	0	1	0	0	0	0	0	chr05	21102278	chr05	16981088	TRUE	FALSE
	F2 1166	0	0	0	0	0	0	0		S5_21145532	0	2	3	1	0	0	0	chr05	21145532	chr05	17022840	TRUE	FALSE
	F2 1167	0	0	0	2	0	0	0		S5_22518832	0	1	1	0	0	0	0	chr05	22518832	chr05	18496175	TRUE	FALSE
	F2 1168	0	2	1	1	0	0	0		S5_22961866	0	0	0	0	0	0	0	chr05	22961866	chr05	19308280	TRUE	FALSE
	F2 1169	0	0	0	0	0	0	0		S5_23874203	0	1	0	0	0	0	0	chr05	23874203	chr05	19715116	TRUE	TRUE
	F2 1170	0	0	0	1	0	0	0		S5_25856828	1	0	49	1	0	0	0	chr05	25856828	chr05	22185119	TRUE	FALSE
	F2 1171	0	0	0	0	0	0	0		S5_26144284	0	1	0	1	0	0	0	chr05	26144284	chr08	12355074	FALSE	FALSE
	F2 1172	0	0	1	1	0	0	0		S5_26772921	0	0	0	0	3	0	0	chr05	26772921	chr09	2846978	FALSE	TRUE
	F2 1173	0	2	0	1	0	0	0		S5_26826995	0	3	3	0	0	0	0	chr05	26826995	chr05	22527838	TRUE	FALSE
	F2 1174	0	1	0	1	0	0	0		S5_28077905	2	5	1	0	3	0	0	chr05	28077905	NA	NA	NA	FALSE
	F2 1175	1	0	0	0	0	0	0		S5_28836055	0	n.d.	n.d.	n.d.	n.d.	n.d.	n.d.	chr05	28836055	chr05	24839132	TRUE	FALSE
	F2 1176	0	1	1	0	0	0	0		S6_440193	0	n.d.	n.d.	n.d.	n.d.	n.d.	n.d.	chr06	440193	chr06	864934	TRUE	FALSE
	F2 1177	0	2	3	0	0	0	0		S6_549735	0	0	1	0	3	0	0	chr06	549735	chr06	946669	TRUE	FALSE
	F2 1178	0	4	0	2	0	0	0		S6_800087	0	0	9	4	0	0	0	chr06	800087	chr06	1193286	TRUE	FALSE
	F2 1179	0	1	0	0	0	0	0		S6_1460115	0	3	0	0	3	0	0	chr06	1460115	chr06	2004328	TRUE	FALSE
	F2 1180	0	4	1	2	0	0	0		S6_2432669	1	1	3	9	0	0	0	chr06	2432669	chr06	3611010	TRUE	FALSE
	F2 1181	0	6	14	15	4	0	0		S6_2558346	0	1	1	0	1	0	0	chr06	2558346	chr06	3953901	TRUE	TRUE
	F2 1182	0	1	0	0	0	0	0		S6_2927594	0	1	0	1	0	0	0	chr06	2927594	chr03	19527007	FALSE	FALSE
	F2 1183	0	2	2	1	0	0	0		S6_3540104	1	3	0	0	1	0	0	chr06	3540104	chr06	4716435	TRUE	TRUE
	F2 1184	0	1	0	0	0	0	0		S6_5760918	0	5	58	68	0	1	0	chr06	5760918	NA	NA	NA	FALSE
	F2 1185	1	0	0	0	0	0	0		S6_9337284	0	6	1	0	2	0	0	chr06	9337284	chr02	28036598	FALSE	FALSE
	F2 1186	0	2	0	1	0	0	0		S6_9871610	1	4	0	0	1	0	0	chr06	9871610	chr06	12659613	TRUE	TRUE
	F2 1187	0	9	14	16	2	0	0		S6_9939063	3	1	59	81	0	1	0	chr06	9939063	chr06	12718854	TRUE	TRUE
	F2 1188	0	1	0	0	0	0	0		S6_10889298	0	4	0	3	2	0	0	chr06	10889298	chr06	13616086	TRUE	TRUE
	F2 1189	0	1	1	2	0	0	0		S6_11483552	0	0	4	0	0	0	0	chr06	11483552	chr06	14537471	TRUE	FALSE
	F2 1190	0	5	18	14	2	0	0		S6_12657765	0	6	0	0	1	0	0	chr06	12657765	chr10	3020872	FALSE	FALSE
	F2 1191	0	2	1	0	0	0	0		S6_13144571	4	0	0	0	1	0	0	chr06	13144571	chr12	2777542	FALSE	FALSE
	F2 1192	0	1	1	0	0	0	0		S6_13919508	0	10	0	0	1	0	0	chr06	13919508	chr06	15798616	TRUE	FALSE
	F2 1193	0	2	1	0	0	0	0		S6_14510845	0	0	0	8	0	0	0	chr06	14510845	chr06	16430603	TRUE	FALSE
	F2 1194	0	4	19	14	6	0	0		S6_19867017	0	4	0	0	2	0	0	chr06	19867017	chr06	18522101	TRUE	FALSE
	F2 1195	0	12	2	1	0	0	0		S6_20700433	0	3	3	0	0	0	0	chr06	20700433	chr06	19381781	TRUE	FALSE
	F2 1196	0	4	1	0	0	0	0		S6_24557254	0	5	1	1	0	0	0	chr06	24557254	chr06	23066438	TRUE	FALSE
	F2 1197	0	1	0	1	0	0	0		S6_26004300	1	7	7	3	0	0	0	chr06	26004300	chr06	24650945	TRUE	FALSE
	F2 1199	0	1	0	0	1	0	0		S6_28684705	0	1	26	40	0	1	0	chr06	28684705	chr06	27463532	TRUE	FALSE
	F2 1200	0	11	6	2	0	0	0		S6_28966911	4	n.d.	n.d.	n.d.	n.d.	n.d.	n.d.	chr06	28966911	chr06	28093733	TRUE	FALSE
	F2 1201	0	0	2	0	0	0	0		S7_88609	0	n.d.	n.d.	n.d.	n.d.	n.d.	n.d.	chr07	88609	NA	NA	NA	FALSE
	F2 1202	2	4	24	13	5	0	0		S7_2459280	0	4	5	1	0	0	0	chr07	2459280	chr07	2522684	TRUE	FALSE
	F2 1203	1	0	0	1	0	0	0		S7_3454433	0	1	4	2	0	0	0	chr07	3454433	chr07	4045809	TRUE	FALSE
	F2 1204	0	0	0	1	0	0	0		S7_5094306	0	1	2	1	1	0	0	chr07	5094306	chr07	6053983	TRUE	FALSE
	F2 1205	0	2	0	1	0	0	0		S7_6879520	0	2	3	1	1	0	0	chr07	6879520	chr07	7637879	TRUE	FALSE
	F2 1206	0	4	16	16	1	0	0		S7_8382408	4	0	0	1	0	0	0	chr07	8382408	chr03	5692801	FALSE	TRUE
	F2 1207	0	1	1	0	0	0	0		S7_8840988	0	0	1	0	0	0	0	chr07	8840988	chr07	9190837	TRUE	FALSE
	F2 1208	0	0	0	1	0	0	0		S7_13182056	0	1	1	4	2	0	0	chr07	13182056	NA	NA	NA	FALSE
	F2 1209	2	3	3	1	1	0	0		S7_19757970	1	2	3	5	0	0	0	chr07	19757970	chr07	17633323	TRUE	FALSE
	F2 1210	0	0	1	0	0	0	0		S7_20012994	0	7	0	0	3	0	0	chr07	20012994	chr06	5696650	FALSE	FALSE
	F2 1212	0	1	20	11	4	0	0		S7_20351260	0	1	58	78	0	1	0	chr07	20351260	chr02	26136645	FALSE	FALSE
	F2 1213	0	6	16	16	3	0	0		S7_21356505	0	9	2	0	1	0	0	chr07	21356505	chr07	18412327	TRUE	FALSE
	F2 1214	1	7	15	17	1	0	0		S7_22590978	1	1	2	0	1	0	0	chr07	22590978	chr07	19342314	TRUE	FALSE
	F2 1215	0	3	27	7	6	0	0		S7_22972455	0	0	25	25	0	1	0	chr07	22972455	NA	NA	NA	FALSE
	F2 1216	0	8	12	22	4	0	0		S7_23113661	0	8	0	0	12	0	0	chr07	23113661	chr05	11858989	FALSE	FALSE
	F2 1217	0	0	0	2	0	0	0		S7_23499559	1	3	9	13	0	0	0	chr07	23499559	chr06	21489341	FALSE	FALSE
	F2 1218	0	3	0	0	0	0	0		S7_23560538	1	1	51	0	0	0	0	chr07	23560538	chr06	21551669	FALSE	TRUE
	F2 1219	0	1	17	15	5	0	0		S7_24138493	3	0	1	1	1	0	0	chr07	24138493	chr07	20517948	TRUE	FALSE
	F2 1220	0	0	0	1	0	0	0		S7_24418179	2	2	1	0	0	0	0	chr07	24418179	chr07	20713417	TRUE	FALSE
	F2 1221	0	2	0	1	0	0	0		S7_24984835	0	3	4	1	0	0	0	chr07	24984835	chr07	21321602	TRUE	FALSE
	F2 1222	0	0	0	0	0	0	0		S7_25423766	1	3	0	1	3	0	0	chr07	25423766	chr07	22130172	TRUE	FALSE
	F2 1224	0	5	12	20	2	0	0		S7_27917440	1	9	54	44	1	1	0	chr07	27917440	chr09	21978254	FALSE	FALSE
	F2 1225	0	1	1	0	0	0	0		S7_28647507	1	1	0	1	0	0	0	chr07	28647507	chr07	25413910	TRUE	FALSE
	F2 1226	0	2	0	0	0	0	0		S7_28711562	1	6	0	0	0	0	0	chr07	28711562	chr07	25484729	TRUE	FALSE
	F2 1227	0	0	0	0	0	0	0		S7_28873917	0	1	0	0	0	0	0	chr07	28873917	chr07	25933914	TRUE	FALSE
	F2 1228	0	1	0	1	0	0	0		S7_28878093	0	0	1	0	1	0	0	chr07	28878093	chr07	25937268	TRUE	FALSE
	F2 1229	0	3	0	0	0	0	0		S7_28909567	1	n.d.	n.d.	n.d.	n.d.	n.d.	n.d.	chr07	28909567	chr04	25345727	FALSE	FALSE
	F2 1230	0	7	13	22	1	0	0		S8_918914	0	n.d.	n.d.	n.d.	n.d.	n.d.	n.d.	chr08	918914	chr04	24745169	FALSE	FALSE
	F2 1231	0	0	2	0	0	0	0		S8_1541274	0	0	58	77	0	1	0	chr08	1541274	chr08	411827	TRUE	FALSE
	F2 1232	0	1	0	2	0	0	0		S8_2256335	0	0	0	0	1	0	0	chr08	2256335	chr06	24171344	FALSE	FALSE
	F2 1233	1	1	1	1	0	0	0		S8_2305971	3	1	0	2	0	0	0	chr08	2305971	chr05	9857027	FALSE	FALSE
	F2 1234	0	0	0	1	0	0	0		S8_2306062	0	1	36	36	0	1	0	chr08	2306062	chr05	9857118	FALSE	FALSE
	F2 1235	0	3	0	1	0	0	0		S8_9786452	0	36	1	0	29	0	0	chr08	9786452	chr08	6986123	TRUE	FALSE
	F2 1236	0	1	0	0	0	0	0		S8_12067161	0	0	44	52	0	0	0	chr08	12067161	chr05	5962140	FALSE	FALSE
	F2 1237	0	1	0	1	0	0	0		S8_14593418	0	12	1	0	67	0	1	chr08	14593418	chr08	11158730	TRUE	FALSE
	F2 1238	0	1	2	0	0	0	0		S8_19464225	1	2	65	12	0	1	0	chr08	19464225	chr08	15707957	TRUE	FALSE
	F2 1239	1	0	1	1	0	0	0		S8_20425043	0	12	0	0	73	0	2	chr08	20425043	chr08	16582810	TRUE	FALSE
	F2 1240	0	1	0	0	0	0	0		S8_21218966	0	0	3	59	0	1	0	chr08	21218966	chr08	17628771	TRUE	FALSE
	F2 1241	0	1	1	0	0	0	0		S8_21501503	1	3	1	0	0	0	0	chr08	21501503	chr08	17848416	TRUE	FALSE
	F2 1242	0	2	1	0	1	0	0		S8_23452665	0	9	0	0	5	0	0	chr08	23452665	chr08	19504557	TRUE	FALSE
	F2 1243	0	4	23	8	8	0	0		S8_23640961	0	2	2	1	0	0	0	chr08	23640961	chr08	19721557	TRUE	FALSE
	F2 1244	0	1	0	1	1	0	0		S8_27308123	1	1	56	42	0	2	0	chr08	27308123	NA	NA	NA	FALSE
	F2 1245	0	1	0	1	0	0	0		S8_27364002	0	6	0	0	1	0	0	chr08	27364002	chr09	18158446	FALSE	FALSE
	F2 1246	0	7	16	19	4	0	0		S8_28370229	0	n.d.	n.d.	n.d.	n.d.	n.d.	n.d.	chr08	28370229	NA	NA	NA	FALSE
	F2 1247	0	1	1	0	0	0	0		S9_2083913	0	n.d.	n.d.	n.d.	n.d.	n.d.	n.d.	chr09	2083913	chr09	1617895	TRUE	FALSE
	F2 1248	0	1	4	0	0	0	0		S9_9501704	0	7	5	2	1	0	0	chr09	9501704	chr09	7537586	TRUE	FALSE
	F2 1249	0	0	0	0	0	0	0		S9_13891906	2	2	9	0	0	0	0	chr09	13891906	chr09	11770340	TRUE	FALSE
	F2 1250	0	0	0	1	0	0	0		S9_14049224	0	3	1	0	0	0	0	chr09	14049224	chr04	30724796	FALSE	FALSE
	F2 1251	0	1	0	0	0	0	0		S9_14976942	1	0	3	0	0	0	0	chr09	14976942	chr06	10139592	FALSE	FALSE
	F2 1252	1	2	0	1	0	0	0		S9_15126601	2	1	0	0	1	0	0	chr09	15126601	chr09	12236350	TRUE	FALSE
	F2 1254	1	1	0	1	0	0	0		S9_16437594	0	0	1	0	1	0	0	chr09	16437594	chr09	13310060	TRUE	FALSE
	F2 1255	0	0	0	1	0	0	0		S9_16574122	0	2	0	0	1	0	0	chr09	16574122	chr09	13446645	TRUE	FALSE
	F2 1256	0	1	0	0	0	0	0		S9_16781558	0	0	1	0	0	0	0	chr09	16781558	chr09	13684535	TRUE	FALSE
	F2 1257	0	2	20	16	2	0	0		S9_16935564	0	1	2	0	0	0	0	chr09	16935564	chr09	13820244	TRUE	TRUE
	F2 1258	0	0	0	0	0	0	0		S9_17316259	0	0	0	0	0	0	0	chr09	17316259	chr09	14204999	TRUE	FALSE
	F2 1259	0	0	0	0	0	0	0		S9_17321352	0	0	1	0	0	0	0	chr09	17321352	NA	NA	NA	FALSE
	F2 1260	0	1	26	7	6	0	0		S9_17714669	0	1	1	0	0	0	0	chr09	17714669	chr09	14546763	TRUE	FALSE
	F2 1261	0	3	3	1	1	0	0		S9_19363562	1	1	0	0	0	0	0	chr09	19363562	chr09	16383426	TRUE	FALSE
	F2 1262	0	2	13	6	5	0	0		S9_20132806	0	4	3	0	0	0	0	chr09	20132806	chr09	17552429	TRUE	TRUE
	F2 1263	0	0	1	0	0	0	0		S9_22278501	0	n.d.	n.d.	n.d.	n.d.	n.d.	n.d.	chr09	22278501	chr03	34349030	FALSE	FALSE
	F2 1264	0	2	0	0	0	0	0		S10_681098	0	n.d.	n.d.	n.d.	n.d.	n.d.	n.d.	chr10	681098	chr10	508253	TRUE	FALSE
	F2 1265	0	3	2	1	0	0	0		S10_9790890	0	17	42	31	3	0	0	chr10	9790890	chr10	7788151	TRUE	FALSE
	F2 1266	1	3	0	0	0	0	0		S10_14798504	0	8	0	0	6	0	0	chr10	14798504	chr10	11745402	TRUE	FALSE
	F2 1267	0	1	0	2	0	0	0		S10_15167860	0	3	8	7	0	0	0	chr10	15167860	chr10	12002138	TRUE	FALSE
	F2 1268	1	0	0	0	0	0	0		S10_16027882	0	16	45	4	0	0	0	chr10	16027882	chr10	12601448	TRUE	FALSE
	F2 1269	0	2	0	0	0	0	0		S10_17005530	3	7	7	126	0	0	0	chr10	17005530	chr01	3090899	FALSE	TRUE
	F2 1270	0	1	0	0	0	0	0		S10_17587913	0	17	3	0	0	0	0	chr10	17587913	chr10	14508247	TRUE	FALSE
	F2 1271	0	0	0	0	0	0	0		S10_18496907	0	0	0	0	0	0	0	chr10	18496907	chr06	7153735	FALSE	FALSE
	F2 1272	0	1	0	0	0	0	0		S10_18518383	0	0	3	2	0	0	0	chr10	18518383	chr06	7176431	FALSE	TRUE
	F2 1273	0	1	0	0	0	0	0		S10_19238621	0	4	52	56	1	1	0	chr10	19238621	NA	NA	NA	FALSE
	F2 1274	0	0	0	1	0	0	0		S10_19281185	0	1	0	2	0	0	0	chr10	19281185	chr04	2443530	FALSE	FALSE
	F2 1275	0	0	0	1	0	0	0		S10_19453849	0	0	0	0	0	0	0	chr10	19453849	chr07	6381192	FALSE	FALSE
	F2 1276	0	1	0	0	0	0	0		S10_19619039	0	1	0	0	0	0	0	chr10	19619039	chr08	4543736	FALSE	FALSE
	F2 1277	0	1	0	0	0	0	0		S10_19864591	0	0	4	0	0	0	0	chr10	19864591	chr11	11255596	FALSE	FALSE
	F2 1278	0	0	0	2	0	0	0		S10_20490031	0	0	5	5	0	0	0	chr10	20490031	NA	NA	NA	FALSE
	F2 1279	0	2	16	4	8	0	0		S10_20498382	1	1	3	2	0	0	0	chr10	20498382	chr04	17881638	FALSE	TRUE
	F2 1282	0	2	20	17	6	0	0		S10_20787199	0	0	0	0	1	0	0	chr10	20787199	chr02	31039643	FALSE	FALSE
	F2 1283	0	6	17	13	2	0	0		S10_21722065	2	0	3	5	0	0	0	chr10	21722065	chr10	15839553	TRUE	FALSE
	F2 1284	0	0	0	0	0	0	0		S10_22083028	0	n.d.	n.d.	n.d.	n.d.	n.d.	n.d.	chr10	22083028	chr06	10315717	FALSE	FALSE
	F2 1286	0	5	20	13	1	0	0		S11_346629	0	n.d.	n.d.	n.d.	n.d.	n.d.	n.d.	chr11	346629	chr11	563968	TRUE	FALSE
	F2 1287	0	0	0	0	0	0	0		S11_3493879	0	6	60	55	0	1	0	chr11	3493879	chr02	14873341	FALSE	FALSE
	F2 1288	0	1	0	1	0	0	0		S11_4737785	0	7	0	1	5	0	0	chr11	4737785	chr10	5335781	FALSE	FALSE
	F2 1289	0	1	21	13	3	0	0		S11_7263030	4	36	5	0	0	0	0	chr11	7263030	chr06	652378	FALSE	FALSE
	F2 1291	0	2	0	1	0	0	0		S11_7789295	1	0	10	142	5	0	0	chr11	7789295	chr06	26314999	FALSE	FALSE
	F2 1294	0	0	0	0	0	0	0		S11_8105028	0	0	62	18	0	1	0	chr11	8105028	chr03	19961799	FALSE	TRUE
	F2 1295	0	0	0	1	0	0	0		S11_8388058	0	0	1	0	0	0	0	chr11	8388058	chr11	6246347	TRUE	FALSE
	F2 1296	3	7	3	0	0	0	0		S11_10977790	0	0	1	0	1	0	0	chr11	10977790	chr05	5162355	FALSE	FALSE
	F2 1297	0	0	0	0	0	0	0		S11_13466463	1	1	2	0	2	0	0	chr11	13466463	chr11	10415216	TRUE	FALSE
	F2 1298	1	3	2	0	2	0	0		S11_15747851	0	1	1	0	0	0	0	chr11	15747851	chr11	11807796	TRUE	FALSE
	F2 1299	0	1	0	0	0	0	0		S11_19870122	0	1	5	1	0	0	0	chr11	19870122	NA	NA	NA	FALSE
	F2 1301	0	1	0	0	0	0	0		S11_20717067	0	1	0	0	2	0	0	chr11	20717067	NA	NA	NA	FALSE
	F2 1302	0	0	0	1	0	0	0		S11_21041252	0	0	18	13	0	0	0	chr11	21041252	chr11	16042833	TRUE	FALSE
	F2 1303	0	1	3	6	3	0	0		S11_21492382	0	0	11	19	1	0	0	chr11	21492382	chr11	16221023	TRUE	FALSE
	F2 1304	0	0	7	0	17	0	1		S11_22230653	2	24	0	0	14	0	0	chr11	22230653	chr11	16837742	TRUE	FALSE
	F2 1305	0	1	0	0	0	0	0		S11_22953724	0	2	9	2	0	1	0	chr11	22953724	chr11	17597681	TRUE	TRUE
	F2 1307	0	0	1	2	0	0	0		S11_23420025	0	2	0	0	3	0	0	chr11	23420025	chr11	18203144	TRUE	FALSE
	F2 1308	0	9	18	24	9	0	0		S11_26196264	0	0	4	3	13	0	0	chr11	26196264	NA	NA	NA	FALSE
	F2 1310	0	1	1	0	0	0	0		S11_27204539	0	n.d.	n.d.	n.d.	n.d.	n.d.	n.d.	chr11	27204539	chr09	19390880	FALSE	FALSE
	F2 1311	0	1	0	0	0	0	0		S12_971389	1	n.d.	n.d.	n.d.	n.d.	n.d.	n.d.	chr12	971389	chr12	328865	TRUE	TRUE
	F2 1312	0	4	22	12	4	0	0		S12_1387298	0	51	1	0	0	0	0	chr12	1387298	chr12	721234	TRUE	FALSE
	F2 1313	0	1	0	1	0	0	0		S12_6918207	0	6	14	3	0	0	0	chr12	6918207	chr04	18381593	FALSE	FALSE
	F2 1314	0	1	0	0	0	0	0		S12_10758148	0	0	6	0	0	0	0	chr12	10758148	chr12	8077540	TRUE	FALSE
	F2 1315	0	2	1	0	0	0	0		S12_10800119	0	3	0	0	1	0	0	chr12	10800119	chr12	8112888	TRUE	FALSE
	F2 1316	0	0	0	1	0	0	0		S12_11420012	0	0	4	4	0	0	0	chr12	11420012	chr07	22962898	FALSE	FALSE
	F2 1317	0	1	23	10	4	0	0		S12_12355566	0	0	0	0	0	0	0	chr12	12355566	chr11	2208094	FALSE	FALSE
	F2 1318	0	0	0	0	0	0	0		S12_17558603	0	5	5	0	0	0	0	chr12	17558603	chr12	11858424	TRUE	FALSE
	F2 1319	0	2	0	0	0	0	0		S12_21289995	0	0	10	4	0	0	0	chr12	21289995	chr12	14327768	TRUE	TRUE
	F2 1320	0	2	0	0	1	0	0		S12_21700334	0	1	1	1	0	0	0	chr12	21700334	chr12	14743982	TRUE	FALSE
	F2 1321	1	1	0	0	0	0	0		S12_22606134	0	0	1	1	3	0	0	chr12	22606134	chr12	15307711	TRUE	FALSE
	F2 1322	0	2	0	1	0	0	0		S12_23297821	0	0	1	0	0	0	0	chr12	23297821	chr12	15634116	TRUE	FALSE
	F2 1323	0	0	0	0	0	0	0		S12_23344474	0	0	0	0	0	0	0	chr12	23344474	NA	NA	NA	FALSE
	F2 1326	0	1	0	0	0	0	0		S12_25235538	0	2	4	2	0	0	0	chr12	25235538	chr12	16833022	TRUE	FALSE
	F2 1327	0	2	25	8	4	0	0		S12_27330733	0	n.d.	n.d.	n.d.	n.d.	n.d.	n.d.	chr12	27330733	chr12	18458391	TRUE	TRUE
	F2 1328	0	2	0	0	0	0	0
	F2 1330	0	1	0	1	0	0	0
	F2 1331	0	3	19	16	2	0	0
	F2 1332	0	1	0	0	0	0	0
	F2 1333	0	7	21	14	5	0	0
	F2 1334	0	0	0	0	0	0	0
	F2 1335	0	1	0	2	0	0	0
	F2 1336	1	1	0	2	0	0	0
	F2 1337	0	0	0	1	0	0	0
	F2 1338	1	2	0	1	0	0	0
	F2 1339	0	2	0	1	0	0	0
	F2 1342	1	2	0	0	0	0	0
	F2 1343	0	1	0	0	0	0	0
	F2 1344	0	0	0	0	0	0	0
	F2 1345	0	1	0	1	0	0	0
	F2 1346	0	1	0	0	0	0	0
	F2 1347	0	7	14	17	1	1	0
	F2 1348	0	0	0	2	0	0	0
	F2 1349	0	3	24	11	7	0	0
	F2 1350	0	2	0	1	0	0	0
	F2 1351	0	2	21	9	2	1	0
	F2 1352	0	0	0	0	0	0	0
	F2 1353	0	1	0	0	0	0	0
	F2 1354	0	5	9	27	0	1	0
	F2 1355	0	2	1	2	0	0	0
	F2 1356	1	4	0	1	0	0	0
	F2 1357	0	5	8	23	2	0	0
	F2 1358	0	3	21	13	2	0	0
	F2 1359	0	2	0	1	0	0	0
	F2 1360	0	0	0	0	1	0	0
	F2 1361	0	3	0	1	0	0	0
	F2 1362	0	3	0	1	0	0	0
	F2 1363	1	0	0	2	0	0	0
	F2 1364	0	1	0	2	0	0	0
	F2 1365	0	4	0	2	0	0	0
	F2 1367	1	0	1	2	0	0	0
	F2 1368	0	0	1	0	0	0	0
	F2 1369	0	1	0	1	0	0	0
	F2 1370	0	2	1	2	0	0	0
	F2 1371	1	3	0	3	0	0	0
	F2 1372	0	0	0	1	0	0	0
	F2 1373	0	0	0	1	0	0	0
	F2 1374	0	0	0	0	0	0	0
	F2 1375	0	1	0	1	1	0	0
	F2 1376	0	2	0	1	1	0	0
	F2 1377	0	4	0	2	0	0	0
	F2 1378	0	4	16	19	5	0	0
	F2 1379	0	0	1	0	0	0	0
	F2 1380	0	4	0	1	0	0	0
	F2 1381	0	0	0	0	0	0	0
	F2 1382	0	3	21	9	6	0	0
	F2 1383	0	2	0	2	0	0	0
	F2 1384	0	2	0	0	0	0	0
	F2 1385	0	0	0	1	0	0	0
	F2 1386	0	0	0	1	0	0	0
	F2 1387	0	1	0	0	0	0	0
	F2 1388	0	2	0	1	0	0	0
	F2 1389	2	2	0	0	0	0	0
	F2 1390	2	0	1	1	0	0	0
	F2 1391	0	0	0	0	0	0	0
	F2 1392	0	5	13	17	6	1	0
	F2 1393	0	4	12	19	2	0	0
	F2 1394	0	3	13	14	1	0	0
	F2 1395	0	0	0	0	0	0	0
	F2 1396	0	0	0	0	0	0	0
	F2 1397	0	0	0	1	0	0	0
	F2 1398	0	3	2	1	2	0	0
	F2 1399	0	1	0	1	0	0	0
	F2 1400	0	1	0	0	1	0	0
	F2 1401	1	0	0	0	0	0	0
	F2 1402	2	0	4	0	0	0	0
	F2 1403	0	2	0	2	0	0	0
	F2 1404	1	2	0	0	0	0	0
	F2 1405	0	4	1	2	0	0	0
	F2 1406	0	1	0	0	0	0	0
	F2 1407	1	1	0	2	0	0	0
	F2 1408	0	1	0	0	0	0	0
	F2 1409	1	2	0	1	0	0	0
	F2 1410	0	0	1	0	0	0	0
	F2 1411	0	1	1	1	0	0	0
	F2 1412	0	1	0	1	0	0	0
	F2 1413	0	3	17	15	2	0	0
	F2 1414	0	0	0	1	0	0	0
	F2 1415	0	1	0	0	0	0	0
	F2 1416	0	0	0	0	0	0	0
	F2 1417	0	3	0	1	0	0	0
	F2 1469	0	4	11	16	1	0	0
	F2 1470	0	3	19	11	4	0	0
	F2 1471	0	2	16	15	2	0	0
	F2 1472	0	7	14	26	6	1	0
	F2 1473	1	0	0	0	0	0	1
	F2 1474	0	2	0	0	0	0	0
	F2 1475	0	4	1	1	3	0	0
	F2 1476	1	1	0	0	0	0	0
	F2 1477	0	3	0	2	1	0	0
	F2 1478	0	0	0	1	1	0	0
	F2 1479	0	0	0	1	0	0	0
	F2 1480	0	0	0	0	0	0	0
	F2 1481	0	1	0	1	0	0	0
	F2 1482	0	1	1	0	0	0	0
	F2 1483	0	1	1	1	1	0	0
	F2 1484	0	0	1	1	0	0	0
	F2 1485	0	1	1	0	0	0	0
	F2 1486	2	0	1	1	0	0	0
	F2 1487	0	2	0	3	0	0	0
	F2 1488	0	3	17	12	3	0	0
	F2 1489	0	4	2	1	0	0	0
	F2 1490	0	4	0	3	0	0	0
	F2 1491	0	0	0	0	0	0	0
	F2 1492	0	0	0	0	0	0	0
	F2 1493	0	2	23	9	5	0	0
	F2 1494	3	2	0	1	1	0	0
	F2 1495	1	1	0	0	0	0	0
	F2 1496	1	0	0	1	0	0	0
	F2 1497	0	1	0	1	0	0	0
	F2 1498	0	3	10	19	5	0	0
	F2 1499	0	3	0	0	0	0	0
	F2 1500	0	0	1	0	0	0	0
	F2 1501	0	2	1	2	0	0	0
	F2 1502	4	7	2	1	2	0	0
	F2 1503	0	2	0	1	0	0	0
	F2 1504	0	5	18	12	7	0	0
	F2 1505	0	0	1	1	0	0	0
	F2 1506	0	2	23	11	4	1	0
	F2 1507	0	3	0	1	0	0	0
	F2 1508	1	3	23	11	5	0	0
	F2 1509	0	1	1	1	1	0	0
	F2 1510	0	2	2	1	1	0	0
	F2 1511	0	1	0	1	0	0	0
	F2 1512	0	2	0	1	0	0	0
	F2 1513	2	1	2	0	0	0	0
	F2 1514	0	1	0	1	0	0	0
	F2 1515	0	2	0	1	0	0	0
	F2 1516	0	2	0	1	0	0	0
	F2 1517	0	2	0	1	1	0	0
	F2 1518	0	0	0	0	0	0	0
	F2 1519	0	2	0	2	0	0	0
	F2 1520	0	1	0	2	0	0	0
	F2 1521	0	3	1	1	0	0	0
	F2 1523	2	1	0	0	0	0	0
	F2 1524	0	2	10	19	2	1	0
	F2 1525	0	3	0	2	0	0	0
	F2 1526	0	1	0	1	0	0	0
	F2 1527	0	0	0	0	0	0	0
	F2 1528	0	2	0	1	0	0	0
	F2 1529	0	4	1	0	0	0	0
	F2 1530	2	2	0	1	0	0	0
	F2 1531	0	0	0	1	0	0	0
	F2 1532	0	3	0	0	0	0	0
	F2 1533	0	2	0	0	0	0	0
	F2 1534	0	0	0	0	0	0	0
	F2 1535	2	1	0	1	0	0	0
	F2 1536	1	4	6	14	2	0	0
	F2 1537	0	5	12	21	3	0	0
	F2 1538	0	2	0	1	0	0	0
	F2 1539	0	4	17	15	3	1	0
	F2 1540	0	2	0	2	0	0	0
	F2 1541	0	0	0	0	0	0	0
	F2 1542	0	2	1	1	0	0	0
	F2 1543	0	2	0	0	0	0	0
	F2 1544	0	2	2	0	0	0	0
	F2 1545	0	1	0	1	0	0	0
	F2 1546	0	3	10	23	3	0	0
	F2 1547	0	1	0	0	0	0	0
	F2 1548	0	5	13	21	1	1	0
	F2 1549	0	5	16	17	4	0	0
	F2 1550	0	4	0	1	0	0	0
	F2 1551	0	3	5	16	1	0	0
	F2 1553	0	2	19	14	3	0	0
	F2 1554	0	0	0	0	0	0	0
	F2 1555	0	5	13	26	4	1	0
	F2 1556	0	1	0	0	0	0	0
	F2 1557	0	4	22	13	3	0	0
	F2 1558	0	2	20	11	5	0	0
	F2 1559	0	0	1	0	0	0	0
	F2 1561	0	5	3	18	0	0	0
	F2 1562	0	3	17	13	4	0	0
	F2 1563	0	6	15	20	5	0	0
	F2 1564	0	0	0	1	0	0	0
	F2 1565	0	6	27	9	7	0	0
	F2 1566	0	2	0	1	0	0	0
	F2 1567	0	1	1	0	0	0	0
	F2 1568	0	1	1	0	0	0	0
	F2 1569	0	0	1	0	0	0	0
	F2 1570	2	4	16	14	2	0	0
	F2 1571	0	0	0	0	0	0	0
	F2 1573	2	2	1	0	0	0	0
	F2 1574	0	1	1	1	0	0	0
	F2 1575	1	2	0	2	0	0	0
	F2 1576	0	2	3	2	1	0	0
	F2 1577	0	3	12	18	2	0	0
	F2 1578	0	1	0	1	0	0	0
	F2 1579	0	1	0	1	0	0	0
	F2 1580	0	2	20	9	5	0	0
	F2 1581	0	0	0	0	0	0	0
	F2 1582	0	0	0	0	0	0	0
	F2 1583	0	5	0	1	0	0	0
	F2 1584	0	5	11	20	3	1	0
	F2 1585	0	3	0	0	0	0	0
	F2 1586	0	2	14	12	4	1	0
	F2 1587	8	0	0	4	1	31	5
	F2 1588	0	0	1	0	0	0	0
	F2 1589	1	1	0	0	0	0	0
	F2 1590	0	3	0	1	0	0	0
	F2 1591	0	3	1	1	0	0	0
	F2 1592	1	9	15	18	3	1	0
	F2 1593	0	0	1	0	0	0	0
	F2 1594	3	3	16	16	4	0	0
	F2 1595	0	1	17	11	1	0	0
	F2 1596	0	1	1	1	0	0	0
	F2 1597	0	1	0	0	0	0	0
	F2 1598	0	0	1	1	0	0	0
	F2 1599	0	3	0	1	0	0	0
	F2 1600	0	3	0	2	0	0	0
	F2 1601	0	0	0	1	0	0	0
	F2 1602	1	3	0	0	1	0	0
	F2 1603	1	4	16	13	5	0	0
	F2 1604	0	2	0	0	0	0	0
	F2 1605	0	1	0	0	0	0	0
	F2 1606	0	1	2	1	0	0	0
	F2 1607	0	0	0	0	0	0	0
	F2 1608	0	3	7	22	3	0	0
	F2 1609	0	1	0	1	0	0	0
	F2 1610	0	0	0	1	0	0	0
	F2 1611	0	0	0	1	0	0	0
	F2 1612	0	0	0	1	0	0	0
	F2 1613	0	2	0	1	0	0	0
	F2 1614	0	0	1	1	0	0	0
	F2 1615	0	2	0	1	0	0	0
	F2 1616	0	0	0	1	0	0	0
	F2 1617	0	1	0	1	0	0	0
	F2 1618	0	1	0	0	0	0	0
	F2 1619	0	1	1	3	2	0	0
	F2 1620	0	2	0	1	0	0	0
	F2 1621	0	1	0	1	0	0	0
	F2 1622	0	2	0	0	3	0	0
	F2 1623	0	1	0	0	0	0	0
	F2 1624	0	1	0	1	0	0	0
	F2 1625	0	2	0	0	0	0	0
	F2 1626	0	5	0	1	0	0	0
	F2 1627	0	3	11	21	2	0	0
	F2 1628	0	1	1	0	0	0	0
	F2 1629	0	1	0	0	0	0	0
	F2 1630	0	1	1	0	0	0	0
	F2 1631	0	5	12	20	1	0	0
	F2 1632	0	0	0	0	0	0	0
	F2 1633	0	1	1	0	0	0	0
	F2 1634	0	0	0	1	0	0	0
	F2 1635	0	3	0	0	0	0	0
	F2 1636	0	1	1	1	0	0	0
	F2 1637	1	4	22	9	5	0	0
	F2 1638	0	1	0	0	0	0	0
	F2 1639	0	0	0	0	0	0	0
	F2 1641	0	2	0	2	1	0	0
	F2 1642	0	1	0	0	0	0	0
	F2 1643	0	1	0	0	0	0	0
	F2 1644	0	1	2	0	0	0	0
	F2 1645	0	1	1	0	0	0	0
	F2 1646	0	1	0	2	0	0	0
	F2 1647	0	0	0	0	1	0	0
	F2 1648	0	2	10	19	3	0	0
	F2 1649	0	2	1	0	0	0	0
	F2 1650	1	0	1	1	0	0	0
	F2 1651	0	0	0	0	0	0	0
	F2 1652	0	2	6	5	1	0	0
	F2 1653	0	0	0	0	0	0	0
	F2 1654	0	0	0	0	0	0	0
	F2 1655	0	3	0	1	0	0	0
	F2 1656	0	2	0	0	0	0	0
	F2 1657	0	1	0	0	0	0	0
	F2 1658	0	0	0	1	0	0	0
	F2 1659	0	0	0	0	0	0	0
	F2 1660	0	2	0	1	0	0	0
	F2 1661	0	5	0	2	0	0	0
	F2 1662	0	2	0	0	0	0	0
	F2 1663	0	1	1	0	0	0	0
	F2 1664	0	1	0	0	0	0	0
	F2 1665	1	5	13	18	2	0	0
	F2 1666	0	0	0	1	0	0	0
	F2 1667	0	0	1	0	0	1	1
	F2 1668	0	0	0	0	0	0	0
	F2 1669	0	0	1	1	0	0	0
	F2 1670	0	1	0	2	0	0	0
	F2 1671	0	4	2	2	0	0	0
	F2 1672	0	1	0	1	0	0	0
	F2 1674	0	3	17	12	4	0	0
	F2 1675	0	2	1	1	0	0	0
	F2 1676	0	1	2	0	0	0	0
	F2 1677	0	0	0	0	0	0	0
	F2 1678	0	3	0	2	0	0	0
	F2 1679	0	1	0	1	0	0	0
	F2 1681	0	1	0	0	0	0	0
	F2 1682	0	4	14	21	4	0	0
	F2 1683	0	3	13	14	1	0	0
	F2 1684	0	1	18	13	6	0	0
	F2 1685	0	0	0	0	0	0	0
	F2 1686	1	5	0	3	0	0	0
	F2 1687	0	2	0	0	0	0	0
	F2 1688	1	3	0	1	1	0	0
	F2 1689	0	1	0	0	0	0	0
	F2 1690	1	3	15	13	7	1	0
	F2 1691	0	0	0	0	0	0	0
	F2 1692	0	1	0	2	0	0	0
	F2 1693	0	5	18	14	4	0	0
	F2 1694	0	0	1	1	0	0	0
	F2 1695	0	0	0	0	0	0	0
	F2 1696	0	1	0	0	0	0	0
	F2 1697	0	1	0	1	0	0	0
	F2 1698	0	1	0	0	1	0	0
	F2 1700	1	1	0	1	0	0	0
	F2 1701	0	5	16	15	6	0	0
	F2 1702	0	1	0	0	0	0	0
	F2 1704	0	2	0	1	0	0	0
	F2 1705	0	0	0	1	0	0	0
	F2 1706	0	1	0	0	0	0	0
	F2 1707	0	2	0	0	0	0	0
	F2 1708	0	3	0	1	0	0	0
	F2 1709	0	0	1	0	1	0	0
	F2 1710	0	0	0	0	0	0	0
	F2 1711	0	2	0	1	0	0	0
	F2 1712	0	2	0	1	0	0	0
	F2 1713	0	1	1	0	0	0	0
	F2 1714	1	0	0	0	0	0	0
	F2 1715	0	1	1	0	0	0	0
	F2 1716	0	1	0	1	0	0	0
	F2 1717	0	2	0	0	0	0	0
	F2 1718	0	1	0	0	0	0	0
	F2 1719	0	1	0	0	0	0	0
	F2 1720	0	1	27	7	6	0	0
	F2 1721	0	5	15	21	5	1	0
	F2 1722	0	1	0	0	0	0	0
	F2 1723	0	1	1	0	0	0	0
	F2 1724	1	1	2	0	0	0	0
	F2 1725	0	0	0	0	0	0	0
	F2 1726	0	1	0	1	0	0	0
	F2 1727	0	1	0	1	0	0	0
	F2 1728	0	1	0	0	0	0	0
	F2 1729	0	0	0	1	0	0	0
	F2 1730	0	0	0	0	0	0	0
	F2 1731	0	3	0	1	0	0	0
	F2 1732	0	1	0	1	0	0	0
	F2 1734	0	0	0	1	0	0	0
	F2 1735	0	2	1	1	0	0	0
	F2 1736	0	1	0	1	0	0	0
	F2 1737	0	1	20	12	5	0	0
	F2 1738	0	2	2	1	0	0	0
	F2 1739	0	2	0	0	0	0	0
	F2 1740	0	1	1	0	0	0	0
	F2 1741	0	0	0	0	0	0	0
	F2 1742	0	1	1	0	1	0	0
	F2 1743	0	1	0	0	0	0	0
	F2 1744	0	3	18	17	3	1	0
	F2 1745	1	5	0	3	0	0	0
	F2 1746	0	3	0	1	0	0	0
	F2 1747	1	2	0	0	0	0	0
	F2 1748	0	8	6	27	2	0	0
	F2 1749	0	1	0	0	0	0	0
	F2 1751	0	0	0	0	0	0	0
	F2 1752	2	0	0	0	0	0	0
	F2 1753	0	1	0	1	0	0	0
	F2 1754	1	0	0	0	0	0	0
	F2 1755	0	1	0	1	0	0	0
	F2 1756	0	3	0	3	0	0	0
	F2 1758	0	0	1	1	0	0	0
	F2 1759	0	2	11	21	4	0	0
	F2 1760	0	1	0	2	0	0	0
	F2 1761	0	2	0	0	0	0	0
	F2 1762	0	1	0	0	0	0	0
	F2 1763	0	1	1	1	0	0	0
	F2 1764	0	0	0	1	0	0	0
	F2 1765	0	3	2	1	0	0	0
	F2 1766	0	4	0	1	0	0	0
	F2 1767	0	1	1	1	0	0	0
	F2 1768	0	1	0	0	0	0	0
	F2 1769	0	0	1	0	0	0	0
	F2 1770	0	1	0	1	0	0	0
	F2 1771	0	1	1	2	0	0	0
	F2 1772	0	1	0	1	0	0	0
	F2 1773	0	0	0	2	0	0	0
	F2 1774	0	2	0	0	0	0	0
	F2 1775	0	1	1	1	0	0	0
	F2 1776	0	2	0	0	0	0	0
	F2 1777	0	4	10	20	3	0	0
	F2 1778	0	2	0	1	0	0	0
	F2 1779	0	1	0	1	0	0	0
	F2 1780	0	1	0	1	0	0	0
	F2 1781	0	1	0	1	0	0	0
	F2 1782	0	1	1	0	0	0	0
	F2 1783	0	0	0	0	0	0	0
	F2 1784	0	2	1	1	0	0	0
	F2 1785	0	1	0	1	0	0	0
	F2 1786	0	1	0	1	0	0	0
	F2 1787	0	2	0	2	0	0	0
	F2 1788	0	1	1	0	0	0	0
	F2 1789	0	0	0	0	0	0	0
	F2 1790	0	2	0	0	0	0	0
	F2 1791	0	4	11	8	3	0	0
	F2 1792	1	1	0	2	0	0	0
	F2 1793	0	0	1	1	0	0	0
	F2 1794	0	0	1	0	0	0	0
	F2 1795	0	4	17	12	3	1	0
	F2 1796	0	1	0	0	0	0	0
	F2 1797	0	1	0	0	0	0	0
	F2 1798	0	1	0	1	0	0	0
	F2 1799	0	0	1	0	0	0	0
	F2 1800	0	4	2	354	0	0	0
	F2 1801	0	2	0	0	0	0	0
	F2 1802	0	5	15	16	1	0	0
	F2 1803	0	1	1	0	0	0	0
	F2 1804	0	1	0	0	0	0	0
	F2 1805	0	0	0	0	0	0	0
	F2 1806	0	1	0	0	1	0	0
	F2 1807	0	7	22	14	2	0	0
	F2 1809	1	0	0	0	0	0	0
	F2 1810	0	1	0	0	0	0	0
	F2 1811	0	1	0	1	0	0	0
	F2 1812	0	0	1	1	1	0	0
	F2 1813	0	5	13	19	2	0	0
	F2 1814	0	1	1	1	0	0	0
	F2 1815	1	0	1	0	0	0	0
	F2 1816	0	2	0	1	0	0	0
	F2 1817	0	1	0	1	0	0	0
	F2 1818	0	4	0	0	0	0	0
	F2 1819	0	5	0	1	0	0	0
	F2 1820	0	1	0	1	0	0	0
	F2 1821	1	1	0	2	0	0	0
	F2 1822	0	1	0	0	0	0	0
	F2 1823	0	0	0	0	0	0	0
	F2 1824	0	4	17	17	2	0	0
	F2 1825	0	4	11	19	1	0	0
	F2 1826	0	3	0	2	0	0	0
	F2 1827	0	1	0	0	0	0	0
	F2 1828	0	0	0	0	0	0	0
	F2 1829	0	4	2	1	0	0	0
	F2 1830	0	3	0	2	0	0	0
	F2 1831	1	6	11	16	3	0	0
	F2 1832	0	1	0	1	0	0	0
	F2 1833	0	1	0	0	0	0	0
	F2 1834	0	0	0	1	0	0	0
	F2 1835	0	0	0	2	0	0	0
	F2 1836	0	1	0	1	0	0	0
	F2 1837	0	4	1	1	0	0	0
	F2 1838	0	0	0	0	0	0	0
	F2 1839	0	1	0	0	0	0	0
	F2 1840	0	1	1	1	0	0	0
	F2 1841	0	1	0	1	0	0	0
	F2 1842	0	0	1	0	0	0	0
	F2 1843	0	3	0	2	1	0	0
	F2 1844	0	1	1	0	0	0	0
	F2 1845	0	1	2	0	0	0	0
	F2 1846	0	0	0	0	1	0	0
	F2 1847	0	2	17	13	13	0	0
	F2 1848	0	1	0	1	0	0	0
	F2 1849	0	1	0	0	0	0	0
	F2 1850	0	0	0	0	0	0	0
	F2 1851	0	4	18	16	1	1	0
	F2 1852	1	0	0	1	0	0	0
	F2 1853	0	5	13	19	1	0	0
	F2 1854	0	1	0	1	0	0	0
	F2 1855	0	0	0	1	0	0	0
	F2 1856	0	3	16	12	5	0	0
	F2 1857	6	6	11	14	4	1	1
	F2 1858	0	1	0	0	0	0	0
	F2 1859	0	0	0	0	0	0	0
	F2 1860	2	6	1	1	1	0	0
	F2 1861	0	3	18	17	7	0	0
	F2 1862	0	2	24	9	4	0	0
	F2 1863	0	0	0	1	0	0	0
	F2 1864	0	3	26	8	13	0	0
	F2 1865	0	1	1	0	0	0	0
	F2 1866	0	1	0	0	0	0	0
	F2 1867	0	2	1	1	0	0	0
	F2 1868	0	1	0	1	0	0	0
	F2 1869	0	0	1	1	0	0	0
	F2 1870	2	1	0	0	0	0	0
	F2 1871	0	1	1	0	1	0	0
	F2 1872	0	0	0	0	0	0	0
	F2 1873	0	1	0	1	0	0	0
	F2 1874	0	1	0	1	0	0	0
	F2 1875	0	2	15	16	5	0	0
	F2 1876	0	0	17	4	7	0	0
	F2 1878	0	1	0	0	0	0	0
	F2 1879	0	1	0	1	0	0	0
	F2 1880	0	1	0	0	0	0	0
	F2 1881	0	0	0	0	0	0	0
	F2 1882	0	0	0	0	1	0	0
	F2 1883	0	1	0	0	0	0	0
	F2 1884	0	7	12	17	2	0	0
	F2 1885	0	1	0	2	0	0	0
	F2 1886	0	1	0	0	0	0	0
	F2 1887	0	2	1	1	0	0	0
	F2 1888	0	1	0	2	0	0	0
	F2 1889	1	5	10	20	1	0	0
	F2 1890	0	3	9	0	4	0	0
	F2 1891	1	3	16	14	3	0	0
	F2 1892	0	1	0	2	0	0	0
	F2 1893	0	0	0	0	0	0	0
	F2 1894	0	1	1	0	0	0	0
	F2 1895	0	2	0	0	0	0	0
	F2 1896	0	1	0	0	0	0	0
	F2 1897	0	1	0	0	0	0	0
	F2 1898	0	2	2	2	0	0	0
	F2 1899	0	1	1	1	0	0	0
	F2 1900	0	2	0	0	0	0	0
	F2 1901	0	1	0	0	0	0	0
	F2 1902	0	2	0	1	0	0	0
	F2 1903	0	2	0	1	0	0	0
	F2 1904	0	1	2	0	0	0	0
	F2 1905	0	3	0	1	0	0	0
	F2 1906	0	1	0	0	0	0	0
	F2 1907	0	0	0	1	0	0	0
	F2 1909	0	1	0	1	0	0	0
