# Supplementary material for: Adapting Genotyping-by-Sequencing for Rice F2 Populations
Source: G3 (Bethesda). 2017 Jan 11;7(3):881–93. doi: 10.1534/g3.116.038190 (PMC5345719; doi:10.1534/g3.116.038190)
Supplement: Supplementary file 13 [file 881TableS4.xlsx]

## Sheet: Table_S4
	Table S4: Primer sequences used for Sanger sequencing.
	Primer namea	Primer sequence
	S1_35814881_F	GTTATTATACTGAGTGCGTCGGC
	S1_35814881_R	AGATCCGCTTCCAGTTCTCGT
	S2_27559565_F	GTGTTCTAGTCTTGTATCACCCGC
	S2_27559565_R	ACGAAGAGGAGGTTGGATGT
	S2_33775271_F	GACCTATCTGACAGTGATGTGCTC
	S2_33775271_R	CTTCGTCTTCAGTCCAAGATGG
	S3_19727230_F	AGGTACCTCGGGATATGGTACA
	S3_19727230_R	AAGTTGCCGTTGTCAAGGAG
	S4_34893410_F	TGAGAAGTGGAAGCTGAGGGAT
	S4_34893410_R	CCTGATCAACTCTGAGGGAGAT
	S5_17933310_F	GCCACTCCCTCTTCTTCGAC
	S5_17933310_R	GCTCTTCGACCTCATCATCATC
	S6_9939063_F	AAGCTGACGTACACGACGGA
	S6_9939063_R	GAGGGTTTCAAGAGCAACTTCC
	S8_1541274_F	AAGCTGATGAGCTGACGTTG
	S8_1541274_R	AGAGCCAACTGCGTGTACTG
	S9_17316259_F	AGAATCTTCTCCTGACTCGTGC
	S9_17316259_R	CTGATACTGCGCTCCAATCTCTAC
	S10_17005530_F	CTCGTGCTTCTCTCTCTAATGTCC
	S10_17005530_R	CAGGTACCACATGCTCTTCAGT
	a Numbers after "S" and between underscores indicate chromosome numbers and physical positions of target SNPs detected in GBS, respectively.
