# Supplementary material for: Adapting Genotyping-by-Sequencing for Rice F2 Populations
Source: G3 (Bethesda). 2017 Jan 11;7(3):881–93. doi: 10.1534/g3.116.038190 (PMC5345719; doi:10.1534/g3.116.038190)
Supplement: Supplementary file 14 [file 881FileS1.zip]

Archive with 17 entries (16 files):
- Supplemental_Data_1_GBS_scripts/1_GBS_code_main_fall_2014
- Supplemental_Data_1_GBS_scripts/1_GBS_code_main_spring_2014
- Supplemental_Data_1_GBS_scripts/2_GBS_code_fall2014_filt025
- Supplemental_Data_1_GBS_scripts/2_GBS_code_fall2014_filt050
- Supplemental_Data_1_GBS_scripts/2_GBS_code_fall2014_filt095
- Supplemental_Data_1_GBS_scripts/2_GBS_code_spring2014_filt025
- Supplemental_Data_1_GBS_scripts/2_GBS_code_spring2014_filt050
- Supplemental_Data_1_GBS_scripts/2_GBS_code_spring2014_filt095
- Supplemental_Data_1_GBS_scripts/3_GBS_code_joinExperiments
- Supplemental_Data_1_GBS_scripts/postTassel_scripts/
- Supplemental_Data_1_GBS_scripts/postTassel_scripts/.Rhistory
- Supplemental_Data_1_GBS_scripts/postTassel_scripts/10_imputeJoined.R
- Supplemental_Data_1_GBS_scripts/postTassel_scripts/5_GenosToABH.R
- Supplemental_Data_1_GBS_scripts/postTassel_scripts/6_imputeFlanks.R
- Supplemental_Data_1_GBS_scripts/postTassel_scripts/7_correctHets.R
- Supplemental_Data_1_GBS_scripts/postTassel_scripts/8_correctDups.R
- Supplemental_Data_1_GBS_scripts/postTassel_scripts/9_mergeGenos.R
