# Supplementary material for: Adapting Genotyping-by-Sequencing for Rice F2 Populations
Source: G3 (Bethesda). 2017 Jan 11;7(3):881–93. doi: 10.1534/g3.116.038190 (PMC5345719; doi:10.1534/g3.116.038190)
Supplement: Supplementary file 14 [file 881FileS1.zip › Supplemental_Data_1_GBS_scripts/1_GBS_code_main_fall_2014]

#########################################################
#							#
#	GBS of samples harvested fall 2014, ca. 850 F2	#
#							#
#########################################################


#create the dir structure for later analysis in /programs/tasselX
mkdir qseq
mkdir tagCounts
mkdir mergedTagCounts
mkdir topm
mkdir tbt
mkdir mergedTBT
mkdir hapmap/fall_2014
mkdir hapmap/fall_2014/unfilt
mkdir hapmap/fall_2014/merged
mkdir hapmap/fall_2014/filt

#create a sym link to db location and fastq location
ln -s /media/stefan/Kiri_data1/db dbpath
ln -s /media/stefan/Kiri_data1/Olo_GBS_fastq fastqpath

#add vcftools to path
export PATH=$PATH:/programs/vcftools_0.1.12b/bin
export PERL5LIB=/programs/vcftools_0.1.12b/perl


#########################################################
#	process fastq files into TOPM and TBT files	#
#########################################################


#read the fastq file(s) into a tagcount file (.tc), -i path to qseq, -o output directory -k path to keyfile, -e enzymes used
#keeps only good reads (with barcode and no Ns in the useful part) -c minimum tag count is left at one, will be filtered later

	perl run_pipeline.pl -Xmx10g -fork1 -FastqToTagCountPlugin -i fastqpath/GBS_2015 -o tagCounts -k fastqpath/GBS_2015/GBS_2015_keyfile.txt -e KpnI-MspI -endPlugin -runfork1

#Tags are collapsed over multiple files.
# -c minimum number of times a tag must be present, -t output is in fastq format

	perl run_pipeline.pl -Xmx10g -fork1 -MergeMultipleTagCountPlugin -i tagCounts/ -o mergedTagCounts/GBS_2015 -c 5  -t -endPlugin -runfork1
	
#use bwa to align the tags in the MasterTagCounts to the reference genome. Afterwards alignments are produced in SAM format. -t No. of threads 

	bwa aln -t 4 dbpath/rice_FM_index/rice.fa /programs/tassel4-standalone/mergedTagCounts/GBS_2015.fq > /programs/tassel4-standalone/align/GBS_2015.sai
	bwa samse dbpath/rice_FM_index/rice.fa /programs/tassel4-standalone/align/GBS_2015.sai /programs/tassel4-standalone/mergedTagCounts/GBS_2015.fq > /programs/tassel4-standalone/align/GBS_2015.sam

#the SAM format alignment of tags onto the reference genome is formatted into a tagsOnPhysicalMap file to call SNPs. The TOPM file is one result file needed to call SNPs.

	perl run_pipeline.pl -Xmx10g -fork1 -SAMConverterPlugin -i align/GBS_2015.sam -o topm/GBS_2015.topm.bin -endPlugin -runfork1

#Using the key file and the TOPM file for the tags of interest, a TagsByTaxa file (TBT) is generated. Also has a -c option. -y uses byte format to allow storing the number of reads per taxon

	#rm -f tbt/ maybe remove the tbt file for rerun since this plugin does not overwerite ?
	perl run_pipeline.pl -Xmx10g -fork1 -FastqToTBTPlugin -i fastqpath/GBS_2015 -k fastqpath/GBS_2015/GBS_2015_keyfile.txt -e KpnI -o tbt -m topm/GBS_2015.topm.bin -y -endPlugin -runfork1

#Multiple TBT files are merged. This produces the second resutls file necessary for SNP calling.

	perl run_pipeline.pl -Xmx10g -fork1 -MergeTagsByTaxaFilesPlugin -i tbt -o mergedTBT/GBS_2015.tbt.byte -endplugin -runfork1

	
#################################################
#	start calling and filtering SNPs	#
#################################################


#TOPM and TBT are combined in the next step to call SNPs for each taxon, which are then filtered. appends to existing files !
	#perl run_pipeline.pl -Xmx10g -fork1 -DiscoverySNPCallerPlugin -i mergedTBT/GBS_2015.tbt.byte -y -m topm/GBS_2015.topm.bin -o hapmap/fall_2014/unfilt/unfilt.chr+.hmp.txt -sC 1 -eC 12 -endPlugin -runfork1
	
#or output the unfiltered SNPs as .vcf file (and as hapmap)
	perl run_pipeline.pl -Xmx10g -fork1 -DiscoverySNPCallerPlugin -i mergedTBT/GBS_2015.tbt.byte -y -m topm/GBS_2015.topm.bin -o hapmap/fall_2014/unfilt/unfilt.chr+.hmp.txt -sC 1 -eC 12 -vcf -endPlugin -runfork1	
	

#remove duplicate SNPs from different strands
	perl run_pipeline.pl -Xmx10g -fork1 -MergeDuplicateSNPsPlugin -hmp hapmap/fall_2014/unfilt/unfilt.chr+.hmp.txt -o hapmap/fall_2014/merged/merged.chr+.hmp.txt -callHets -misMat 0.1 -sC 1 -eC 12 -endplugin -runfork1

#filter on minimum MAF higher than 0.25, site coverage is dealt with later
	perl run_pipeline.pl -Xmx10g -fork1 -GBSHapMapFiltersPlugin -hmp hapmap/fall_2014/merged/merged.chr+.hmp.txt -o hapmap/fall_2014/filt/filt.chr+.hmp.txt -mnMAF 0.25 -sC 1 -eC 12  -endplugin -runfork1


#################################################
#	GBS and primary filtering done		#
#	now filter based on parental alleles	#
#################################################

#loads single chromosome hapmap files with -h, combine all inputs, do an intersect over taxa to join the chromosomes, save as new filt.allchr.hapmap.txt
perl run_pipeline.pl -Xmx10g -fork1 -h hapmap/fall_2014/filt/filt.chr1.hmp.txt -fork2 -h hapmap/fall_2014/filt/filt.chr2.hmp.txt -fork3 -h hapmap/fall_2014/filt/filt.chr3.hmp.txt -fork4 -h hapmap/fall_2014/filt/filt.chr4.hmp.txt -fork5 -h hapmap/fall_2014/filt/filt.chr5.hmp.txt -fork6 -h hapmap/fall_2014/filt/filt.chr6.hmp.txt -fork7 -h hapmap/fall_2014/filt/filt.chr7.hmp.txt -fork8 -h hapmap/fall_2014/filt/filt.chr8.hmp.txt -fork9 -h hapmap/fall_2014/filt/filt.chr9.hmp.txt -fork10 -h hapmap/fall_2014/filt/filt.chr10.hmp.txt -fork11 -h hapmap/fall_2014/filt/filt.chr11.hmp.txt -fork12 -h hapmap/fall_2014/filt/filt.chr12.hmp.txt -combine13 -input1 -input2 -input3 -input4 -input5 -input6 -input7 -input8 -input9 -input10 -input11 -input12 -intersect -export hapmap/fall_2014/filt/1_filt_allchr.hmp.txt -runfork1 -runfork2 -runfork3 -runfork4 -runfork5 -runfork6 -runfork7 -runfork8 -runfork9 -runfork10 -runfork11 -runfork12

#select the three NB samples from hapmap file and output to new .hmp.txt file for awk filtering and Tassel GUI analysis
perl run_pipeline.pl -Xmx10g -fork1 -h hapmap/fall_2014/filt/1_filt_allchr.hmp.txt -fork2 -includeTaxa NB_1:A5GAF:dummy:Plate1:D10,NB_2:A5GAF:dummy:Plate1:E10,NB_3:A5GAF:dummy:Plate1:F10 -input1 -export hapmap/fall_2014/filt/filt.allchr.NB_only.hmp.txt -runfork1 -runfork2
#same for Olo
perl run_pipeline.pl -Xmx10g -fork1 -h hapmap/fall_2014/filt/1_filt_allchr.hmp.txt -fork2 -includeTaxa OL_1:A5GAF:dummy:Plate1:G10,OL_2:A5GAF:dummy:Plate1:H10,OL_3:A5GAF:dummy:Plate1:A11 -input1 -export hapmap/fall_2014/filt/filt.allchr.Olo_only.hmp.txt -runfork1 -runfork2

#find monomorphic non-heterozygous SNPs between parental samples and generate a file listing those sites. Those sites will be INcluded.
#if columns 12, 13, 14 (genotypes) are identical (monomorphic) and they contain either A, C, T o G (not het), then print the first column (taxa ID) to a new file
awk '$12==$13 && $13==$14 && $12 ~ /[ATGC]/ {print $1}' OFS='\t' ./hapmap/fall_2014/filt/filt.allchr.NB_only.hmp.txt > ./hapmap/fall_2014/filt/filt.allchr.NB.monomorphic_nohets.txt

awk '$12==$13 && $13==$14 && $12 ~ /[ATGC]/ {print $1}' OFS='\t' ./hapmap/fall_2014/filt/filt.allchr.Olo_only.hmp.txt > ./hapmap/fall_2014/filt/filt.allchr.Olo.monomorphic_nohets.txt

#select all parental samples from a hapmap file
perl run_pipeline.pl -Xmx10g -fork1 -h hapmap/fall_2014/filt/1_filt_allchr.hmp.txt -fork2 -includeTaxa NB_1:A5GAF:dummy:Plate1:D10,NB_2:A5GAF:dummy:Plate1:E10,NB_3:A5GAF:dummy:Plate1:F10,OL_1:A5GAF:dummy:Plate1:G10,OL_2:A5GAF:dummy:Plate1:H10,OL_3:A5GAF:dummy:Plate1:A11 -input1 -export hapmap/fall_2014/filt/filt.allchr.NB_Olo_only.hmp.txt -runfork1 -runfork2

#find monomorphic SNPs between two parents (all 6 parental samples) and generate a file listing those sites. Those sites will be EXcluded.
awk '$12==$13 && $13==$14 && $14==$15 && $15==$16 && $16==$17 {print $1}' OFS='\t' ./hapmap/fall_2014/filt/filt.allchr.NB_Olo_only.hmp.txt > ./hapmap/fall_2014/filt/filt.allchr.NB_Olo.monomorphic.txt

#remove sites based on parental alleles
perl run_pipeline.pl -Xmx10g -fork1 -h hapmap/fall_2014/filt/1_filt_allchr.hmp.txt -fork2 -includeSiteNamesInFile hapmap/fall_2014/filt/filt.allchr.Olo.monomorphic_nohets.txt -input1 -fork3 -includeSiteNamesInfile hapmap/fall_2014/filt/filt.allchr.NB.monomorphic_nohets.txt -input2 -fork4 -excludeSiteNamesInfile hapmap/fall_2014/filt/filt.allchr.NB_Olo.monomorphic.txt -input3 -export hapmap/fall_2014/filt/2_filt_parentalAlleles.hmp.txt -runfork1 -runfork2 -runfork3 -runfork4

#examine number of taxa in each file
wc -l hapmap/fall_2014/filt/1_filt_allchr.hmp.txt
wc -l hapmap/fall_2014/filt/filt.allchr.NB.monomorphic_nohets.txt
wc -l hapmap/fall_2014/filt/filt.allchr.Olo.monomorphic_nohets.txt
wc -l hapmap/fall_2014/filt/filt.allchr.NB_Olo.monomorphic.txt
wc -l hapmap/fall_2014/filt/2_filt_parentalAlleles.hmp.txt


#########################################
#	thin out sites in a vcf files	#
#########################################

#join unfiltered vcf from different chromosomes
	vcf-concat hapmap/fall_2014/unfilt/unfilt.chr1.vcf hapmap/fall_2014/unfilt/unfilt.chr2.vcf hapmap/fall_2014/unfilt/unfilt.chr3.vcf hapmap/fall_2014/unfilt/unfilt.chr4.vcf hapmap/fall_2014/unfilt/unfilt.chr5.vcf hapmap/fall_2014/unfilt/unfilt.chr6.vcf hapmap/fall_2014/unfilt/unfilt.chr7.vcf hapmap/fall_2014/unfilt/unfilt.chr8.vcf hapmap/fall_2014/unfilt/unfilt.chr9.vcf hapmap/fall_2014/unfilt/unfilt.chr10.vcf hapmap/fall_2014/unfilt/unfilt.chr11.vcf hapmap/fall_2014/unfilt/unfilt.chr12.vcf > hapmap/fall_2014/unfilt/unfilt.allchr.vcf
	
#grab a list of site names from filt.inform.hmp.txt
cut -f 1 hapmap/fall_2014/filt/2_filt_parentalAlleles.hmp.txt | tail -n +2 > hapmap/fall_2014/filt/filt_parentalAlleles_siteIDs.txt

#make new vcf with filt_parentalAlleles from unfiltered vcf file
vcftools --vcf hapmap/fall_2014/unfilt/unfilt.allchr.vcf --snps hapmap/fall_2014/filt/filt_parentalAlleles_siteIDs.txt --recode --recode-INFO-all --out hapmap/fall_2014/filt/filt_parentalAlleles_siteIDs

#thin out vcf, based on tag length
vcftools --vcf hapmap/fall_2014/filt/filt_parentalAlleles_siteIDs.recode.vcf --thin 64 --recode --recode-INFO-all --out hapmap/fall_2014/filt/filt_thinned

#extract site names, use this to filter filt_inform
tail -n +12 hapmap/fall_2014/filt/filt_thinned.recode.vcf | cut -f 3 > hapmap/fall_2014/filt/filt_thinned_siteIDs.txt

perl run_pipeline.pl -Xmx10g -fork1 -h hapmap/fall_2014/filt/2_filt_parentalAlleles.hmp.txt -fork2 -includeSiteNamesInFile hapmap/fall_2014/filt/filt_thinned_siteIDs.txt -input1 -export hapmap/fall_2014/filt/3_filt_thinned.hmp.txt -runfork1 -runfork2
wc -l hapmap/fall_2014/filt/3_filt_thinned.hmp.txt


#################################################
# the common part of the pipeline ends here	#
# continue in separate script depending on	#
# missingness and read depth			#
#################################################
