# Supplementary material for: Adapting Genotyping-by-Sequencing for Rice F2 Populations
Source: G3 (Bethesda). 2017 Jan 11;7(3):881–93. doi: 10.1534/g3.116.038190 (PMC5345719; doi:10.1534/g3.116.038190)
Supplement: Supplementary file 14 [file 881FileS1.zip › Supplemental_Data_1_GBS_scripts/2_GBS_code_spring2014_filt025]

#########################################################
#	This script starts with prefiltered SNPs	#
#	from the common pipleline (parents/thinned)	#
#	It uses 0.75 % missing / site and minDP 7	#
#	It produces R/qtl input				#
#########################################################

export PATH=$PATH:/programs/vcftools_0.1.12b/bin
export PERL5LIB=/programs/vcftools_0.1.12b/perl

# prefiltered, merged SNPs are in /hapmap/spring_2014/filt/filt_thinned.vcf
#recall genotypes, only call if at least 7 reads | filter sites for genotypes called in 95% of all taxa
vcftools --vcf hapmap/spring_2014/filt/filt_thinned.recode.vcf --stdout --minDP 7 --recode --recode-INFO-all | vcftools --vcf - --max-missing 0.25 --out hapmap/spring_2014/filt025/filt_DepCov --recode --recode-INFO-all

#extract site names, use this to filter filt_inform
tail -n +12 hapmap/spring_2014/filt025/filt_DepCov.recode.vcf | cut -f 3 > hapmap/spring_2014/filt025/filt_DepCov_siteIDs.txt

#make new hapmap with read depth filtered sites
perl run_pipeline.pl -Xmx10g -fork1 -h hapmap/spring_2014/filt/3_filt_thinned.hmp.txt -fork2 -includeSiteNamesInFile hapmap/spring_2014/filt025/filt_DepCov_siteIDs.txt -input1 -export hapmap/spring_2014/filt025/4_filt_DepCov.hmp.txt -runfork1 -runfork2
wc -l hapmap/spring_2014/filt025/4_filt_DepCov.hmp.txt


###############################
# recode the genotypes to ABH #
# no imputation at that step  #
###############################

#expected args: infile outfile
Rscript ./postTassel_scripts/5_GenosToABH.R "/programs/tassel4-standalone/hapmap/spring_2014/filt025/4_filt_DepCov.hmp.txt" "/programs/tassel4-standalone/hapmap/spring_2014/filt025/5_genotypes_parental.csv"
#this script outputs parental_genos.csv, for direct use in R /qtl and input for the next step

#the following R scripts have to be run sequentially,
#since they depend on objects left in the R workspace left by the previous script

#################################
# missing ABH genotypes		#
# are imputed based on flanks	#
#################################

#expected args: infile outfile
Rscript --save ./postTassel_scripts/6_imputeFlanks.R "/programs/tassel4-standalone/hapmap/spring_2014/filt025/5_genotypes_parental.csv" "/programs/tassel4-standalone/hapmap/spring_2014//filt025/6_genotypes_imputed.csv"
#this script outputs imp_genotypes.csv for checking. The workspace is left filled with imp_genos to continue

####################################
# most common errors are corrected #
####################################

#expected args: infile
#correct undercalled hets, min H haplotype length >=4
Rscript --restore --save ./postTassel_scripts/7_correctHets.R "/programs/tassel4-standalone/hapmap/spring_2014/filt025/7_genotypes_correctedHets.csv"
#assumes the R workspace from after the impute script. Outputs corrHets_genotypes.csv.

#correct misaligned sites, min haplotype >=2
Rscript --restore --save ./postTassel_scripts/8_correctDups.R "/programs/tassel4-standalone/hapmap/spring_2014/filt025/8_genotypes_correctedDups.csv"


#########################
# end of pipeline	#
# use R/qtl from here	#
#########################
