# Supplementary material for: Adapting Genotyping-by-Sequencing for Rice F2 Populations
Source: G3 (Bethesda). 2017 Jan 11;7(3):881–93. doi: 10.1534/g3.116.038190 (PMC5345719; doi:10.1534/g3.116.038190)
Supplement: Supplementary file 14 [file 881FileS1.zip › Supplemental_Data_1_GBS_scripts/3_GBS_code_joinExperiments]

#################################################
#	A script to join two GBS projects	#
#	which use different enzymes.		#
#################################################

### merging and imputing with R###

#merges genotype tables in ABH format as specified by R/qtl
#arguments: infile1.csv infile2.csv outfile.csv
Rscript --save ./postTassel_scripts/9_mergeGenos.R "/programs/tassel4-standalone/hapmap/spring_2014//filt095/8_genotypes_correctedDups.csv" "/programs/tassel4-standalone/hapmap/fall_2014//filt095/8_genotypes_correctedDups.csv" "/programs/tassel4-standalone/hapmap/join_2014/9_genotypes095_joined.csv"

#then impute using flanking alleles with filt095
#must be executed after 9_mergeGenos.R
#arguments: outfile.csv
Rscript --save --restore ./postTassel_scripts/10_imputeJoined.R "/programs/tassel4-standalone/hapmap/join_2014/10_genotypes095_joinImp.csv"

#repeat for filt050
Rscript --save ./postTassel_scripts/9_mergeGenos.R "/programs/tassel4-standalone/hapmap/spring_2014//filt050/8_genotypes_correctedDups.csv" "/programs/tassel4-standalone/hapmap/fall_2014//filt050/8_genotypes_correctedDups.csv" "/programs/tassel4-standalone/hapmap/join_2014/9_genotypes050_joined.csv"
Rscript --save --restore ./postTassel_scripts/10_imputeJoined.R "/programs/tassel4-standalone/hapmap/join_2014/10_genotypes050_joinImp.csv"

#repeat for filt025
Rscript --save ./postTassel_scripts/9_mergeGenos.R "/programs/tassel4-standalone/hapmap/spring_2014//filt025/8_genotypes_correctedDups.csv" "/programs/tassel4-standalone/hapmap/fall_2014//filt025/8_genotypes_correctedDups.csv" "/programs/tassel4-standalone/hapmap/join_2014/9_genotypes025_joined.csv"
Rscript --save --restore ./postTassel_scripts/10_imputeJoined.R "/programs/tassel4-standalone/hapmap/join_2014/10_genotypes025_joinImp.csv"
