# Supplementary material for: Adapting Genotyping-by-Sequencing for Rice F2 Populations
Source: G3 (Bethesda). 2017 Jan 11;7(3):881–93. doi: 10.1534/g3.116.038190 (PMC5345719; doi:10.1534/g3.116.038190)
Supplement: Supplementary file 14 [file 881FileS1.zip › Supplemental_Data_1_GBS_scripts/postTassel_scripts/10_imputeJoined.R]

args <- commandArgs(TRUE)
require(stringr)

###use geno_join from merge_genos_script.R
#get now sorted chrom and pos
pos_join <- colnames(geno_join) #get string site positions from colnames sorted !
pos_join <- as.integer(sub(pattern = ".+_", x = pos_join, replacement = "", perl = TRUE)) #replace everything before and including the _ with ""
chrom_join <- as.integer(str_extract(colnames(geno_join), "[0-9]+(?=_)")) #sorted!

#impute Ns by flanking values

geno_join_imp <- matrix(0,
                   nrow = nrow(geno_join),
                   ncol = ncol(geno_join))

#loop through chromosome
for(chrom_count in 1:12) {
  geno_temp <- geno_join[,chrom_join == chrom_count]
  #loop through rows, replace Ns flanked by the same parent/het
  for (row_count in 1:nrow(geno_temp)){
    geno_join_imp[row_count, chrom_join == chrom_count] <- substring(gsub(x = paste(geno_temp[row_count,],
                                                                          collapse = ""),
                                                                pattern = "(?:A|(?<!^)\\G)\\KN(?=N*A)",
                                                                replacement = "A",
                                                                perl = TRUE),
                                                           1:ncol(geno_temp),
                                                           1:ncol(geno_temp))
    geno_join_imp[row_count, chrom_join == chrom_count] <- substring(gsub(x = paste(geno_join_imp[row_count, chrom_join == chrom_count],
                                                                          collapse = ""),
                                                                pattern = "(?:B|(?<!^)\\G)\\KN(?=N*B)",
                                                                replacement = "B",
                                                                perl = TRUE),
                                                           1:ncol(geno_temp),
                                                           1:ncol(geno_temp))
    geno_join_imp[row_count, chrom_join == chrom_count] <- substring(gsub(x = paste(geno_join_imp[row_count, chrom_join == chrom_count],
                                                                          collapse = ""),
                                                                pattern = "(?:H|(?<!^)\\G)\\KN(?=N*H)",
                                                                replacement = "H",
                                                                perl = TRUE),
                                                           1:ncol(geno_temp),
                                                           1:ncol(geno_temp))
  }
}
#add dim names
row.names(geno_join_imp) <- row.names(geno_join)
colnames(geno_join_imp) <- colnames(geno_join)
#write .csv to analyse in excel
genotypes <- cbind("id" = row.names(geno_join_imp),
                   geno_join_imp)
genotypes <- rbind(as.integer(c("",chrom_join)),
                   genotypes)

write.csv(genotypes, file = args[1], row.names = FALSE)
