# Supplementary material for: Adapting Genotyping-by-Sequencing for Rice F2 Populations
Source: G3 (Bethesda). 2017 Jan 11;7(3):881–93. doi: 10.1534/g3.116.038190 (PMC5345719; doi:10.1534/g3.116.038190)
Supplement: Supplementary file 14 [file 881FileS1.zip › Supplemental_Data_1_GBS_scripts/postTassel_scripts/5_GenosToABH.R]

#This script was the basis for the TASSEL GenosToABHPlugin.
#Use of the plugin is preferred since it handles any .hmp file with arbitrary numbers of parents.

#run from the shell using:
#Rscript GenosToABH.R infile outfle

#clean workspace
rm(list = ls())

args <- commandArgs(TRUE)

#parental alleles are called and
#the file format is changed to R/qtl format

# read the genotype hapmap file and reformat ####
geno_raw <- read.delim(args[1],
                       stringsAsFactors=FALSE)
GBS_chrom <- geno_raw$chrom
GBS_phys_pos <- geno_raw$pos
#remove unwanted columns
geno_raw <- geno_raw[,c(-2,-4,-5,-6,-7,-8,-9,-10,-11)]
#transpose
geno_raw <- as.data.frame(t(geno_raw),stringsAsFactors = FALSE)
#set col names to marker names and reformat chrom, removing the leading space
colnames(geno_raw) <- geno_raw[1,]
geno_raw[2,] <- GBS_chrom

# recode alleles to ABH ####
#initialize matrix, -2 row for chr, id, - 6 rows for parents
recoded_alleles <- as.data.frame(matrix(0 ,ncol = ncol(geno_raw),
                                        nrow = nrow(geno_raw)-8))
#loop to recode alleles
# relies on NB in last 4-6 lines and Ol in last 1-3 lines and identical parental samples
#NB = A, Ol = B
for (i in 1:ncol(geno_raw)) {
  recoded_alleles[,i] <- ifelse(
    geno_raw[3:(nrow(geno_raw)-6),i]== "N","NA",
    ifelse(
      geno_raw[3:(nrow(geno_raw)-6),i]==geno_raw[(nrow(geno_raw)-5),i],"A",
      ifelse(
        geno_raw[3:(nrow(geno_raw)-6),i]==geno_raw[(nrow(geno_raw)-2),i],"B",
        "H")))
}

# build the unimputed genotype file and write to .csv ####
# intermediate result is written to check in R/qtl and excel
# combine id and alleles, set rownames
genotypes <- cbind("id" = gsub(x = row.names(geno_raw)[3:(nrow(geno_raw)-6)],
                               replacement = "",
                               pattern = "\\..+"),
                   recoded_alleles)
row.names(genotypes) <- genotypes$id
genotypes$id <- NULL
#change col names to marker names
colnames(genotypes) <- colnames(geno_raw)
#combine id and alleles
genotypes <- cbind("id" = row.names(genotypes),genotypes)
#make id a chr vector
genotypes$id <- as.character(genotypes$id)
#add chromosome row
genotypes <- rbind(as.integer(c("",GBS_chrom)), genotypes)
#export to file for R/qtl and excel
write.csv(genotypes, file = args[2],
	  row.names = FALSE)
#cleanup
rm(i,geno_raw,recoded_alleles)
