# Supplementary material for: Adapting Genotyping-by-Sequencing for Rice F2 Populations
Source: G3 (Bethesda). 2017 Jan 11;7(3):881–93. doi: 10.1534/g3.116.038190 (PMC5345719; doi:10.1534/g3.116.038190)
Supplement: Supplementary file 14 [file 881FileS1.zip › Supplemental_Data_1_GBS_scripts/postTassel_scripts/6_imputeFlanks.R]

#read in unimputed parental genotypes
#clear ws
rm(list = ls())

args <- commandArgs(TRUE)

geno_raw <- read.delim(args[1],
                       stringsAsFactors=FALSE, sep = ",")
#make a genotype matrix, taxa and chrom vectors, change NA to N
chrom <- as.integer(geno_raw[1,-1])
taxa <- geno_raw[-1,1]
geno_raw <- as.matrix(geno_raw[-1,-1],rownames.force = FALSE)
row.names(geno_raw) <- taxa
geno_raw[is.na(geno_raw)] <- "N"

#setup empty matrix for imputed genotypes
geno_imp <- matrix(0,
                   nrow = nrow(geno_raw),
                   ncol = ncol(geno_raw))

#loop through chromosome
for(chrom_count in 1:12) {
  geno_temp <- geno_raw[,chrom == chrom_count]
#loop through rows, replace Ns flanked by the same parent/het
    for (row_count in 1:nrow(geno_temp)){
    geno_imp[row_count, chrom == chrom_count] <- substring(gsub(x = paste(geno_temp[row_count,],
                                                  collapse = ""),
                                        pattern = "(?:A|(?<!^)\\G)\\KN(?=N*A)",
                                        replacement = "A",
                                        perl = TRUE),
                                   1:ncol(geno_temp),
                                   1:ncol(geno_temp))
    geno_imp[row_count, chrom == chrom_count] <- substring(gsub(x = paste(geno_imp[row_count, chrom == chrom_count],
                                                     collapse = ""),
                                           pattern = "(?:B|(?<!^)\\G)\\KN(?=N*B)",
                                           replacement = "B",
                                           perl = TRUE),
                                      1:ncol(geno_temp),
                                      1:ncol(geno_temp))
    geno_imp[row_count, chrom == chrom_count] <- substring(gsub(x = paste(geno_imp[row_count, chrom == chrom_count],
                                                     collapse = ""),
                                           pattern = "(?:H|(?<!^)\\G)\\KN(?=N*H)",
                                           replacement = "H",
                                           perl = TRUE),
                                      1:ncol(geno_temp),
                                      1:ncol(geno_temp))
                                            }
                          }
#add dim names
row.names(geno_imp) <- row.names(geno_raw)
colnames(geno_imp) <- colnames(geno_raw)
#write .csv to analyse in excel
genotypes <- cbind("id" = row.names(geno_imp),
                   geno_imp)
genotypes <- rbind(as.integer(c("",chrom)),
                   genotypes)

write.csv(genotypes, file = args[2],
          row.names = FALSE)

#q(save = "yes")
