# Supplementary material for: Adapting Genotyping-by-Sequencing for Rice F2 Populations
Source: G3 (Bethesda). 2017 Jan 11;7(3):881–93. doi: 10.1534/g3.116.038190 (PMC5345719; doi:10.1534/g3.116.038190)
Supplement: Supplementary file 14 [file 881FileS1.zip › Supplemental_Data_1_GBS_scripts/postTassel_scripts/7_correctHets.R]

#################################
# for removing undercalled hets #
#################################

args <- commandArgs(TRUE)

#assume there is an imputed genotype matrix in the ws
geno_correctedHets <- matrix(0,
                             nrow = nrow(geno_raw),
                             ncol = ncol(geno_raw))

#in geno_imp replace undercalled hets

#loop through chromosome
for(chrom_count in 1:12) {
  geno_temp <- geno_imp[,chrom == chrom_count]
  for (row_count in 1:nrow(geno_correctedHets)){
    geno_correctedHets[row_count, chrom == chrom_count] <- substring(gsub(x = paste(geno_temp[row_count,],
                                                  collapse = ""),
                                        pattern = "(H)([ABN])(?=H)",
                                        replacement = "\\1\\1",
                                        perl = TRUE),
                                   1:ncol(geno_temp),
                                   1:ncol(geno_temp))
    geno_correctedHets[row_count, chrom == chrom_count] <- substring(gsub(x = paste(geno_correctedHets[row_count, chrom == chrom_count],
                                                                                   collapse = ""),
                                                                         pattern = "(H)([ABN]{2})(?=H)",
                                                                         replacement = "\\1\\1\\1",
                                                                         perl = TRUE),
                                                                    1:ncol(geno_temp),
                                                                    1:ncol(geno_temp))
    geno_correctedHets[row_count, chrom == chrom_count] <- substring(gsub(x = paste(geno_correctedHets[row_count, chrom == chrom_count],
                                                                                   collapse = ""),
                                                                         pattern = "(H)([ABN]{3})(?=H)",
                                                                         replacement = "\\1\\1\\1\\1",
                                                                         perl = TRUE),
                                                                    1:ncol(geno_temp),
                                                                    1:ncol(geno_temp))
  }
  
}

#add dim names
row.names(geno_correctedHets) <- row.names(geno_raw)
colnames(geno_correctedHets) <- colnames(geno_raw)
#write .csv to analyse in excel
genotypes <- cbind("id" = row.names(geno_correctedHets),
                   geno_correctedHets)
genotypes <- rbind(as.integer(c("",chrom)),
                   genotypes)

write.csv(genotypes, file = args[1],
          row.names = FALSE)

q(save = "yes")
