# Supplementary material for: Adapting Genotyping-by-Sequencing for Rice F2 Populations
Source: G3 (Bethesda). 2017 Jan 11;7(3):881–93. doi: 10.1534/g3.116.038190 (PMC5345719; doi:10.1534/g3.116.038190)
Supplement: Supplementary file 14 [file 881FileS1.zip › Supplemental_Data_1_GBS_scripts/postTassel_scripts/8_correctDups.R]

###################################
# for correcting duplicate? sites #
###################################

args <- commandArgs(TRUE)

#assume there is an corrected hets genotype matrix in the ws

geno_correctedDupl <- matrix(0,
                             nrow = nrow(geno_raw),
                             ncol = ncol(geno_raw))

#in correctedHets replace duplictated? sites AAAHAAA
#loop through chromosome
for(chrom_count in 1:12) {
  geno_temp <- geno_correctedHets[,chrom == chrom_count]
  for (row_count in 1:nrow(geno_correctedDupl)){
    geno_correctedDupl[row_count, chrom == chrom_count] <- substring(gsub(x = paste(geno_temp[row_count,],
                                                                                    collapse = ""),
                                                                          pattern = "([A])([H])([A])",
                                                                          replacement = "\\1\\1\\3",
                                                                          perl = TRUE),
                                                                     1:ncol(geno_temp),
                                                                     1:ncol(geno_temp))
    geno_correctedDupl[row_count, chrom == chrom_count] <- substring(gsub(x = paste(geno_correctedDupl[row_count, chrom == chrom_count],
                                                                                    collapse = ""),
                                                                          pattern = "([B])([H])([B])",
                                                                          replacement = "\\1\\1\\3",
                                                                          perl = TRUE),
                                                                     1:ncol(geno_temp),
                                                                     1:ncol(geno_temp))
    geno_correctedDupl[row_count, chrom == chrom_count] <- substring(gsub(x = paste(geno_correctedDupl[row_count, chrom == chrom_count],
                                                                                    collapse = ""),
                                                                          pattern = "([A])([B])([A])",
                                                                          replacement = "\\1\\1\\3",
                                                                          perl = TRUE),
                                                                     1:ncol(geno_temp),
                                                                     1:ncol(geno_temp))
    geno_correctedDupl[row_count, chrom == chrom_count] <- substring(gsub(x = paste(geno_correctedDupl[row_count, chrom == chrom_count],
                                                                                    collapse = ""),
                                                                          pattern = "([B])([A])([B])",
                                                                          replacement = "\\1\\1\\3",
                                                                          perl = TRUE),
                                                                     1:ncol(geno_temp),
                                                                     1:ncol(geno_temp))
  }
  
}

#add dim names
row.names(geno_correctedDupl) <- row.names(geno_raw)
colnames(geno_correctedDupl) <- colnames(geno_raw)
#write .csv to analyse in excel
genotypes <- cbind("id" = row.names(geno_correctedDupl),
                   geno_correctedDupl)
genotypes <- rbind(as.integer(c("",chrom)),
                   genotypes)

write.csv(genotypes, file = args[1],
          row.names = FALSE)

q(save = "yes")
