# Supplementary material for: Adapting Genotyping-by-Sequencing for Rice F2 Populations
Source: G3 (Bethesda). 2017 Jan 11;7(3):881–93. doi: 10.1534/g3.116.038190 (PMC5345719; doi:10.1534/g3.116.038190)
Supplement: Supplementary file 14 [file 881FileS1.zip › Supplemental_Data_1_GBS_scripts/postTassel_scripts/9_mergeGenos.R]

rm(list = ls())

args <- commandArgs(TRUE)

require(stringr)

####first experiment####
geno_raw_1 <- read.delim(args[1], stringsAsFactors=FALSE, sep = ",")

chrom_1 <- as.integer(geno_raw_1[1,-1]) #get chromosome

#make a genotype matrix, taxa and chrom vectors, change NA to N
taxa_1 <- geno_raw_1[-1,1]
geno_raw_1 <- as.matrix(geno_raw_1[-1,-1],rownames.force = FALSE)
row.names(geno_raw_1) <- taxa_1
geno_raw_1[is.na(geno_raw_1)] <- "N"

#get positons from colnames as integer
pos_1 <- colnames(geno_raw_1) #get string site positions from colnames
pos_1 <- as.integer(sub(pattern = ".+_", x = pos_1, replacement = "", perl = TRUE)) #replace everything before and including the _ with ""

####second experiment####
geno_raw_2 <- read.delim(args[2],
                         stringsAsFactors=FALSE, sep = ",")
chrom_2 <- as.integer(geno_raw_2[1,-1]) #get chrom
geno_raw_2[is.na(geno_raw_2)] <- "N"
taxa_2 <- geno_raw_2[-1,1]
geno_raw_2 <- as.matrix(geno_raw_2[-1,-1],rownames.force = FALSE)
row.names(geno_raw_2) <- taxa_2
#delete SNPs found in both from geno_raw_2
chrom_2 <- chrom_2[! colnames(geno_raw_2) %in% colnames(geno_raw_1)]
geno_raw_2 <- geno_raw_2[,! colnames(geno_raw_2) %in% colnames(geno_raw_1)]
#get positons from colnames as integer
pos_2 <- colnames(geno_raw_2) #get string site positions from colnames
pos_2 <- as.integer(sub(pattern = ".+_", x = pos_2, replacement = "", perl = TRUE)) #replace everything before and including the _ with ""

####join genotypes by merge()####
geno_join <- as.matrix(merge(geno_raw_1,geno_raw_2, all = TRUE, by = "row.names"))
row.names(geno_join) <- geno_join[,1]
geno_join <- geno_join[,-1]

pos_join <- colnames(geno_join) #get string site positions from colnames unsorted !
pos_join <- as.integer(sub(pattern = ".+_", x = pos_join, replacement = "", perl = TRUE)) #replace everything before and including the _ with ""
chrom_join <- as.integer(str_extract(colnames(geno_join), "[0-9]+(?=_)")) #unsorted!

geno_join <- geno_join[,order(chrom_join,pos_join)]
geno_join[is.na(geno_join)] <- "N"

####write .csv to analyse in excel####
genotypes <- cbind("id" = row.names(geno_join),
                   geno_join)
genotypes <- rbind(as.integer(c("",chrom_join[order(chrom_join)])),
                   genotypes)

write.csv(genotypes, file = args[3],
          row.names = FALSE)
