# Supplementary material for: Adapting Genotyping-by-Sequencing for Rice F2 Populations
Source: G3 (Bethesda). 2017 Jan 11;7(3):881–93. doi: 10.1534/g3.116.038190 (PMC5345719; doi:10.1534/g3.116.038190)
Supplement: Supplementary file 16 [file 881FileS2.zip]

Archive with 1 entries (1 files):
- Supplemental_data_2_Graphical_genotypes.xlsx
