# Supplementary material for: Adapting Genotyping-by-Sequencing for Rice F2 Populations
Source: G3 (Bethesda). 2017 Jan 11;7(3):881–93. doi: 10.1534/g3.116.038190 (PMC5345719; doi:10.1534/g3.116.038190)
Supplement: Supplementary file 16 [file 881FileS2.zip › Supplemental_data_2_Graphical_genotypes.xlsx]

## Sheet: max_095_missing
					A	67	55	55	55	57	58	58	57	53	52	54	55	55	235	206	205	205	203	198	198	202	202	202	200	201	198	204	205	206	206	202	208	208	209	209	200	199	197	206	214	214	262	248	248
					B	58	57	57	57	57	55	55	55	54	55	54	54	52	265	184	183	183	183	183	183	184	184	184	184	184	184	184	184	184	184	184	184	185	184	184	184	184	185	188	186	186	202	192	191
					H	143	156	156	156	154	155	155	156	161	161	160	159	161	578	517	519	519	521	526	526	521	521	521	523	522	525	518	518	517	517	521	515	514	514	514	523	524	525	513	507	507	613	593	594
					N	813	813	813	813	813	813	813	813	813	813	813	813	813	3	174	174	174	174	174	174	174	174	174	174	174	174	175	174	174	174	174	174	174	174	174	174	174	174	174	174	174	4	48	48
					id	S1_143335	S1_146252	S1_189967	S1_316295	S1_328135	S1_417500	S1_485037	S1_577260	S1_1073238	S1_1083377	S1_1219943	S1_1337275	S1_1363897	S1_1491831	S1_1492946	S1_1598075	S1_1598166	S1_1698614	S1_1701427	S1_1701520	S1_1765108	S1_1765188	S1_1834990	S1_1868659	S1_1907440	S1_1966860	S1_1984761	S1_1998887	S1_2080359	S1_2096763	S1_2097624	S1_2117698	S1_2780475	S1_2791556	S1_2834412	S1_2840663	S1_2964489	S1_3004901	S1_3327813	S1_3475011	S1_3475095	S1_3476173	S1_3599492	S1_3818493
	A	B	H	N	NA	1	1	1	1	1	1	1	1	1	1	1	1	1	1	1	1	1	1	1	1	1	1	1	1	1	1	1	1	1	1	1	1	1	1	1	1	1	1	1	1	1	1	1	1
	491	819	1117	8	F2_0001	B	B	B	B	B	B	B	B	B	B	B	B	B	B	B	B	B	B	B	B	B	B	B	B	B	B	B	B	B	B	B	B	B	B	B	B	B	B	B	B	B	B	B	B
	228	643	1554	10	F2_0002	H	H	H	H	H	H	H	H	H	H	H	H	H	H	H	H	H	H	H	H	H	H	H	H	H	H	H	H	H	H	H	H	H	H	H	H	H	H	H	H	H	H	H	H
	508	98	1817	12	F2_0003	H	H	H	H	H	H	H	H	H	H	H	H	H	H	H	H	H	H	H	H	H	H	H	H	H	H	H	H	H	H	H	H	H	H	H	H	H	H	H	H	H	H	H	H
	453	869	1104	9	F2_0004	B	B	B	B	B	B	B	B	B	B	B	B	B	B	B	B	B	B	B	B	B	B	B	B	B	B	B	B	B	B	B	B	B	B	B	B	B	B	B	B	B	B	B	B
	194	577	1650	14	F2_0005	A	A	A	A	A	A	A	A	A	A	A	A	A	A	A	A	A	A	A	A	A	A	A	A	A	A	A	A	A	A	A	A	H	H	H	H	H	H	H	H	H	H	H	H
	409	730	1288	8	F2_0006	H	H	H	H	H	H	H	H	H	H	H	H	H	H	H	H	H	H	H	H	H	H	H	H	H	H	H	H	H	H	H	H	H	H	H	H	H	H	H	H	H	H	H	H
	894	11	1519	11	F2_0007	H	H	H	H	H	H	H	H	H	H	H	H	H	H	H	H	H	H	H	H	H	H	H	H	H	H	H	H	H	H	H	H	H	H	H	H	H	H	H	H	H	H	H	H
	395	645	1387	8	F2_0008	H	H	H	H	H	H	H	H	H	H	H	H	H	H	H	H	H	H	H	H	H	H	H	H	H	H	H	H	H	H	H	H	H	H	H	H	H	H	H	H	H	H	H	H
	622	636	1171	6	F2_0009	H	H	H	H	H	H	H	H	H	H	H	H	H	H	H	H	H	H	H	H	H	H	H	H	H	H	H	H	H	H	H	H	A	A	A	A	A	A	A	A	A	A	A	A
	509	833	1087	6	F2_0010	H	H	H	H	H	H	H	H	H	H	H	H	H	H	H	H	H	H	H	H	H	H	H	H	H	H	H	H	H	H	H	H	H	H	H	H	H	H	H	H	H	H	H	H
	512	732	1175	16	F2_0011	A	A	A	A	A	A	A	A	A	A	A	A	A	A	A	A	A	A	A	A	A	A	A	A	A	A	A	A	A	A	A	A	A	A	A	A	A	A	A	A	A	A	A	A
	392	424	1613	6	F2_0012	H	H	H	H	H	H	H	H	H	H	H	H	H	H	H	H	H	H	H	H	H	H	H	H	H	H	H	H	H	H	H	H	H	H	H	H	H	H	H	H	H	H	H	H
	421	692	1318	4	F2_0013	B	B	B	B	B	B	B	B	B	B	B	B	B	B	B	B	B	B	B	B	B	B	B	B	B	B	B	B	B	B	B	B	B	B	B	B	B	B	B	B	B	B	B	B
	335	783	1311	6	F2_0014	H	H	H	H	H	H	H	H	H	H	H	H	H	H	H	H	H	H	H	H	H	H	H	H	H	H	H	H	H	H	H	H	H	H	H	H	H	H	H	H	H	H	H	H
	450	1025	952	8	F2_0015	B	B	B	B	B	B	B	B	B	B	B	B	B	B	B	B	B	B	B	B	B	B	B	B	B	B	B	B	B	B	B	B	B	B	B	B	B	B	B	B	B	B	B	B
	909	562	954	10	F2_0016	H	H	H	H	H	H	H	H	H	H	H	H	H	H	H	H	H	H	H	H	H	H	H	H	H	H	H	H	H	H	H	H	H	H	H	H	H	H	H	H	H	H	H	H
	367	425	1633	10	F2_0017	A	A	A	A	A	A	A	A	A	A	A	A	A	A	A	A	A	H	H	H	H	H	H	H	H	H	H	H	H	H	H	H	H	H	H	H	H	H	H	H	H	H	H	H
	195	912	1322	6	F2_0018	H	H	H	H	H	H	H	H	H	H	H	H	H	H	H	H	H	H	H	H	H	H	H	H	H	H	H	H	H	H	H	H	H	H	H	H	H	H	H	H	H	H	H	H
	379	564	1487	5	F2_0019	H	H	H	H	H	H	H	H	H	H	H	H	H	H	H	H	H	H	H	H	H	H	H	H	H	H	H	H	H	H	H	H	H	H	H	H	H	H	H	H	H	H	H	H
	451	1046	927	11	F2_0020	A	A	A	A	A	A	A	A	A	A	A	A	A	A	A	A	A	A	A	A	A	A	A	A	A	A	A	A	A	A	A	A	A	A	A	A	A	A	A	A	A	A	A	A
	483	407	1536	9	F2_0021	B	B	B	B	B	B	B	B	H	H	H	H	H	H	H	H	H	H	H	H	H	H	H	H	H	H	H	H	H	H	H	H	H	H	H	H	H	H	H	H	H	H	H	H
	547	927	946	15	F2_0022	H	H	H	H	H	H	H	H	H	H	H	H	H	H	H	H	H	H	H	H	H	H	H	H	H	H	H	H	H	H	H	H	H	H	H	H	H	H	H	H	H	H	H	H
	973	59	1380	23	F2_0023	A	H	H	H	H	H	H	H	H	H	H	H	H	H	H	H	H	H	H	H	H	H	H	H	H	H	H	H	A	A	A	A	H	H	H	H	H	H	H	A	A	A	A	A
	1092	361	967	15	F2_0024	A	A	A	A	A	A	A	A	H	H	H	H	H	H	H	H	H	H	H	H	H	H	H	H	H	H	H	H	H	H	H	H	H	H	H	H	H	H	H	H	H	H	H	H
	1218	69	1128	20	F2_0025	H	H	H	H	H	H	H	H	B	B	B	B	H	H	H	H	H	H	H	H	H	H	H	H	H	H	H	H	H	H	H	H	H	H	H	H	H	H	H	H	H	H	H	H
	539	523	1365	8	F2_0026	H	H	H	H	H	H	H	H	H	H	H	H	H	H	H	H	H	H	H	H	H	H	H	H	H	H	H	H	H	H	H	H	H	H	H	H	H	H	H	H	H	H	H	H
	494	492	1444	5	F2_0027	H	H	H	H	H	H	H	H	H	H	H	H	H	H	H	H	H	H	H	H	H	H	H	H	H	H	H	H	H	H	H	H	H	H	H	H	H	H	H	H	H	H	H	H
	619	802	1004	10	F2_0028	H	H	H	H	H	H	H	H	A	A	A	A	A	A	A	A	A	A	A	A	A	A	A	A	A	A	A	A	A	A	A	A	A	A	A	A	A	A	A	A	A	A	A	A
	576	463	1392	4	F2_0029	H	H	H	H	H	H	H	H	H	H	H	H	H	H	H	H	H	H	H	H	H	H	H	H	H	H	H	H	H	H	H	H	H	H	H	H	H	H	H	H	H	H	H	H
	520	376	1530	9	F2_0030	H	H	H	H	H	H	H	H	H	H	H	H	H	H	H	H	H	H	H	H	H	H	H	H	H	H	H	H	H	H	H	H	H	H	H	H	H	H	H	H	H	H	H	H
	560	541	1327	7	F2_0031	H	H	H	H	H	H	H	H	H	H	H	H	H	H	H	H	H	H	H	H	H	H	H	H	H	H	H	H	H	H	H	H	H	H	H	H	H	H	H	H	H	N	B	B
	483	544	1399	9	F2_0032	H	H	H	H	H	H	H	H	H	H	H	H	H	H	H	H	H	H	H	H	H	H	H	H	H	H	H	H	H	H	H	H	B	B	B	B	B	B	B	B	B	B	B	B
	536	267	1624	8	F2_0033	B	B	B	B	B	B	B	B	B	B	B	B	B	B	B	B	B	B	B	B	B	B	B	B	B	B	B	B	B	B	B	B	B	B	B	B	B	B	B	B	B	B	B	B
	162	873	1394	6	F2_0034	B	B	B	B	B	B	B	B	B	B	B	B	B	B	B	H	H	H	H	H	H	H	H	H	H	H	H	H	H	H	H	H	H	H	H	H	H	H	H	H	H	H	H	H
	372	402	1653	8	F2_0035	H	H	H	H	H	H	H	H	H	H	H	H	H	H	H	H	H	H	H	H	H	H	H	H	H	H	H	H	H	H	H	H	H	H	H	H	H	H	H	H	H	H	H	H
	256	862	1303	14	F2_0036	H	H	H	H	H	H	H	H	H	H	H	H	H	H	H	H	H	H	H	H	H	H	H	H	H	H	H	H	H	H	H	H	A	A	A	A	A	A	A	A	A	A	A	A
	303	593	1531	8	F2_0037	B	B	B	B	B	B	B	B	B	B	B	B	B	B	B	B	B	B	B	B	B	B	B	B	B	B	B	B	B	B	B	B	B	B	B	B	B	B	B	B	B	B	B	B
	271	250	1906	8	F2_0038	B	B	B	B	B	B	B	B	B	B	B	B	B	B	B	B	B	B	B	B	B	B	B	B	B	B	B	B	B	B	B	B	B	B	B	B	B	B	B	B	B	B	B	B
	877	226	1322	10	F2_0039	H	H	H	H	H	H	H	H	B	B	B	B	B	B	B	B	B	B	B	B	B	B	B	B	B	B	B	B	B	B	B	B	B	B	B	B	B	B	B	B	B	B	B	B
	618	598	1206	13	F2_0040	B	B	B	B	B	B	B	B	B	B	B	B	B	B	B	B	B	B	B	B	B	B	B	B	B	B	B	B	B	B	B	B	B	B	B	B	B	B	B	B	B	B	B	B
	365	719	1342	9	F2_0041	H	H	H	H	H	H	H	H	H	H	H	H	H	H	H	H	H	H	H	H	H	H	H	H	H	H	H	H	H	H	H	H	H	H	H	H	H	H	H	B	B	B	B	B
	618	337	1471	9	F2_0042	B	B	B	B	B	B	B	B	B	B	B	B	B	B	B	B	B	B	B	B	B	B	B	B	B	B	B	B	B	B	B	B	B	B	B	B	B	B	B	B	B	B	B	B
	866	23	1526	20	F2_0043	A	A	A	A	A	A	A	A	H	H	A	A	A	A	A	A	A	A	H	H	A	A	A	A	A	H	H	H	H	H	H	H	H	H	H	H	H	H	H	A	A	A	A	A
	713	280	1432	10	F2_0044	H	H	H	H	H	H	H	H	H	H	H	H	H	H	H	H	H	H	H	H	H	H	H	H	H	H	H	H	H	H	H	H	H	H	H	H	H	H	H	H	H	H	H	H
	333	702	1392	8	F2_0045	B	B	B	B	B	B	B	B	B	B	B	B	B	B	B	B	B	B	B	B	B	B	B	B	B	B	B	B	B	B	B	B	B	B	B	B	B	B	B	B	B	B	B	B
	878	37	1497	23	F2_0046	A	H	H	H	H	H	H	H	H	H	H	H	H	H	H	H	H	H	H	H	A	A	A	A	A	H	H	H	H	H	H	A	A	A	A	H	H	H	H	A	A	A	A	A
	266	581	1578	10	F2_0047	A	A	A	A	A	A	A	A	A	A	A	A	A	A	A	A	A	A	A	A	A	A	A	A	A	A	A	A	A	A	A	A	A	A	A	A	A	A	A	A	A	A	A	A
	86	821	1520	8	F2_0048	H	H	H	H	H	H	H	H	B	B	B	B	B	B	B	B	B	B	B	B	B	B	B	B	B	B	B	B	B	B	B	B	B	B	B	B	B	B	B	B	B	B	B	B
	452	786	1191	6	F2_0049	A	A	A	A	A	A	A	A	A	A	H	H	H	H	H	H	H	H	H	H	H	H	H	H	H	H	H	H	H	H	H	H	H	H	H	H	H	H	H	H	H	H	H	H
	673	518	1236	8	F2_0050	H	H	H	H	H	H	H	H	H	H	H	H	H	H	H	H	H	H	H	H	H	H	H	H	H	H	H	H	H	H	H	H	H	H	H	H	H	H	H	H	H	H	H	H
	362	982	1080	11	F2_0051	A	A	A	A	A	A	A	A	A	A	A	A	A	A	A	A	A	A	A	A	A	A	A	A	A	A	A	A	A	A	A	A	A	A	A	A	A	A	A	A	A	A	A	A
	1323	25	1064	23	F2_0052	H	H	H	H	H	H	H	H	H	H	H	H	H	H	H	H	H	H	H	H	H	H	H	H	H	H	H	H	H	H	H	H	H	H	H	H	H	H	H	H	H	H	H	H
	853	63	1495	24	F2_0053	A	H	H	H	H	H	H	H	H	H	H	H	H	N	A	A	A	A	H	H	H	H	H	H	H	H	A	A	A	A	H	H	H	H	H	H	H	H	A	A	A	A	A	A
	792	417	1212	14	F2_0055	A	A	A	A	A	A	A	A	A	A	A	A	A	A	A	A	A	A	A	A	A	A	A	A	A	A	A	A	A	A	A	A	A	A	A	A	A	A	A	A	A	A	A	A
	546	556	1325	8	F2_0056	H	H	H	H	H	H	H	H	H	H	H	H	H	H	H	H	H	H	H	H	H	H	H	H	H	H	H	H	H	H	H	H	B	B	B	B	B	B	B	B	B	B	B	B
	1	1320	1105	9	F2_0057	B	B	B	B	B	B	B	B	B	B	B	B	B	B	B	B	B	B	B	B	B	B	B	B	B	B	B	B	B	B	B	B	B	B	B	B	B	B	B	B	B	B	B	B
	272	1044	1108	11	F2_0058	H	H	H	H	H	H	H	H	H	H	H	H	H	H	H	H	H	H	H	H	H	H	H	H	H	H	H	H	H	H	H	H	H	H	H	H	H	H	H	H	H	H	H	H
	632	702	1093	8	F2_0059	A	A	A	A	A	A	A	A	A	A	A	A	A	A	A	A	A	A	A	A	A	A	A	A	A	A	A	A	A	A	A	A	A	A	A	A	A	A	A	A	A	A	A	A
	595	368	1467	5	F2_0060	H	H	H	H	H	H	H	H	H	H	H	H	H	H	H	H	H	H	H	H	H	H	H	H	H	H	H	H	H	H	H	H	H	H	H	H	H	H	H	H	H	H	H	H
	573	268	1582	12	F2_0061	H	H	H	H	H	H	H	H	H	H	H	H	H	H	H	H	H	H	H	H	H	H	H	H	H	H	H	H	H	H	H	H	H	H	H	H	H	H	H	H	H	H	H	H
	929	33	1449	24	F2_0062	H	H	H	H	H	H	H	H	H	H	H	H	H	H	H	H	H	H	H	H	H	H	H	H	H	H	H	H	H	H	H	H	H	H	H	H	H	H	H	H	H	H	H	H
	691	558	1176	10	F2_0063	A	A	A	A	A	A	A	A	A	A	A	A	A	A	A	A	A	A	A	A	A	A	A	A	A	A	A	A	A	A	A	A	A	A	A	A	A	A	A	A	A	A	A	A
	164	552	1712	7	F2_0064	B	B	B	B	B	B	B	B	H	H	H	H	H	H	H	H	H	H	H	H	H	H	H	H	H	H	H	H	H	H	H	H	H	H	H	H	H	H	H	H	H	H	H	H
	455	610	1360	10	F2_0065	H	H	H	H	H	H	H	H	H	H	H	H	H	H	H	H	H	H	H	H	H	H	H	H	H	H	H	H	H	H	H	H	H	H	H	H	H	H	H	H	H	H	H	H
	502	376	1549	8	F2_0066	H	H	H	H	H	H	H	H	H	H	H	H	H	H	H	H	H	H	H	H	H	H	H	H	H	H	H	H	H	H	H	H	H	H	H	H	H	H	H	H	H	H	H	H
	386	583	1460	6	F2_0067	H	H	H	H	H	H	H	H	H	H	H	H	H	H	H	H	H	H	H	H	H	H	H	H	H	H	H	H	H	H	H	H	H	H	H	H	H	H	H	H	H	H	H	H
	273	649	1501	12	F2_0068	A	A	A	A	A	A	A	A	A	A	A	A	A	A	A	A	A	A	A	A	A	A	A	A	A	A	A	A	A	A	A	A	A	A	A	A	A	A	A	A	A	A	A	A
	648	520	1260	7	F2_0070	B	B	B	B	B	B	B	B	B	B	B	B	B	B	B	B	B	B	B	B	B	B	B	B	B	B	B	B	B	B	B	B	B	B	B	B	B	B	B	B	B	B	B	B
	763	593	1072	7	F2_0071	A	A	A	A	A	A	A	A	A	A	A	A	A	A	A	A	A	A	A	A	A	A	A	A	A	A	A	A	A	A	A	A	H	H	H	H	H	H	H	H	H	H	H	H
	762	592	1074	7	F2_0072	A	A	A	A	A	A	A	A	A	A	A	A	A	A	A	A	A	A	A	A	A	A	A	A	A	A	A	A	A	A	A	A	H	H	H	H	H	H	H	H	H	H	H	H
	421	541	1467	6	F2_0073	H	H	H	H	H	H	H	H	H	H	H	H	H	H	H	H	H	H	H	H	H	H	H	H	H	H	H	H	H	H	H	H	H	H	H	H	H	H	H	H	H	H	H	H
	876	43	1493	23	F2_0074	H	H	H	H	H	H	H	H	H	H	H	H	H	H	H	H	H	H	H	H	H	H	H	H	H	H	H	H	H	H	H	H	H	H	H	H	H	H	A	A	A	A	A	A
	182	554	1687	12	F2_0075	H	H	H	H	H	H	H	H	H	H	H	H	H	H	H	H	H	H	H	H	H	H	H	H	H	H	H	H	H	H	H	H	H	H	H	H	H	H	H	H	H	H	H	H
	745	534	1152	4	F2_0076	H	H	H	H	H	H	H	H	H	H	H	A	A	A	A	A	A	A	A	A	A	A	A	A	A	A	A	A	A	A	A	A	A	A	A	A	A	A	A	A	A	A	A	A
	661	523	1245	6	F2_0077	H	H	H	H	H	H	H	H	H	H	H	H	H	H	H	H	H	H	H	H	H	H	H	H	H	H	H	H	H	H	H	H	H	H	H	H	H	H	H	H	H	H	H	H
	548	618	1252	17	F2_0078	A	A	A	A	A	A	A	A	A	A	A	A	A	A	A	A	A	A	A	A	A	A	A	A	A	A	A	A	A	A	A	A	A	A	A	A	A	A	A	A	A	A	A	A
	870	336	1224	5	F2_0079	A	A	A	A	A	A	A	A	A	A	A	A	A	A	A	A	A	H	H	H	H	H	H	H	H	H	H	H	H	H	H	H	H	H	H	H	H	H	H	H	H	H	H	H
	351	467	1607	10	F2_0080	H	H	H	H	H	H	H	H	H	H	H	H	H	H	H	H	H	H	H	H	H	H	H	H	H	H	H	H	H	H	H	H	H	H	H	H	H	H	H	H	H	H	H	H
	135	874	1417	9	F2_0081	A	A	A	A	A	A	A	A	A	A	A	A	A	A	A	A	A	A	A	A	A	A	A	A	A	A	A	A	A	A	A	A	A	A	A	A	A	A	A	A	A	A	A	A
	904	403	1118	10	F2_0082	H	H	H	H	H	H	H	H	H	H	H	H	H	H	H	H	H	H	H	H	H	H	H	H	H	H	H	H	H	H	H	H	H	H	H	H	H	H	H	H	H	H	H	H
	904	400	1119	12	F2_0083	H	H	H	H	H	H	H	H	H	H	H	H	H	H	H	H	H	H	H	H	H	H	H	H	H	H	H	H	H	H	H	H	H	H	H	H	H	H	H	H	H	H	H	H
	1099	287	1037	12	F2_0084	A	A	A	A	A	A	A	A	A	A	A	A	A	A	A	A	A	A	A	A	A	A	A	A	A	A	A	A	A	A	A	A	A	A	A	A	A	A	A	A	A	A	A	A
	777	702	943	13	F2_0085	H	H	H	H	H	H	H	H	A	A	A	A	A	A	A	A	A	A	A	A	A	A	A	A	A	A	A	A	A	A	A	A	A	A	A	A	A	A	A	A	A	A	A	A
	536	108	1770	21	F2_0086	A	H	H	H	H	H	H	H	H	H	H	H	H	H	H	H	H	H	H	H	H	H	H	H	H	H	N	A	A	A	H	H	H	H	H	H	H	H	A	A	A	A	A	A
	445	771	1207	12	F2_0087	A	A	A	A	A	A	A	A	A	A	A	A	A	A	A	A	A	A	A	A	A	A	A	A	A	A	A	A	A	A	A	A	A	A	A	A	A	A	A	A	A	N	H	H
	709	712	1008	6	F2_0088	B	B	B	B	B	B	B	B	B	B	B	B	B	B	B	B	B	B	B	B	B	B	B	B	B	B	B	B	B	B	B	B	B	B	B	B	B	B	B	B	B	B	B	B
	520	107	1788	20	F2_0089	A	H	H	H	H	H	H	H	H	H	H	H	H	N	A	A	A	A	H	H	H	H	H	H	H	H	A	A	A	A	H	H	H	H	H	H	H	H	A	A	A	A	A	A
	621	522	1285	7	F2_0101	B	B	B	B	B	B	B	B	B	B	B	B	B	B	B	B	B	B	B	B	B	B	B	B	B	B	B	B	B	B	B	B	B	B	B	B	B	B	B	B	B	B	B	B
	549	570	1305	11	F2_0102	A	A	A	A	A	A	A	A	A	A	A	A	A	A	A	A	A	A	A	A	A	A	A	A	A	A	A	A	A	A	A	A	A	A	A	A	A	A	A	A	A	A	A	A
	257	1020	1151	7	F2_0103	B	B	B	B	B	B	B	B	B	B	B	B	B	B	B	B	B	B	B	B	B	B	B	B	B	B	B	B	B	B	B	B	B	B	B	B	B	B	B	B	B	B	B	B
	931	241	1252	11	F2_0104	A	A	A	A	A	A	A	A	A	A	A	A	A	A	A	A	A	A	A	A	A	A	A	A	A	A	A	A	A	A	A	A	A	A	A	A	A	A	A	A	A	A	A	A
	512	586	1323	14	F2_0105	H	H	H	H	H	H	H	H	H	H	H	H	H	H	H	H	H	H	H	H	H	H	H	H	H	H	H	H	H	H	H	H	H	H	H	H	H	H	H	H	H	H	H	H
	430	329	1667	9	F2_0106	H	H	H	H	H	H	H	H	H	H	H	H	H	H	H	H	H	H	H	H	H	H	H	H	H	H	H	H	H	H	H	H	H	H	H	H	H	H	H	H	H	H	H	H
	478	666	1280	11	F2_0107	H	H	H	H	H	H	H	H	H	H	H	H	H	H	H	H	H	H	H	H	H	H	H	H	H	H	H	H	H	H	H	H	H	H	H	H	H	H	H	H	H	H	H	H
	1160	17	1234	24	F2_0108	H	H	H	H	H	H	H	H	H	H	H	H	H	H	H	H	H	H	H	H	H	H	H	H	H	H	H	H	H	H	H	H	H	H	H	H	H	H	H	H	H	H	H	H
	1055	350	1016	14	F2_0109	H	H	H	H	H	H	H	H	H	H	H	H	H	H	H	H	H	H	H	H	H	H	H	H	H	H	H	H	H	H	H	H	A	A	A	A	A	H	H	A	A	A	A	A
	582	845	1002	6	F2_0110	B	B	B	B	B	B	B	B	B	B	B	B	B	B	B	B	B	B	B	B	B	B	B	B	B	B	B	B	B	B	B	B	B	B	B	B	B	B	B	B	B	B	B	B
	793	404	1229	9	F2_0111	A	A	A	A	A	A	A	A	A	A	A	A	A	A	A	A	A	A	A	A	A	A	A	A	A	A	A	A	A	A	A	A	A	A	A	A	A	A	A	A	A	A	A	A
	312	594	1524	5	F2_0112	B	B	B	B	B	B	B	B	B	B	B	B	B	B	B	B	B	B	B	B	B	B	B	B	B	B	B	B	B	B	B	B	B	B	B	B	B	B	B	B	B	B	B	B
	753	64	1589	29	F2_0113	A	H	H	H	H	H	H	H	H	H	H	H	H	H	H	H	H	H	H	H	H	H	H	H	H	H	A	A	A	A	A	A	A	A	A	H	H	H	A	A	A	A	A	A
	476	277	1677	5	F2_0114	B	B	B	B	B	B	B	B	B	B	H	H	H	H	H	H	H	H	H	H	H	H	H	H	H	H	H	H	H	H	H	H	H	H	H	H	H	H	H	H	H	H	H	H
	765	376	1287	7	F2_0115	H	H	H	H	H	H	H	H	H	H	H	H	H	H	H	H	H	H	H	H	H	H	H	H	H	H	H	H	H	H	H	H	H	H	H	H	H	H	H	H	H	H	H	H
	321	693	1411	10	F2_0116	H	H	H	H	H	H	H	H	H	H	H	H	H	H	H	H	H	H	H	H	H	H	H	H	H	H	H	H	H	H	H	H	A	A	A	A	A	A	A	A	A	A	A	A
	375	617	1439	4	F2_0117	H	H	H	H	H	H	H	H	H	H	H	H	H	H	H	H	H	H	H	H	H	H	H	H	H	H	H	H	H	H	H	H	H	H	H	H	H	H	H	H	H	H	H	H
	242	793	1384	16	F2_0118	B	B	B	B	B	B	B	B	B	B	B	B	B	B	B	B	B	B	B	B	B	B	B	B	B	B	B	B	B	B	B	B	B	B	B	B	B	B	B	H	H	H	H	H
	509	541	1374	11	F2_0119	H	H	H	H	H	H	H	H	H	H	H	H	H	H	H	H	H	H	H	H	H	H	H	H	H	H	H	H	H	H	H	H	H	H	H	H	H	H	H	H	H	H	H	H
	442	387	1593	13	F2_0120	B	B	B	B	B	B	B	B	B	B	B	B	B	B	B	B	B	B	B	B	B	B	B	B	B	B	B	B	B	B	B	B	B	B	B	B	B	B	B	B	B	B	B	B
	220	557	1653	5	F2_0121	H	H	H	H	H	H	H	H	H	H	H	H	H	H	H	H	H	H	H	H	H	H	H	H	H	H	H	H	H	H	H	H	B	B	B	B	B	B	B	B	B	B	B	B
	527	610	1292	6	F2_0122	A	A	A	A	A	A	A	A	A	A	A	A	A	A	A	A	A	A	A	A	A	A	A	A	A	A	A	A	A	A	A	A	A	A	A	A	A	A	A	A	A	A	A	A
	723	462	1240	10	F2_0123	B	B	B	B	B	B	B	B	B	B	B	B	B	B	B	B	B	B	B	B	B	B	B	B	B	B	B	B	B	B	B	B	B	B	B	B	B	B	B	B	B	N	H	H
	820	444	1161	10	F2_0124	A	A	A	A	A	A	A	A	A	A	A	A	A	A	A	A	A	A	A	A	A	A	A	A	A	A	A	A	A	A	A	A	A	A	A	A	A	A	A	A	A	A	A	A
	654	620	1155	6	F2_0125	B	B	B	B	B	B	H	H	H	H	H	H	H	H	H	H	H	H	H	H	H	H	H	H	H	H	H	H	H	H	H	H	H	H	H	H	H	H	H	H	H	H	H	H
	446	863	1117	9	F2_0126	B	B	B	B	B	B	B	B	B	B	B	B	B	B	B	B	B	B	B	B	B	B	B	B	B	B	B	B	B	B	B	B	B	B	B	B	B	B	B	B	B	B	B	H
	373	336	1719	7	F2_0127	B	B	B	B	B	B	B	B	B	B	B	B	B	B	B	B	B	B	B	B	B	B	B	B	B	B	B	B	B	B	B	B	H	H	H	H	H	H	H	H	H	H	H	H
	895	389	1141	10	F2_0128	H	H	H	H	H	H	H	H	H	H	H	H	H	H	H	H	H	H	H	H	H	H	H	H	H	H	H	H	H	H	H	H	H	H	H	H	H	H	H	H	H	H	H	H
	528	423	1474	10	F2_0129	B	B	B	B	B	B	B	B	H	H	H	H	H	H	H	H	H	H	H	H	H	H	H	H	H	H	H	H	H	H	H	H	H	H	H	H	H	H	H	H	H	H	H	H
	702	65	1644	24	F2_0130	H	H	H	H	H	H	H	H	H	H	H	H	H	H	H	H	H	H	H	H	H	H	H	H	H	H	H	H	H	H	H	H	H	H	H	H	H	H	H	H	H	H	H	H
	833	726	866	10	F2_0131	H	H	H	H	H	H	H	H	H	H	H	H	H	H	H	H	H	H	H	H	H	H	H	H	A	A	A	A	A	A	A	A	A	A	A	A	A	A	A	A	A	A	A	A
	253	606	1571	5	F2_0132	H	H	H	H	H	H	H	H	H	H	H	H	H	H	H	H	H	H	H	H	H	H	H	H	H	H	H	H	H	H	H	H	H	H	H	H	H	H	H	H	H	H	H	H
	859	19	1542	15	F2_0133	A	A	A	A	A	A	A	A	A	H	H	H	H	N	A	A	A	A	H	H	H	H	H	H	H	H	H	H	H	H	H	A	A	A	A	H	H	H	H	A	A	A	A	A
	630	496	1302	7	F2_0134	H	H	H	H	H	H	H	H	H	H	H	H	H	H	H	H	H	H	H	H	H	H	H	H	H	H	H	H	H	H	H	H	H	H	H	H	H	H	H	H	H	H	H	H
	636	496	1296	7	F2_0135	H	H	H	H	H	H	H	H	H	H	H	H	H	H	H	H	H	H	H	H	H	H	H	H	H	H	H	H	H	H	H	H	H	H	H	H	H	H	H	H	H	H	H	H
	711	637	1079	8	F2_0136	A	A	A	A	A	A	A	A	A	A	A	A	A	A	A	A	A	A	A	A	A	A	A	A	A	A	A	A	A	A	A	A	H	H	H	H	H	H	H	H	H	H	H	H
	967	398	1055	15	F2_0137	H	H	H	H	H	H	H	H	H	H	H	H	H	H	H	H	H	H	H	H	H	H	H	H	H	H	H	H	H	H	H	H	H	H	H	H	H	H	H	H	H	H	H	H
	676	253	1495	11	F2_0138	H	H	H	H	H	H	H	H	H	H	H	H	H	H	H	H	H	H	H	H	H	H	H	H	H	H	H	H	H	H	H	H	H	H	H	H	H	H	H	H	H	H	H	H
	214	376	1838	7	F2_0140	A	A	A	A	A	A	A	A	A	A	A	A	A	A	A	A	A	A	A	A	A	A	A	A	A	A	A	A	A	A	A	A	A	A	A	A	A	A	A	A	A	A	A	A
	251	690	1486	8	F2_0141	H	H	H	H	H	H	H	H	H	H	H	H	H	H	H	H	H	H	H	H	H	H	H	H	H	H	H	H	H	H	H	H	H	H	H	H	H	H	H	H	H	H	H	H
	348	803	1276	8	F2_0142	H	H	H	H	H	H	H	H	H	H	H	H	H	H	H	H	H	B	B	B	B	B	B	B	B	B	B	B	B	B	B	B	B	B	B	B	B	B	B	B	B	B	B	B
	387	743	1293	12	F2_0143	A	A	A	A	A	A	A	A	A	A	A	A	A	A	A	A	A	A	A	A	A	A	A	A	A	A	A	A	A	A	A	A	A	A	A	A	A	A	A	A	A	A	A	A
	441	950	1033	11	F2_0144	H	H	H	H	H	H	H	H	H	H	H	H	H	H	H	H	H	H	H	H	H	H	H	H	H	H	H	H	H	H	H	H	H	H	H	H	H	H	H	H	H	H	H	H
	441	950	1033	11	F2_0145	H	H	H	H	H	H	H	H	H	H	H	H	H	H	H	H	H	H	H	H	H	H	H	H	H	H	H	H	H	H	H	H	H	H	H	H	H	H	H	H	H	H	H	H
	403	387	1630	15	F2_0146	H	H	H	H	H	H	H	H	H	H	H	H	H	H	H	H	H	H	H	H	H	H	H	H	H	H	H	H	H	H	H	H	H	H	H	H	H	H	H	H	H	H	H	H
	854	282	1288	11	F2_0147	H	H	H	H	H	H	H	H	H	H	H	H	H	H	H	H	H	H	H	H	H	H	H	H	H	H	H	H	H	H	H	H	A	A	A	A	A	A	A	A	A	A	A	A
	611	717	1096	11	F2_0148	H	H	H	H	H	H	H	H	H	H	H	H	H	H	H	H	H	H	H	H	H	H	H	H	H	H	H	H	H	H	H	H	H	H	H	H	H	H	H	H	H	H	H	H
	676	611	1132	16	F2_0149	H	H	H	H	H	H	H	H	H	H	H	H	H	H	H	H	H	H	H	H	H	H	H	H	H	H	H	H	H	H	H	H	H	H	H	H	H	H	A	A	A	A	A	A
	420	885	1122	8	F2_0150	B	B	B	B	B	B	B	B	B	B	B	B	B	B	B	B	B	B	B	B	B	B	B	B	B	B	B	B	B	B	B	B	B	B	B	B	B	B	B	B	B	B	B	B
	737	669	1022	7	F2_0151	A	A	A	A	A	A	A	A	A	A	A	A	A	A	A	A	A	A	A	A	A	A	A	A	A	A	A	A	A	A	A	A	A	A	A	A	A	A	A	A	A	A	A	A
	304	837	1287	7	F2_0152	A	A	A	A	A	A	A	A	A	A	A	A	A	A	A	A	A	A	A	A	A	A	A	A	A	A	A	A	A	A	A	A	A	A	A	A	A	A	A	A	A	A	A	A
	694	443	1288	10	F2_0153	H	H	H	H	H	H	H	H	H	H	H	H	H	H	H	H	H	H	H	H	H	H	H	H	H	H	H	H	H	H	H	H	H	H	H	H	H	H	H	H	H	H	H	H
	554	736	1137	8	F2_0154	B	B	B	B	B	B	B	B	B	B	B	B	B	B	B	B	B	B	B	B	B	B	B	B	B	B	B	B	B	B	B	B	B	B	B	B	B	B	B	B	B	B	B	B
	660	646	1117	12	F2_0155	H	H	H	H	H	H	H	H	H	H	H	H	H	H	H	H	H	H	H	H	H	H	H	H	H	H	H	H	H	H	H	H	H	H	H	H	H	H	H	H	H	H	H	H
	737	448	1241	9	F2_0156	B	B	B	B	B	B	B	B	B	B	B	B	B	B	B	B	B	B	B	B	B	B	B	B	B	B	B	B	B	B	B	B	B	B	B	B	B	B	B	B	B	B	B	B
	506	806	1114	9	F2_0157	H	H	H	H	H	H	H	H	H	H	H	H	H	H	H	H	H	H	H	H	H	H	H	H	H	H	H	H	H	H	H	H	H	H	H	H	H	H	H	H	H	H	H	H
	381	827	1210	17	F2_0158	H	H	H	H	H	H	H	H	H	H	H	H	H	H	H	H	H	H	H	H	H	H	H	H	H	H	H	H	H	H	H	H	H	H	H	H	H	H	H	H	H	H	H	H
	484	689	1256	6	F2_0159	H	H	H	H	H	H	H	H	H	H	H	H	H	H	H	H	H	H	H	H	H	H	H	H	H	H	H	H	H	H	H	H	H	H	H	H	H	H	H	H	H	H	H	H
	386	381	1664	4	F2_0160	H	H	H	H	H	H	H	H	H	H	H	H	H	H	H	H	H	H	H	H	H	H	H	H	H	H	H	H	H	H	H	H	H	H	H	H	H	H	H	H	H	H	H	H
	115	509	1805	6	F2_0161	H	H	H	H	H	H	H	H	H	H	H	H	H	H	H	H	H	H	H	H	H	H	H	H	H	H	H	H	H	H	H	H	H	H	H	H	H	H	H	H	H	H	H	H
	276	903	1252	4	F2_0162	H	H	H	H	H	H	H	H	H	H	H	H	H	H	H	H	H	H	H	H	H	H	H	H	H	H	H	H	H	H	H	H	H	H	H	H	H	H	H	H	H	H	H	H
	346	785	1298	6	F2_0163	B	B	B	B	B	B	B	B	B	B	B	B	B	B	B	B	B	B	B	B	B	B	B	B	B	B	B	B	B	B	B	B	B	B	B	B	B	B	B	B	B	B	B	B
	649	474	1301	11	F2_0164	A	A	A	A	A	A	A	A	A	A	A	A	A	A	A	A	A	A	A	A	A	A	A	A	A	A	A	A	A	A	A	A	A	A	A	A	A	A	A	A	A	A	A	A
	845	42	1523	25	F2_0165	H	H	H	H	H	H	H	H	H	H	H	H	H	H	H	H	H	H	H	H	H	H	H	H	H	H	H	H	H	H	H	H	H	H	H	H	H	H	H	H	H	H	H	H
	520	675	1229	11	F2_0166	A	A	A	A	A	A	A	A	A	A	A	A	A	A	A	A	A	A	A	A	A	A	A	A	A	A	A	A	A	A	A	A	A	A	A	A	A	A	A	A	A	A	A	A
	313	1007	1105	10	F2_0167	B	B	B	B	B	B	B	B	B	B	B	B	B	B	B	B	B	B	B	B	B	B	B	B	B	B	B	B	B	B	B	B	B	B	B	B	B	B	B	B	B	B	B	B
	125	1058	1246	6	F2_0168	H	H	H	H	H	H	H	H	H	H	H	H	H	H	H	H	H	H	H	H	H	H	H	H	H	H	H	H	H	H	H	H	H	H	H	H	H	H	H	H	H	H	H	H
	463	76	1876	20	F2_0169	H	H	H	H	H	H	H	H	H	H	H	H	H	H	H	H	H	H	H	H	H	H	H	H	H	H	H	H	H	H	H	H	H	H	H	H	H	H	H	H	H	H	H	H
	643	556	1226	10	F2_0170	H	H	H	H	H	H	H	H	H	H	H	H	H	H	H	H	H	H	H	H	H	H	H	H	H	H	H	H	H	H	H	H	H	H	H	H	H	H	H	H	H	H	H	H
	525	634	1268	8	F2_0171	H	H	H	H	H	H	H	H	H	H	H	H	H	H	H	H	H	H	H	H	H	H	H	H	H	H	H	H	H	H	H	H	H	H	H	H	H	H	H	H	H	H	H	H
	974	141	1313	7	F2_0172	H	H	H	H	H	H	H	H	H	H	H	H	H	H	H	H	H	H	H	H	H	H	H	H	H	H	H	H	H	H	H	H	H	H	H	H	H	H	H	H	H	H	H	H
	1017	294	1119	5	F2_0173	H	H	H	H	H	H	H	H	H	H	H	H	H	H	H	H	H	H	H	H	H	H	H	H	H	H	H	H	H	H	H	H	H	H	H	H	H	H	H	H	H	H	H	H
	501	267	1658	9	F2_0174	H	H	H	H	H	H	H	H	H	H	H	H	H	H	H	H	H	H	H	H	H	H	H	H	H	H	H	H	H	H	H	H	H	H	H	H	H	H	H	H	H	H	H	H
	869	451	1108	7	F2_0175	H	H	H	H	H	H	H	H	H	H	H	H	H	H	H	H	H	H	H	H	H	H	H	H	H	H	H	H	H	H	H	H	H	H	H	H	H	H	H	H	H	H	H	H
	526	494	1402	13	F2_0176	H	H	H	H	H	H	H	H	H	H	H	H	H	H	H	H	H	H	H	H	H	H	H	H	H	H	H	H	H	H	H	H	A	A	A	A	A	A	A	A	A	A	A	A
	747	559	1120	9	F2_0177	B	B	B	B	B	B	B	B	B	B	B	B	B	B	B	B	B	B	B	B	B	B	B	B	B	B	B	B	B	B	B	B	B	B	B	B	B	B	B	B	B	B	B	B
	341	1054	1035	5	F2_0178	A	A	A	A	A	A	A	A	H	H	H	H	H	H	H	H	H	H	H	H	H	H	H	H	H	H	H	H	H	H	H	H	H	H	H	H	H	H	B	B	B	B	B	B
	132	865	1431	7	F2_0179	H	H	H	H	H	H	H	H	H	H	H	H	H	H	H	H	H	H	H	H	H	H	H	H	H	H	H	H	H	H	H	H	H	H	H	H	H	H	H	H	H	H	H	H
	417	782	1229	7	F2_0180	H	H	H	H	H	H	H	H	H	H	H	H	H	H	H	H	H	H	H	H	H	H	H	H	H	H	H	H	H	H	H	H	H	H	H	H	H	H	H	H	H	H	H	H
	132	865	1431	7	F2_0181	H	H	H	H	H	H	H	H	H	H	H	H	H	H	H	H	H	H	H	H	H	H	H	H	H	H	H	H	H	H	H	H	H	H	H	H	H	H	H	H	H	H	H	H
	341	1054	1035	5	F2_0182	A	A	A	A	A	A	A	A	H	H	H	H	H	H	H	H	H	H	H	H	H	H	H	H	H	H	H	H	H	H	H	H	H	H	H	H	H	H	B	B	B	B	B	B
	250	887	1289	9	F2_0183	H	H	H	H	H	H	H	H	H	H	H	H	H	H	H	H	H	H	H	H	H	H	H	H	H	H	H	H	H	H	H	H	H	H	H	H	H	H	H	H	H	H	H	H
	253	887	1288	7	F2_0184	H	H	H	H	H	H	H	H	H	H	H	H	H	H	H	H	H	H	H	H	H	H	H	H	H	H	H	H	H	H	H	H	H	H	H	H	H	H	H	H	H	H	H	H
	544	821	1059	11	F2_0185	B	B	B	B	B	B	B	B	B	B	B	B	B	B	B	B	B	B	B	B	B	B	B	B	B	B	B	B	B	B	B	B	B	B	B	B	B	B	B	B	B	B	B	B
	549	783	1092	11	F2_0186	A	A	A	A	A	A	A	A	A	A	A	A	A	A	A	H	H	H	H	H	H	H	H	H	H	H	H	H	H	H	H	H	H	H	H	H	H	H	H	H	H	H	H	H
	422	644	1359	10	F2_0187	H	H	H	H	H	H	H	H	H	H	H	H	H	H	H	H	H	H	H	H	H	H	H	H	H	H	H	H	H	H	H	H	A	A	A	A	A	A	A	A	A	A	A	A
	545	691	1193	6	F2_0188	B	B	B	B	B	B	B	B	B	B	B	B	B	B	B	B	B	B	B	B	B	B	B	B	B	B	B	B	B	B	B	B	B	B	B	B	B	B	B	B	B	B	B	B
	109	1045	1269	12	F2_0189	B	B	B	B	B	B	B	B	B	B	B	B	B	B	B	B	B	B	B	B	B	B	B	B	B	B	B	B	B	B	B	B	B	B	B	B	B	B	B	B	B	B	B	B
	368	834	1225	8	F2_0190	H	H	H	H	H	H	H	H	H	H	H	H	H	H	H	H	H	H	H	H	H	H	H	H	H	H	H	H	H	H	H	H	H	H	H	H	H	H	H	H	H	H	H	H
	189	935	1305	6	F2_0191	H	H	H	H	H	H	H	H	H	H	H	H	H	H	H	H	H	H	H	H	H	H	H	H	H	H	H	H	H	H	H	H	H	H	H	H	H	H	H	H	H	H	H	H
	487	661	1275	12	F2_0192	H	H	H	H	H	H	H	H	H	H	A	A	A	A	A	A	A	A	A	A	A	A	A	A	A	A	A	A	A	A	A	A	A	A	A	A	A	A	A	A	A	A	A	A
	491	1113	824	7	F2_0193	H	H	H	H	H	H	H	H	H	H	H	H	H	H	H	H	H	H	H	H	H	H	H	H	H	H	H	H	H	H	H	H	H	H	H	H	H	H	H	H	H	H	H	H
	334	826	1263	12	F2_0194	H	H	H	H	H	H	H	H	H	H	H	H	H	H	H	H	H	H	H	H	H	H	H	H	H	H	H	H	H	H	H	H	B	B	B	B	B	B	B	B	B	B	B	B
	722	798	906	9	F2_0195	A	A	A	A	A	A	A	A	A	A	A	A	A	A	A	A	A	A	A	A	A	A	A	A	A	A	A	A	A	A	A	A	A	A	A	A	A	A	A	A	A	A	A	A
	482	1052	896	5	F2_0196	H	H	H	H	H	H	H	H	H	H	H	H	H	H	H	H	H	H	H	H	H	H	H	H	H	H	H	H	H	H	H	H	H	H	H	H	H	H	H	H	H	H	H	H
	452	1004	975	4	F2_0197	A	A	A	A	A	A	A	A	A	A	A	A	A	A	A	A	A	A	A	A	A	A	A	A	A	A	A	A	A	A	A	A	A	A	A	A	A	A	A	A	A	A	A	A
	252	905	1270	8	F2_0198	B	B	B	B	B	B	B	B	B	B	B	B	B	B	B	B	B	B	B	B	B	B	B	B	B	B	B	B	B	B	B	B	B	B	B	B	B	B	B	B	B	B	B	B
	283	887	1256	9	F2_0199	B	B	B	B	B	B	B	B	B	B	B	B	B	B	B	B	B	B	B	B	B	B	B	B	B	B	B	B	B	B	B	B	B	B	B	B	B	B	B	B	B	B	B	B
	674	575	1178	8	F2_0200	H	H	H	H	H	H	H	H	H	H	H	H	H	H	H	H	H	H	H	H	H	H	H	H	H	H	H	H	H	H	H	H	H	H	H	H	H	H	H	H	H	H	H	H
	699	509	1216	11	F2_0201	H	H	H	H	H	H	H	H	H	H	H	H	H	H	H	H	H	H	H	H	H	H	H	H	H	H	H	H	H	H	H	H	H	H	H	H	H	H	H	H	H	H	H	H
	237	967	1226	5	F2_0202	H	H	H	H	H	H	B	B	B	B	B	B	B	B	B	B	B	B	B	B	B	B	B	B	B	B	B	B	B	B	B	B	B	B	B	B	B	B	B	B	B	B	B	B
	415	784	1226	10	F2_0203	H	H	H	H	H	H	H	H	H	H	H	H	H	H	H	H	H	H	H	H	H	H	H	H	H	H	H	H	H	H	H	H	H	H	H	H	H	H	H	H	H	H	H	H
	469	366	1588	12	F2_0204	H	H	H	H	H	H	H	H	A	A	A	A	A	A	A	A	A	A	A	A	A	A	A	A	A	A	A	A	A	A	A	A	A	A	A	A	A	A	A	A	A	A	A	A
	608	691	1124	12	F2_0205	H	H	H	H	H	H	H	H	H	H	H	H	H	H	H	H	H	H	H	H	H	H	H	H	H	H	H	H	H	H	H	H	H	H	H	H	H	H	H	H	H	H	H	H
	381	1148	901	5	F2_0206	A	A	A	A	A	A	A	A	A	A	A	A	A	A	A	A	A	A	A	A	A	A	A	A	A	A	A	A	A	A	A	A	A	A	A	A	A	A	A	A	A	A	A	A
	759	637	1031	8	F2_0207	B	B	B	B	B	B	B	B	B	B	B	B	B	B	B	B	B	B	B	B	B	B	B	B	B	B	B	B	B	B	B	B	H	H	H	H	H	H	H	H	H	H	H	H
	601	520	1307	7	F2_0208	A	A	A	A	A	A	A	A	H	H	H	H	H	H	H	H	H	H	H	H	H	H	H	H	H	H	H	H	H	H	H	H	H	H	H	H	H	H	H	H	H	H	H	H
	879	438	1095	23	F2_0209	H	H	H	H	H	H	H	H	H	H	H	H	H	H	H	H	H	H	H	H	H	H	H	H	H	H	H	H	H	H	H	H	H	H	H	H	H	H	H	H	H	H	H	H
	661	428	1335	11	F2_0210	A	A	A	A	A	A	A	A	A	A	A	A	A	A	A	A	A	A	A	A	A	A	A	A	A	A	A	A	A	A	A	A	A	A	A	A	A	A	A	A	A	A	A	A
	1111	21	1284	19	F2_0211	H	H	H	H	H	H	H	H	H	H	H	H	H	H	H	H	H	H	H	H	H	H	H	H	H	H	H	H	H	H	H	H	H	H	H	H	H	H	H	H	H	H	H	H
	653	431	1345	6	F2_0212	H	H	H	H	H	H	H	H	H	H	H	H	H	H	H	H	H	H	H	H	H	H	H	H	H	H	H	H	H	H	H	H	H	H	H	H	H	H	H	H	H	H	H	H
	467	33	1922	13	F2_0213	H	H	H	H	H	H	H	H	H	H	H	H	H	H	H	H	H	H	H	H	H	H	H	H	H	H	H	H	H	H	H	H	H	H	H	H	H	H	H	H	H	H	H	H
	600	568	1256	11	F2_0214	B	B	B	B	B	B	B	B	B	B	B	B	B	B	B	B	B	B	B	B	B	B	B	B	B	B	B	B	B	B	B	B	B	B	B	B	B	B	B	B	B	B	B	B
	309	715	1407	4	F2_0215	B	B	B	B	B	B	B	B	B	B	B	B	B	B	B	B	B	B	B	B	B	B	B	B	B	B	B	B	B	B	B	B	B	B	B	B	B	B	B	B	B	B	B	B
	228	893	1306	8	F2_0216	H	H	H	H	H	H	H	H	H	H	H	H	H	H	H	H	H	H	H	H	H	H	H	H	H	H	H	H	H	H	H	H	H	H	H	H	H	H	H	H	H	H	H	H
	356	481	1584	14	F2_0217	H	H	H	H	H	H	H	H	H	H	H	H	H	H	H	H	H	H	H	H	H	H	H	H	H	H	H	H	H	H	H	H	H	H	H	H	H	H	H	H	H	H	H	H
	894	35	1479	27	F2_0218	H	H	H	H	H	H	H	H	H	H	H	H	H	H	H	H	H	H	H	H	H	H	H	H	H	H	H	H	H	H	H	H	H	H	H	H	H	H	H	H	H	H	H	H
	753	556	1115	11	F2_0219	H	H	H	H	H	H	H	H	H	H	H	H	H	H	H	H	H	A	A	A	A	A	A	A	A	A	A	A	A	A	A	A	A	A	A	A	A	A	A	A	A	A	A	A
	996	25	1397	17	F2_0220	A	A	A	A	A	A	A	A	A	A	A	A	A	A	A	A	A	A	A	A	A	A	A	A	A	A	A	A	A	A	A	A	A	A	A	H	H	H	H	A	A	A	A	A
	920	24	1467	24	F2_0221	A	H	H	H	H	H	H	H	H	H	H	H	H	H	H	H	H	H	H	H	H	H	H	H	H	H	A	A	A	A	A	A	A	A	A	H	H	H	A	A	A	A	A	A
	622	511	1297	5	F2_0222	H	H	H	H	H	A	A	A	A	A	A	A	A	A	A	A	A	H	H	H	H	H	H	H	H	H	H	H	H	H	H	H	H	H	H	H	H	H	H	H	H	H	H	H
	715	16	1684	20	F2_0223	A	H	H	H	A	A	A	A	H	H	H	H	H	H	H	H	H	H	H	H	H	H	H	H	H	H	H	H	H	H	H	A	A	A	A	H	H	H	A	A	A	A	A	A
	722	22	1671	20	F2_0224	A	H	H	H	A	A	A	A	H	H	H	H	H	H	H	H	H	H	H	H	H	H	H	H	H	H	H	H	H	H	H	A	A	A	A	H	H	H	A	A	A	A	A	A
	696	474	1261	4	F2_0225	A	A	A	A	A	A	A	A	A	A	A	A	A	A	A	A	A	A	A	A	A	A	A	A	A	A	A	A	A	A	A	A	A	A	A	A	A	A	A	A	A	A	A	A
	652	707	1064	12	F2_0226	H	H	H	H	H	H	H	H	H	H	H	H	H	H	H	H	H	H	H	H	H	H	H	H	H	H	H	H	H	H	H	H	H	H	H	H	H	H	H	H	H	H	H	H
	630	411	1387	7	F2_0227	B	B	B	B	B	B	B	B	B	B	B	B	B	B	B	B	B	B	B	B	B	B	B	B	B	B	B	B	B	B	B	B	B	B	B	B	B	B	B	B	B	B	B	B
	604	310	1515	6	F2_0228	B	B	B	B	B	B	B	B	B	B	B	B	B	B	B	B	B	H	H	H	H	H	H	H	H	H	H	H	H	H	H	H	H	H	H	H	H	H	H	H	H	H	H	H
	506	733	1186	10	F2_0229	B	B	B	B	B	B	B	B	B	B	B	B	B	B	B	B	B	B	B	B	B	B	B	B	B	B	B	B	B	B	B	B	H	H	H	H	H	H	H	H	H	H	H	H
	801	74	1530	30	F2_0230	A	H	H	H	H	H	H	H	H	H	H	H	H	H	H	H	H	H	H	H	H	H	H	H	H	H	A	A	A	A	A	A	A	A	A	H	H	H	H	H	H	H	H	H
	746	431	1249	9	F2_0231	B	B	B	B	B	B	B	B	B	B	B	B	B	B	B	B	B	B	B	B	B	B	B	B	B	B	B	B	B	B	B	B	B	B	B	B	B	B	B	B	B	B	B	B
	530	698	1199	8	F2_0232	A	A	A	A	A	A	A	A	A	A	A	A	A	A	A	A	A	A	A	A	A	A	A	A	A	A	A	A	A	A	A	A	A	A	A	A	A	A	A	A	A	A	A	A
	974	413	1041	7	F2_0233	A	A	A	A	A	A	A	H	H	H	H	H	H	H	H	H	H	H	H	H	H	H	H	H	H	H	H	H	H	H	H	H	H	H	H	H	H	H	H	H	H	H	H	H
	152	483	1795	5	F2_0234	H	H	H	H	H	H	H	H	H	H	H	H	H	H	H	H	H	H	H	H	H	H	H	H	H	H	H	H	H	H	H	H	H	H	H	H	H	H	H	H	H	H	H	H
	379	656	1388	12	F2_0236	H	H	H	H	H	H	H	H	H	H	H	H	H	H	H	H	H	H	H	H	H	H	H	H	H	H	H	H	H	H	H	H	H	H	H	H	H	H	H	H	H	H	H	H
	320	415	1693	7	F2_0237	B	B	B	B	B	B	B	B	B	B	B	B	B	B	B	B	B	B	B	B	B	B	B	B	B	B	B	B	B	B	B	B	H	H	H	H	H	H	H	H	H	H	H	H
	591	564	1272	8	F2_0238	H	H	H	H	H	H	H	H	H	H	H	H	H	H	H	H	H	H	H	H	H	H	H	H	H	H	H	H	H	H	H	H	H	H	H	H	H	H	H	H	H	H	H	H
	0	1375	1053	7	F2_0239	B	B	B	B	B	H	H	H	H	H	H	H	H	H	H	H	H	H	H	H	H	H	H	H	H	H	H	H	H	H	H	H	H	H	H	H	H	H	H	H	H	H	H	H
	209	1009	1200	17	F2_0240	B	B	B	B	B	B	B	B	B	B	B	B	B	B	B	B	B	B	B	B	B	B	B	B	B	B	B	B	B	B	B	B	B	B	B	B	B	B	B	B	B	B	B	B
	399	743	1279	14	F2_0241	H	H	H	H	H	H	H	H	H	H	H	H	H	H	H	H	H	H	H	H	H	H	H	H	H	H	H	H	H	H	H	H	H	H	H	H	H	H	H	H	H	H	H	H
	652	518	1259	6	F2_0242	A	A	A	A	A	A	A	A	A	A	A	A	A	A	A	A	A	A	A	A	A	A	A	A	A	A	A	A	A	A	A	A	H	H	H	H	H	H	H	H	H	H	H	H
	386	617	1421	11	F2_0243	H	H	H	H	H	H	H	H	H	H	H	H	H	H	H	H	H	H	H	H	H	H	H	H	H	H	H	H	H	H	H	H	H	H	H	H	H	H	H	H	H	H	H	H
	294	618	1518	5	F2_0244	H	H	H	H	H	H	H	H	H	H	H	H	H	H	H	H	H	H	H	H	H	H	H	H	H	H	H	H	H	H	H	H	H	H	H	H	H	H	H	H	H	H	H	H
	657	187	1569	22	F2_0245	A	A	A	A	A	A	A	A	H	H	A	A	A	A	A	A	A	A	H	H	A	A	A	A	A	A	A	A	A	A	A	A	A	A	A	A	A	A	A	A	A	A	A	A
	416	592	1423	4	F2_0246	B	B	B	B	B	B	B	B	B	B	B	B	B	B	B	B	B	B	B	B	B	B	B	B	B	B	B	B	B	B	B	B	B	B	B	B	B	B	B	H	H	H	H	H
	204	981	1239	11	F2_0247	H	H	H	H	H	H	H	H	H	H	H	H	H	H	H	H	H	H	H	H	H	H	H	H	H	H	H	H	H	H	H	H	H	H	H	H	H	H	H	H	H	H	H	H
	573	297	1551	14	F2_0248	H	H	H	H	H	H	H	H	H	H	H	H	H	H	H	H	H	H	H	H	H	H	H	H	H	H	H	H	H	H	H	H	H	H	H	H	H	H	H	H	H	H	H	H
	678	244	1505	8	F2_0249	B	B	B	B	B	B	B	B	H	H	H	H	H	H	H	H	H	H	H	H	H	H	H	H	H	H	H	H	H	H	H	H	H	H	H	H	H	H	H	H	H	H	H	H
	543	477	1408	7	F2_0250	H	H	H	H	H	H	H	H	H	H	H	H	H	H	H	H	H	H	H	H	H	H	H	H	H	H	H	H	H	H	H	H	H	H	H	H	H	H	H	H	H	H	H	H
	1088	299	1034	14	F2_0251	H	H	H	H	H	H	H	H	H	H	H	H	H	H	H	H	H	H	H	H	H	H	H	H	H	H	H	H	H	H	H	H	H	H	H	H	H	H	H	H	H	H	H	H
	432	447	1542	14	F2_0252	B	B	B	B	B	B	B	B	H	H	H	H	H	H	H	H	H	H	H	H	H	H	H	H	H	H	H	H	H	H	H	H	H	H	H	H	H	H	H	H	H	H	H	H
	505	561	1358	11	F2_0253	H	H	H	H	H	H	H	H	H	H	H	H	H	H	H	H	H	H	H	H	H	H	H	H	H	H	H	H	H	H	H	H	H	H	H	H	H	H	H	H	H	H	H	H
	680	345	1404	6	F2_0254	H	H	H	H	H	H	H	H	H	H	H	H	H	H	H	H	H	H	H	H	B	B	B	B	B	B	B	B	B	B	B	B	B	B	B	B	B	B	B	B	B	B	B	B
	626	353	1449	7	F2_0255	H	H	H	H	H	H	H	H	H	H	H	H	H	H	H	H	H	H	H	H	H	H	H	H	H	H	H	H	H	H	H	A	A	A	A	A	A	A	A	A	A	A	A	A
	680	294	1456	5	F2_0256	B	B	B	B	B	B	B	B	B	B	B	B	B	B	B	B	B	B	B	B	B	B	B	B	B	B	B	B	B	B	B	B	B	B	B	B	B	B	B	B	B	B	B	B
	760	853	817	5	F2_0257	B	H	H	H	H	H	H	H	H	H	H	H	H	H	H	H	H	H	H	H	H	H	H	H	H	H	H	H	H	H	H	H	H	H	H	H	H	H	B	B	B	B	B	B
	512	663	1250	10	F2_0258	H	H	H	H	H	H	H	H	H	H	H	H	H	H	H	H	H	H	H	H	H	H	H	H	H	H	H	H	H	H	H	H	H	H	H	H	H	H	H	H	H	H	H	H
	283	483	1659	10	F2_0259	H	H	H	H	H	H	H	H	H	H	H	H	H	H	H	H	H	H	H	H	H	H	H	H	H	H	H	H	H	H	H	H	H	H	H	H	H	H	H	H	H	H	H	H
	1065	45	1299	26	F2_0260	A	H	H	H	H	H	H	H	H	H	H	H	H	H	H	H	H	H	H	H	A	A	A	A	A	H	H	H	H	H	H	A	A	A	A	H	H	H	H	A	A	A	A	A
	294	743	1392	6	F2_0261	H	H	H	H	H	H	H	H	H	H	H	H	H	H	H	H	H	H	H	H	H	H	H	H	H	H	H	H	H	H	H	H	H	H	H	H	H	H	H	H	H	H	H	H
	654	532	1238	11	F2_0262	A	A	A	A	A	A	A	A	A	A	A	A	A	A	A	A	A	A	A	A	A	A	A	A	A	A	A	A	A	A	A	A	A	A	A	A	A	A	A	A	A	A	A	A
	809	375	1246	5	F2_0263	H	H	H	H	H	H	H	H	H	H	H	H	H	H	H	H	H	H	H	H	H	H	H	H	H	H	H	H	H	H	H	H	H	H	H	H	H	H	H	H	H	H	H	H
	620	337	1464	14	F2_0264	H	H	H	H	H	H	H	H	A	A	A	A	A	A	A	A	A	A	A	A	A	A	A	A	A	A	A	A	A	A	A	A	A	A	A	A	A	A	A	A	A	A	A	A
	536	893	997	9	F2_0265	B	B	B	B	B	B	B	B	B	B	B	B	B	B	B	B	B	B	B	B	B	B	B	B	B	B	B	B	B	B	B	B	B	B	B	B	B	B	B	B	B	B	B	B
	839	34	1539	23	F2_0266	A	H	H	H	H	H	H	H	H	H	H	H	H	H	H	H	H	H	H	H	H	H	H	H	H	H	H	H	H	H	H	H	H	H	H	H	H	H	H	H	H	H	H	H
	330	555	1542	8	F2_0267	A	A	A	A	A	A	A	A	A	A	A	A	A	A	A	A	A	A	A	A	A	A	A	A	A	A	A	A	A	A	A	A	A	A	A	A	H	H	H	H	H	H	H	H
	466	815	1147	7	F2_0268	B	B	B	B	B	B	B	B	B	B	B	B	B	B	B	B	B	B	B	B	B	B	B	B	B	B	B	B	B	B	B	B	B	B	B	B	B	B	B	B	B	B	B	B
	682	581	1161	11	F2_0269	B	B	B	B	B	H	H	H	H	H	H	H	H	H	H	H	H	H	H	H	H	H	H	H	H	H	H	H	H	H	H	H	H	H	H	H	H	H	H	H	H	H	H	H
	392	425	1609	9	F2_0270	A	A	A	A	A	A	A	A	A	A	A	A	A	A	A	A	A	A	A	A	A	A	A	A	A	A	A	A	A	A	A	A	A	A	A	A	A	A	A	A	A	A	A	A
	494	945	991	5	F2_0271	H	H	H	H	H	H	H	H	H	H	H	H	H	H	H	H	H	H	H	H	H	H	H	H	H	H	H	H	H	H	H	H	H	H	H	H	H	H	H	H	H	H	H	H
	693	78	1635	29	F2_0272	H	H	H	H	H	H	H	H	B	B	B	B	H	H	H	H	H	H	H	H	H	H	H	H	H	H	H	H	H	H	H	H	H	H	H	H	H	H	H	H	H	H	H	H
	622	423	1374	16	F2_0273	H	H	H	H	H	H	H	H	H	H	H	H	H	H	H	H	H	H	H	H	H	H	H	H	H	H	H	H	H	H	H	H	H	H	H	H	H	H	H	H	H	H	H	H
	529	588	1311	7	F2_0274	A	A	A	A	A	A	A	A	A	A	A	A	A	A	A	A	A	A	A	A	A	A	A	A	A	A	A	A	A	A	A	A	A	A	A	A	A	A	A	A	A	A	A	A
	653	222	1549	11	F2_0275	A	A	A	A	A	A	A	A	A	A	A	A	A	A	A	A	A	A	A	A	A	A	A	A	A	A	A	A	A	A	A	A	A	A	A	A	A	A	A	A	A	A	A	A
	383	488	1546	18	F2_0276	H	H	H	H	H	H	H	H	H	H	H	H	H	H	H	H	H	H	H	H	H	H	H	H	H	H	H	H	H	H	H	H	H	H	H	H	H	H	H	H	H	H	H	H
	0	2432	0	3	F2_0277	B	B	B	B	B	B	B	B	B	B	B	B	B	B	B	B	B	B	B	B	B	B	B	B	B	B	B	B	B	B	B	B	B	B	B	B	B	B	B	B	B	B	B	B
	386	780	1261	8	F2_0278	H	H	H	H	H	H	H	H	H	H	H	H	H	H	H	H	H	H	H	H	H	H	H	H	H	H	H	H	H	H	H	H	H	H	H	H	H	H	H	H	H	H	H	H
	547	305	1578	5	F2_0279	A	A	A	A	A	A	A	A	A	A	A	A	A	A	A	A	A	A	A	A	A	A	A	H	H	H	H	H	H	H	H	H	H	H	H	H	H	H	H	H	H	H	H	H
	444	741	1238	12	F2_0314	A	A	A	A	A	A	A	A	A	A	A	A	A	A	A	A	A	A	A	A	A	A	A	H	H	H	A	A	A	A	H	H	H	H	H	H	H	H	H	H	H	H	H	H
	604	328	1485	18	F2_0315	A	A	A	A	A	A	A	A	A	A	A	A	A	A	A	A	A	A	A	A	A	A	A	A	A	A	A	A	A	A	A	A	B	A	A	A	A	B	B	A	A	A	A	A
	505	516	1403	11	F2_0316	H	H	H	H	H	H	H	H	H	H	H	H	H	H	H	H	H	H	H	H	H	H	H	H	H	H	H	H	H	H	H	H	H	H	H	H	H	H	H	H	H	H	H	H
	340	1219	867	9	F2_0317	H	H	H	H	H	H	H	H	H	B	B	B	B	B	B	B	B	B	B	B	B	B	B	B	B	B	B	B	B	B	B	B	B	B	B	B	B	B	B	B	B	B	B	B
	410	423	1223	379	F2_1001	N	N	N	N	N	N	N	N	N	N	N	N	N	B	B	B	B	B	B	B	B	B	B	B	B	B	B	B	B	B	B	B	B	B	B	B	B	B	B	B	B	B	N	N
	248	727	1125	335	F2_1002	N	N	N	N	N	N	N	N	N	N	N	N	N	B	B	B	B	B	B	B	B	B	B	B	B	B	B	B	B	B	B	B	B	B	B	B	B	B	B	B	B	B	B	B
	864	10	1248	313	F2_1003	N	N	N	N	N	N	N	N	N	N	N	N	N	H	H	H	H	H	H	H	H	H	H	H	H	H	H	H	H	H	H	H	H	H	H	H	H	H	H	H	H	H	H	H
	270	570	1217	378	F2_1004	N	N	N	N	N	N	N	N	N	N	N	N	N	A	A	A	A	A	A	A	A	A	A	A	A	A	A	A	A	A	A	A	A	A	A	A	A	A	A	A	A	A	N	N
	52	1028	989	366	F2_1005	N	N	N	N	N	N	N	N	N	N	N	N	N	A	N	N	N	N	N	N	N	N	N	N	N	N	N	N	N	N	N	N	N	N	N	N	N	N	N	N	N	H	N	N
	461	394	1174	406	F2_1006	N	N	N	N	N	N	N	N	N	N	N	N	N	A	N	N	N	N	N	N	N	N	N	N	N	N	N	N	N	N	N	N	N	N	N	N	N	N	N	N	N	H	H	H
	821	0	1308	306	F2_1007	N	N	N	N	N	N	N	N	N	N	N	N	N	H	H	H	H	H	H	H	H	H	H	H	H	H	H	H	H	H	H	H	H	H	H	H	H	H	H	H	H	H	H	H
	394	171	1596	274	F2_1008	N	N	N	N	N	N	N	N	N	N	N	N	N	H	H	H	H	H	H	H	H	H	H	H	H	H	H	H	H	H	H	H	H	H	H	H	H	H	H	H	H	H	H	H
	520	792	818	305	F2_1009	N	N	N	N	N	N	N	N	N	N	N	N	N	H	H	H	H	H	H	H	H	H	H	H	H	H	H	H	H	H	H	H	H	H	H	H	H	H	H	H	H	H	H	H
	367	528	1198	342	F2_1010	N	N	N	N	N	N	N	N	N	N	N	N	N	B	B	B	B	B	B	B	B	B	B	B	B	B	B	B	B	B	B	B	B	B	B	B	B	B	B	B	B	B	B	B
	558	4	1525	348	F2_1011	N	N	N	N	N	N	N	N	N	N	N	N	N	B	N	N	N	N	N	N	N	N	N	N	N	N	N	N	N	N	N	N	N	N	N	N	N	N	N	N	N	H	H	H
	656	298	1193	288	F2_1012	N	N	N	N	N	N	N	N	N	N	N	N	N	H	H	H	H	H	H	H	H	H	H	H	H	H	H	H	H	H	H	H	H	H	H	H	H	H	H	H	H	H	H	H
	195	349	1472	419	F2_1013	N	N	N	N	N	N	N	N	N	N	N	N	N	H	H	H	H	H	H	H	H	H	H	H	H	H	H	H	H	H	H	H	H	H	H	H	H	H	H	H	H	H	H	H
	166	838	1107	324	F2_1014	N	N	N	N	N	N	N	N	N	N	N	N	N	H	H	H	H	H	H	H	H	H	H	H	H	H	H	H	H	H	H	H	H	H	H	H	H	H	H	H	H	H	N	N
	232	679	1196	328	F2_1015	N	N	N	N	N	N	N	N	N	N	N	N	N	A	N	N	N	N	N	N	N	N	N	N	N	N	N	N	N	N	N	N	N	N	N	N	N	N	N	N	N	H	H	H
	0	1009	1141	285	F2_1016	N	N	N	N	N	N	N	N	N	N	N	N	N	B	B	B	B	B	B	B	B	B	B	B	B	B	B	B	B	B	B	B	B	B	B	B	B	B	B	B	B	B	B	B
	528	19	1591	297	F2_1017	N	N	N	N	N	N	N	N	N	N	N	N	N	A	A	A	A	A	A	A	A	A	A	A	A	A	A	A	A	A	A	A	A	A	A	A	A	A	A	A	A	A	N	N
	178	321	1505	431	F2_1018	N	N	N	N	N	N	N	N	N	N	N	N	N	H	H	H	H	H	H	H	H	H	H	H	H	H	H	H	H	H	H	H	H	H	H	H	H	H	H	H	H	H	H	H
	609	15	1391	420	F2_1019	N	N	N	N	N	N	N	N	N	N	N	N	N	A	A	A	A	A	A	A	A	A	A	A	A	A	A	A	A	A	A	A	A	A	A	A	A	A	A	A	A	A	A	A
	528	21	1576	310	F2_1020	N	N	N	N	N	N	N	N	N	N	N	N	N	H	N	N	N	N	N	N	N	N	N	N	N	N	N	N	N	N	N	N	N	N	N	N	N	N	N	N	N	A	A	A
	209	862	1060	304	F2_1022	N	N	N	N	N	N	N	N	N	N	N	N	N	B	B	B	B	B	B	B	B	B	B	B	B	B	B	B	B	B	B	B	B	B	B	B	B	B	B	B	B	B	B	B
	728	346	941	420	F2_1023	N	N	N	N	N	N	N	N	N	N	N	N	N	H	N	N	N	N	N	N	N	N	N	N	N	N	N	N	N	N	N	N	N	N	N	N	N	N	N	N	N	A	A	A
	202	758	1129	346	F2_1024	N	N	N	N	N	N	N	N	N	N	N	N	N	H	H	H	H	H	H	H	H	H	H	H	H	H	H	H	H	H	H	H	H	H	H	H	H	H	H	H	H	H	H	H
	540	13	1575	307	F2_1025	N	N	N	N	N	N	N	N	N	N	N	N	N	H	H	H	H	H	H	H	H	H	H	H	H	H	H	H	H	H	H	H	H	H	H	H	H	H	H	H	H	H	H	H
	180	419	1461	375	F2_1026	N	N	N	N	N	N	N	N	N	N	N	N	N	H	H	H	H	H	H	H	H	H	H	H	H	H	H	H	H	H	H	H	H	H	H	H	H	H	H	H	H	H	H	H
	664	393	921	457	F2_1027	N	N	N	N	N	N	N	N	N	N	N	N	N	B	B	B	B	B	B	B	B	B	B	B	B	B	B	B	B	B	B	B	B	B	B	B	B	B	B	B	B	B	B	B
	366	591	1128	350	F2_1029	N	N	N	N	N	N	N	N	N	N	N	N	N	H	H	H	H	H	H	H	H	H	H	H	H	H	H	H	H	H	H	H	H	H	H	H	H	H	H	H	H	H	H	H
	431	249	1505	250	F2_1030	N	N	N	N	N	N	N	N	N	N	N	N	N	H	H	H	H	H	H	H	H	H	H	H	H	H	H	H	H	H	H	H	H	H	H	H	H	H	H	H	H	H	H	H
	330	875	854	376	F2_1031	N	N	N	N	N	N	N	N	N	N	N	N	N	H	N	N	N	N	N	N	N	N	N	N	N	N	N	N	N	N	N	N	N	N	N	N	N	N	N	N	N	B	B	B
	414	436	1166	419	F2_1032	N	N	N	N	N	N	N	N	N	N	N	N	N	H	H	H	H	H	H	H	H	H	H	H	H	H	H	H	H	H	H	H	H	H	H	H	H	H	H	H	H	H	H	H
	493	352	1241	349	F2_1033	N	N	N	N	N	N	N	N	N	N	N	N	N	B	N	N	N	N	N	N	N	N	N	N	N	N	N	N	N	N	N	N	N	N	N	N	N	N	N	N	N	H	H	H
	408	480	1173	374	F2_1034	N	N	N	N	N	N	N	N	N	N	N	N	N	H	N	N	N	N	N	N	N	N	N	N	N	N	N	N	N	N	N	N	N	N	N	N	N	N	N	N	N	B	B	B
	529	226	1350	330	F2_1036	N	N	N	N	N	N	N	N	N	N	N	N	N	H	H	H	H	H	H	H	H	H	H	H	H	H	H	H	H	H	H	H	H	H	H	H	H	H	H	H	H	H	H	H
	398	418	1259	360	F2_1037	N	N	N	N	N	N	N	N	N	N	N	N	N	H	H	H	H	H	H	H	H	H	H	H	H	H	H	H	H	H	H	H	H	H	H	H	H	H	H	H	H	H	H	H
	259	436	1437	303	F2_1038	N	N	N	N	N	N	N	N	N	N	N	N	N	H	H	H	H	H	H	H	H	H	H	H	H	H	H	H	H	H	H	H	H	H	H	H	H	H	H	H	H	H	H	H
	770	534	672	459	F2_1039	N	N	N	N	N	N	N	N	N	N	N	N	N	H	H	H	H	H	H	H	H	H	H	H	H	H	H	H	H	H	H	H	H	H	H	H	H	H	H	H	H	H	H	H
	337	921	850	327	F2_1040	N	N	N	N	N	N	N	N	N	N	N	N	N	H	N	N	N	N	N	N	N	N	N	N	N	N	N	N	N	N	N	N	N	N	N	N	N	N	N	N	N	A	A	A
	262	669	1201	303	F2_1041	N	N	N	N	N	N	N	N	N	N	N	N	N	B	B	B	B	B	B	B	B	B	B	B	B	B	B	B	B	B	B	B	B	B	B	B	B	B	B	B	B	B	B	B
	424	284	1320	407	F2_1043	N	N	N	N	N	N	N	N	N	N	N	N	N	B	N	N	N	N	N	N	N	N	N	N	N	N	N	N	N	N	N	N	N	N	N	N	N	N	N	N	N	H	H	H
	801	166	1151	317	F2_1044	N	N	N	N	N	N	N	N	N	N	N	N	N	H	H	H	H	H	H	H	H	H	H	H	H	H	H	H	H	H	H	H	H	H	H	H	H	H	H	H	H	H	H	H
	296	497	1259	383	F2_1045	N	N	N	N	N	N	N	N	N	N	N	N	N	A	N	N	N	N	N	N	N	N	N	N	N	N	N	N	N	N	N	N	N	N	N	N	N	N	N	N	N	B	B	B
	360	468	1313	294	F2_1046	N	N	N	N	N	N	N	N	N	N	N	N	N	H	H	H	H	H	H	H	H	H	H	H	H	H	H	H	H	H	H	H	H	H	H	H	H	H	H	H	H	H	H	H
	368	571	1183	313	F2_1048	N	N	N	N	N	N	N	N	N	N	N	N	N	H	H	H	H	H	H	H	H	H	H	H	H	H	H	H	H	H	H	H	H	H	H	H	H	H	H	H	H	H	H	H
	288	573	1277	297	F2_1049	N	N	N	N	N	N	N	N	N	N	N	N	N	H	H	H	H	H	H	H	H	H	H	H	H	H	H	H	H	H	H	H	H	H	H	H	H	H	H	H	H	H	N	N
	393	448	1281	313	F2_1050	N	N	N	N	N	N	N	N	N	N	N	N	N	A	A	A	A	A	A	A	A	A	A	A	A	A	A	A	A	A	A	A	A	A	A	A	A	A	A	A	A	A	A	A
	638	724	727	346	F2_1051	N	N	N	N	N	N	N	N	N	N	N	N	N	H	H	H	H	H	H	H	H	H	H	H	H	H	H	H	H	H	H	H	H	H	H	H	H	H	H	H	H	H	H	H
	711	418	947	359	F2_1052	N	N	N	N	N	N	N	N	N	N	N	N	N	H	H	H	H	H	H	H	H	H	H	H	H	H	H	H	H	H	H	H	H	H	H	H	H	H	H	H	H	H	N	N
	215	457	1398	365	F2_1053	N	N	N	N	N	N	N	N	N	N	N	N	N	H	H	H	H	H	H	H	H	H	H	H	H	H	H	H	H	H	H	H	H	H	H	H	H	H	H	H	H	H	H	H
	698	11	1392	334	F2_1054	N	N	N	N	N	N	N	N	N	N	N	N	N	A	N	N	N	N	N	N	N	N	N	N	N	N	N	N	N	N	N	N	N	N	N	N	N	N	N	N	N	H	H	H
	422	88	1546	379	F2_1055	N	N	N	N	N	N	N	N	N	N	N	N	N	H	H	H	H	H	H	H	H	H	H	H	H	H	H	H	H	H	H	H	H	H	H	H	H	H	H	H	H	H	H	H
	191	558	1276	410	F2_1056	N	N	N	N	N	N	N	N	N	N	N	N	N	H	H	H	H	H	H	H	H	H	H	H	H	H	H	H	H	H	H	H	H	H	H	H	H	H	H	H	H	H	H	H
	548	94	1490	303	F2_1057	N	N	N	N	N	N	N	N	N	N	N	N	N	B	N	N	N	N	N	N	N	N	N	N	N	N	N	N	N	N	N	N	N	N	N	N	N	N	N	N	N	H	H	H
	137	390	1532	376	F2_1058	N	N	N	N	N	N	N	N	N	N	N	N	N	H	H	H	H	H	H	H	H	H	H	H	H	H	H	H	H	H	H	H	H	H	H	H	H	H	H	H	H	H	H	H
	643	508	843	441	F2_1059	N	N	N	N	N	N	N	N	N	N	N	N	N	H	N	N	N	N	N	N	N	N	N	N	N	N	N	N	N	N	N	N	N	N	N	N	N	N	N	N	N	A	A	A
	269	1010	686	470	F2_1060	N	N	N	N	N	N	N	N	N	N	N	N	N	B	B	B	B	B	B	B	B	B	B	B	B	B	B	B	B	B	B	B	B	B	B	B	B	B	B	B	B	B	N	N
	469	616	990	360	F2_1061	N	N	N	N	N	N	N	N	N	N	N	N	N	H	N	N	N	N	N	N	N	N	N	N	N	N	N	N	N	N	N	N	N	N	N	N	N	N	N	N	N	A	A	A
	484	732	866	353	F2_1063	N	N	N	N	N	N	N	N	N	N	N	N	N	A	A	A	A	A	A	A	A	A	A	A	A	A	A	A	A	A	A	A	A	A	A	A	A	A	A	A	A	A	A	A
	478	413	1193	351	F2_1064	N	N	N	N	N	N	N	N	N	N	N	N	N	A	A	A	A	A	A	A	A	A	A	A	A	A	A	A	A	A	A	A	A	A	A	A	A	A	A	A	A	A	A	A
	0	1253	953	229	F2_1065	N	N	N	N	N	N	N	N	N	N	N	N	N	B	B	B	B	B	B	B	B	B	B	B	B	B	B	B	B	B	B	B	B	B	B	B	B	B	B	B	B	B	B	B
	0	1253	953	229	F2_1066	N	N	N	N	N	N	N	N	N	N	N	N	N	B	B	B	B	B	B	B	B	B	B	B	B	B	B	B	B	B	B	B	B	B	B	B	B	B	B	B	B	B	B	B
	228	619	1179	409	F2_1068	N	N	N	N	N	N	N	N	N	N	N	N	N	B	B	B	B	B	B	B	B	B	B	B	B	B	B	B	B	B	B	B	B	B	B	B	B	B	B	B	B	B	B	B
	333	568	1158	376	F2_1069	N	N	N	N	N	N	N	N	N	N	N	N	N	H	H	H	H	H	H	H	H	H	H	H	H	H	H	H	H	H	H	H	H	H	H	H	H	H	H	H	H	H	N	N
	307	344	1429	355	F2_1070	N	N	N	N	N	N	N	N	N	N	N	N	N	H	H	H	H	H	H	H	H	H	H	H	H	H	H	H	H	H	H	H	H	H	H	H	H	H	H	H	H	H	H	H
	379	604	1096	356	F2_1071	N	N	N	N	N	N	N	N	N	N	N	N	N	B	B	B	B	B	B	B	B	B	B	B	B	B	B	B	B	B	B	B	B	B	B	B	B	B	B	B	B	B	B	B
	94	370	1645	326	F2_1072	N	N	N	N	N	N	N	N	N	N	N	N	N	A	A	A	A	A	A	A	A	A	A	A	A	A	A	A	A	A	A	A	A	A	A	A	A	A	A	A	A	A	A	A
	368	539	1060	468	F2_1073	N	N	N	N	N	N	N	N	N	N	N	N	N	H	H	H	H	H	H	H	H	H	H	H	H	H	H	H	H	H	H	H	H	H	H	H	H	H	H	H	H	H	H	H
	584	495	958	398	F2_1074	N	N	N	N	N	N	N	N	N	N	N	N	N	H	H	H	H	H	H	H	H	H	H	H	H	H	H	H	H	H	H	H	H	H	H	H	H	H	H	H	H	H	N	N
	0	1187	1016	232	F2_1075	N	N	N	N	N	N	N	N	N	N	N	N	N	H	H	H	H	H	H	H	H	H	H	H	H	H	H	H	H	H	H	H	H	H	H	H	H	H	H	H	H	H	H	H
	613	17	1431	374	F2_1076	N	N	N	N	N	N	N	N	N	N	N	N	N	H	H	H	H	H	H	H	H	H	H	H	H	H	H	H	H	H	H	H	H	H	H	H	H	H	H	H	H	H	H	H
	463	282	1390	300	F2_1078	N	N	N	N	N	N	N	N	N	N	N	N	N	H	H	H	H	H	H	H	H	H	H	H	H	H	H	H	H	H	H	H	H	H	H	H	H	H	H	H	H	H	H	H
	358	290	1459	328	F2_1079	N	N	N	N	N	N	N	N	N	N	N	N	N	B	B	B	B	B	B	B	B	B	B	B	B	B	B	B	B	B	B	B	B	B	B	B	B	B	B	B	B	B	B	B
	321	350	1350	414	F2_1080	N	N	N	N	N	N	N	N	N	N	N	N	N	H	H	H	H	H	H	H	H	H	H	H	H	H	H	H	H	H	H	H	H	H	H	H	H	H	H	H	H	H	H	H
	246	355	1459	375	F2_1081	N	N	N	N	N	N	N	N	N	N	N	N	N	H	H	H	H	H	H	H	H	H	H	H	H	H	H	H	H	H	H	H	H	H	H	H	H	H	H	H	H	H	H	H
	607	276	1177	375	F2_1082	N	N	N	N	N	N	N	N	N	N	N	N	N	H	H	H	H	H	H	H	H	H	H	H	H	H	H	H	H	H	H	H	H	H	H	H	H	H	H	H	H	H	H	H
	173	423	1482	357	F2_1083	N	N	N	N	N	N	N	N	N	N	N	N	N	H	H	H	H	H	H	H	H	H	H	H	H	H	H	H	H	H	H	H	H	H	H	H	H	H	H	H	H	H	H	H
	499	697	832	407	F2_1084	N	N	N	N	N	N	N	N	N	N	N	N	N	B	B	B	B	B	B	B	B	B	B	B	B	B	B	B	B	B	B	B	B	B	B	B	B	B	B	B	B	B	B	B
	296	205	1614	320	F2_1085	N	N	N	N	N	N	N	N	N	N	N	N	N	A	A	A	A	A	A	A	A	A	A	A	A	A	A	A	A	A	A	A	A	A	A	A	A	A	A	A	A	A	A	A
	777	492	827	339	F2_1087	N	N	N	N	N	N	N	N	N	N	N	N	N	A	A	A	A	A	A	A	A	A	A	A	A	A	A	A	A	A	A	A	A	A	A	A	A	A	A	A	A	A	A	A
	221	508	1369	337	F2_1088	N	N	N	N	N	N	N	N	N	N	N	N	N	A	A	A	A	A	A	A	A	A	A	A	A	A	A	A	A	A	A	A	A	A	A	A	A	A	A	A	A	A	A	A
	822	9	1319	285	F2_1089	N	N	N	N	N	N	N	N	N	N	N	N	N	A	A	A	A	A	A	A	A	A	A	A	A	A	A	A	A	A	A	A	A	A	A	A	A	A	A	A	A	A	A	A
	371	494	1167	403	F2_1090	N	N	N	N	N	N	N	N	N	N	N	N	N	H	H	H	H	H	H	H	H	H	H	H	H	H	H	H	H	H	H	H	H	H	H	H	H	H	H	H	H	H	H	H
	634	504	955	342	F2_1091	N	N	N	N	N	N	N	N	N	N	N	N	N	H	H	H	H	H	H	H	H	H	H	H	H	H	H	H	H	H	H	H	H	H	H	H	H	H	H	H	H	H	H	H
	696	346	922	471	F2_1092	N	N	N	N	N	N	N	N	N	N	N	N	N	B	B	B	B	B	B	B	B	B	B	B	B	B	B	B	B	B	B	B	B	B	B	B	B	B	B	B	B	B	B	B
	252	229	1515	439	F2_1093	N	N	N	N	N	N	N	N	N	N	N	N	N	H	H	H	H	H	H	H	H	H	H	H	H	H	H	H	H	H	H	H	H	H	H	H	H	H	H	H	H	H	H	H
	596	1	1456	382	F2_1094	N	N	N	N	N	N	N	N	N	N	N	N	N	H	H	H	H	H	H	H	H	H	H	H	H	H	H	H	H	H	H	H	H	H	H	H	H	H	H	H	H	H	H	H
	403	724	867	441	F2_1095	N	N	N	N	N	N	N	N	N	N	N	N	N	B	B	B	B	B	B	B	B	B	B	B	B	B	B	B	B	B	B	B	B	B	B	B	B	B	B	B	B	B	B	B
	902	26	1185	322	F2_1096	N	N	N	N	N	N	N	N	N	N	N	N	N	B	N	N	N	N	N	N	N	N	N	N	N	N	N	N	N	N	N	N	N	N	N	N	N	N	N	N	N	H	H	H
	467	78	1546	344	F2_1097	N	N	N	N	N	N	N	N	N	N	N	N	N	H	H	H	H	H	H	H	H	H	H	H	H	H	H	H	H	H	H	H	H	H	H	H	H	H	H	H	H	H	H	H
	127	734	1117	457	F2_1098	N	N	N	N	N	N	N	N	N	N	N	N	N	B	B	B	B	B	B	B	B	B	B	B	B	B	B	B	B	B	B	B	B	B	B	B	B	B	B	B	B	B	B	B
	533	88	1396	418	F2_1099	N	N	N	N	N	N	N	N	N	N	N	N	N	H	H	H	H	H	H	H	H	H	H	H	H	H	H	H	H	H	H	H	H	H	H	H	H	H	H	H	H	H	H	H
	463	8	1579	385	F2_1100	N	N	N	N	N	N	N	N	N	N	N	N	N	A	A	A	A	A	A	A	A	A	A	A	A	A	A	A	A	A	A	A	A	A	A	A	A	A	A	A	A	A	A	A
	542	5	1580	308	F2_1103	N	N	N	N	N	N	N	N	N	N	N	N	N	A	A	A	A	A	A	A	A	A	A	A	A	A	A	A	A	A	A	A	A	A	A	A	A	A	A	A	A	A	A	A
	389	625	1083	338	F2_1104	N	N	N	N	N	N	N	N	N	N	N	N	N	H	H	H	H	H	H	H	H	H	H	H	H	H	H	H	H	H	H	H	H	H	H	H	H	H	H	H	H	H	H	H
	0	1144	1037	254	F2_1105	N	N	N	N	N	N	N	N	N	N	N	N	N	H	H	H	H	H	H	H	H	H	H	H	H	H	H	H	H	H	H	H	H	H	H	H	H	H	H	H	H	H	H	H
	269	467	1249	450	F2_1106	N	N	N	N	N	N	N	N	N	N	N	N	N	B	N	N	N	N	N	N	N	N	N	N	N	N	N	N	N	N	N	N	N	N	N	N	N	N	N	N	N	H	H	H
	679	4	1410	342	F2_1107	N	N	N	N	N	N	N	N	N	N	N	N	N	B	N	N	N	N	N	N	N	N	N	N	N	N	N	N	N	N	N	N	N	N	N	N	N	N	N	N	N	A	A	A
	199	1021	855	360	F2_1108	N	N	N	N	N	N	N	N	N	N	N	N	N	H	H	H	H	H	H	H	H	H	H	H	H	H	H	H	H	H	H	H	H	H	H	H	H	H	H	H	H	H	H	H
	309	731	1011	384	F2_1109	N	N	N	N	N	N	N	N	N	N	N	N	N	B	N	N	N	N	N	N	N	N	N	N	N	N	N	N	N	N	N	N	N	N	N	N	N	N	N	N	N	H	H	H
	679	62	1293	401	F2_1110	N	N	N	N	N	N	N	N	N	N	N	N	N	H	N	N	N	N	N	N	N	N	N	N	N	N	N	N	N	N	N	N	N	N	N	N	N	N	N	N	N	A	A	A
	449	572	1006	408	F2_1111	N	N	N	N	N	N	N	N	N	N	N	N	N	H	H	H	H	H	H	H	H	H	H	H	H	H	H	H	H	H	H	H	H	H	H	H	H	H	H	H	H	H	H	H
	568	258	1296	313	F2_1112	N	N	N	N	N	N	N	N	N	N	N	N	N	H	H	H	H	H	H	H	H	H	H	H	H	H	H	H	H	H	H	H	H	H	H	H	H	H	H	H	H	H	H	H
	541	287	1226	381	F2_1113	N	N	N	N	N	N	N	N	N	N	N	N	N	A	A	A	A	A	A	A	A	A	A	A	A	A	A	A	A	A	A	A	A	A	A	A	A	A	A	A	A	A	A	A
	310	165	1565	395	F2_1114	N	N	N	N	N	N	N	N	N	N	N	N	N	H	H	H	H	H	H	H	H	H	H	H	H	H	H	H	H	H	H	H	H	H	H	H	H	H	H	H	H	H	H	H
	839	6	1274	316	F2_1115	N	N	N	N	N	N	N	N	N	N	N	N	N	H	H	H	H	H	H	H	H	H	H	H	H	H	H	H	H	H	H	H	H	H	H	H	H	H	H	H	H	H	H	H
	0	1247	980	208	F2_1116	N	N	N	N	N	N	N	N	N	N	N	N	N	B	B	B	B	B	B	B	B	B	B	B	B	B	B	B	B	B	B	B	B	B	B	B	B	B	B	B	B	B	B	B
	312	357	1333	433	F2_1117	N	N	N	N	N	N	N	N	N	N	N	N	N	A	N	N	N	N	N	N	N	N	N	N	N	N	N	N	N	N	N	N	N	N	N	N	N	N	N	N	N	H	H	H
	605	12	1413	405	F2_1118	N	N	N	N	N	N	N	N	N	N	N	N	N	B	N	N	N	N	N	N	N	N	N	N	N	N	N	N	N	N	N	N	N	N	N	N	N	N	N	N	N	H	H	H
	582	3	1571	279	F2_1119	N	N	N	N	N	N	N	N	N	N	N	N	N	A	N	N	N	N	N	N	N	N	N	N	N	N	N	N	N	N	N	N	N	N	N	N	N	N	N	N	N	H	H	H
	965	28	1093	349	F2_1120	N	N	N	N	N	N	N	N	N	N	N	N	N	B	N	N	N	N	N	N	N	N	N	N	N	N	N	N	N	N	N	N	N	N	N	N	N	N	N	N	N	H	H	H
	375	319	1438	303	F2_1121	N	N	N	N	N	N	N	N	N	N	N	N	N	H	H	H	H	H	H	H	H	H	H	H	H	H	H	H	H	H	H	H	H	H	H	H	H	H	H	H	H	H	H	H
	367	625	1136	307	F2_1122	N	N	N	N	N	N	N	N	N	N	N	N	N	B	B	B	B	B	B	B	B	B	B	B	B	B	B	B	B	B	B	B	B	B	B	B	B	B	B	B	B	B	B	B
	278	363	1453	341	F2_1123	N	N	N	N	N	N	N	N	N	N	N	N	N	B	N	N	N	N	N	N	N	N	N	N	N	N	N	N	N	N	N	N	N	N	N	N	N	N	N	N	N	H	H	H
	368	404	1297	366	F2_1124	N	N	N	N	N	N	N	N	N	N	N	N	N	H	H	H	H	H	H	H	H	H	H	H	H	H	H	H	H	H	H	H	H	H	H	H	H	H	H	H	H	H	H	H
	399	564	1141	331	F2_1125	N	N	N	N	N	N	N	N	N	N	N	N	N	A	A	A	A	A	A	A	A	A	A	A	A	A	A	A	A	A	A	A	A	A	A	A	A	A	A	A	A	A	A	A
	151	576	1437	271	F2_1126	N	N	N	N	N	N	N	N	N	N	N	N	N	H	H	H	H	H	H	H	H	H	H	H	H	H	H	H	H	H	H	H	H	H	H	H	H	H	H	H	H	H	H	H
	288	542	1182	423	F2_1127	N	N	N	N	N	N	N	N	N	N	N	N	N	H	H	H	H	H	H	H	H	H	H	H	H	H	H	H	H	H	H	H	H	H	H	H	H	H	H	H	H	H	H	H
	1084	2	994	355	F2_1128	N	N	N	N	N	N	N	N	N	N	N	N	N	A	A	A	A	A	A	A	A	A	A	A	A	A	A	A	A	A	A	A	A	A	A	A	A	A	A	A	A	A	A	A
	717	5	1356	357	F2_1129	N	N	N	N	N	N	N	N	N	N	N	N	N	H	H	H	H	H	H	H	H	H	H	H	H	H	H	H	H	H	H	H	H	H	H	H	H	H	H	H	H	H	H	H
	869	2	1221	343	F2_1130	N	N	N	N	N	N	N	N	N	N	N	N	N	A	A	A	A	A	A	A	A	A	A	A	A	A	A	A	A	A	A	A	A	A	A	A	A	A	A	A	A	A	A	A
	369	426	1153	487	F2_1131	N	N	N	N	N	N	N	N	N	N	N	N	N	B	N	N	N	N	N	N	N	N	N	N	N	N	N	N	N	N	N	N	N	N	N	N	N	N	N	N	N	H	H	H
	347	3	1770	315	F2_1132	N	N	N	N	N	N	N	N	N	N	N	N	N	H	H	H	H	H	H	H	H	H	H	H	H	H	H	H	H	H	H	H	H	H	H	H	H	H	H	H	H	H	H	H
	209	323	1512	391	F2_1133	N	N	N	N	N	N	N	N	N	N	N	N	N	H	H	H	H	H	H	H	H	H	H	H	H	H	H	H	H	H	H	H	H	H	H	H	H	H	H	H	H	H	H	H
	430	433	1180	392	F2_1134	N	N	N	N	N	N	N	N	N	N	N	N	N	B	B	B	B	B	B	B	B	B	B	B	B	B	B	B	B	B	B	B	B	B	B	B	B	B	B	B	B	B	B	B
	414	358	1389	274	F2_1135	N	N	N	N	N	N	N	N	N	N	N	N	N	B	B	B	B	B	B	B	B	B	B	B	B	B	B	B	B	B	B	B	B	B	B	B	B	B	B	B	B	B	B	B
	359	646	1029	401	F2_1136	N	N	N	N	N	N	N	N	N	N	N	N	N	B	B	B	B	B	B	B	B	B	B	B	B	B	B	B	B	B	B	B	B	B	B	B	B	B	B	B	B	B	B	B
	329	353	1353	400	F2_1137	N	N	N	N	N	N	N	N	N	N	N	N	N	H	H	H	H	H	H	H	H	H	H	H	H	H	H	H	H	H	H	H	H	H	H	H	H	H	H	H	H	H	H	H
	396	507	1225	307	F2_1138	N	N	N	N	N	N	N	N	N	N	N	N	N	B	B	B	B	B	B	B	B	B	B	B	B	B	B	B	B	B	B	B	B	B	B	B	B	B	B	B	B	B	B	B
	218	694	1245	278	F2_1139	N	N	N	N	N	N	N	N	N	N	N	N	N	H	H	H	H	H	H	H	H	H	H	H	H	H	H	H	H	H	H	H	H	H	H	H	H	H	H	H	H	H	H	H
	557	21	1547	310	F2_1140	N	N	N	N	N	N	N	N	N	N	N	N	N	H	H	H	H	H	H	H	H	H	H	H	H	H	H	H	H	H	H	H	H	H	H	H	H	H	H	H	H	H	H	H
	785	11	1312	327	F2_1141	N	N	N	N	N	N	N	N	N	N	N	N	N	B	N	N	N	N	N	N	N	N	N	N	N	N	N	N	N	N	N	N	N	N	N	N	N	N	N	N	N	H	H	H
	365	703	975	392	F2_1142	N	N	N	N	N	N	N	N	N	N	N	N	N	B	B	B	B	B	B	B	B	B	B	B	B	B	B	B	B	B	B	B	B	B	B	B	B	B	B	B	B	B	N	N
	296	634	1049	456	F2_1143	N	N	N	N	N	N	N	N	N	N	N	N	N	A	A	A	A	A	A	A	A	A	A	A	A	A	A	A	A	A	A	A	A	A	A	A	A	A	A	A	A	A	A	A
	553	281	1284	317	F2_1144	N	N	N	N	N	N	N	N	N	N	N	N	N	A	A	A	A	A	A	A	A	A	A	A	A	A	A	A	A	A	A	A	A	A	A	A	A	A	A	A	A	A	A	A
	328	270	1518	319	F2_1145	N	N	N	N	N	N	N	N	N	N	N	N	N	H	H	H	H	H	H	H	H	H	H	H	H	H	H	H	H	H	H	H	H	H	H	H	H	H	H	H	H	H	H	H
	227	851	902	455	F2_1146	N	N	N	N	N	N	N	N	N	N	N	N	N	B	N	N	N	N	N	N	N	N	N	N	N	N	N	N	N	N	N	N	N	N	N	N	N	N	N	N	N	H	H	H
	227	849	902	457	F2_1147	N	N	N	N	N	N	N	N	N	N	N	N	N	B	N	N	N	N	N	N	N	N	N	N	N	N	N	N	N	N	N	N	N	N	N	N	N	N	N	N	N	H	H	H
	128	362	1581	364	F2_1148	N	N	N	N	N	N	N	N	N	N	N	N	N	H	H	H	H	H	H	H	H	H	H	H	H	H	H	H	H	H	H	H	H	H	H	H	H	H	H	H	H	H	H	H
	469	605	966	395	F2_1149	N	N	N	N	N	N	N	N	N	N	N	N	N	A	A	A	A	A	A	A	A	A	A	A	A	A	A	A	A	A	A	A	A	A	A	A	A	A	A	A	A	A	A	A
	271	695	1070	399	F2_1150	N	N	N	N	N	N	N	N	N	N	N	N	N	A	A	A	A	A	A	A	A	A	A	A	A	A	A	A	A	A	A	A	A	A	A	A	A	A	A	A	A	A	A	A
	194	872	957	412	F2_1151	N	N	N	N	N	N	N	N	N	N	N	N	N	H	H	H	H	H	H	H	H	H	H	H	H	H	H	H	H	H	H	H	H	H	H	H	H	H	H	H	H	H	H	H
	382	504	1230	319	F2_1152	N	N	N	N	N	N	N	N	N	N	N	N	N	A	A	A	A	A	A	A	A	A	A	A	A	A	A	A	A	A	A	A	A	A	A	A	A	A	A	A	A	A	A	A
	126	561	1319	429	F2_1153	N	N	N	N	N	N	N	N	N	N	N	N	N	B	B	B	B	B	B	B	B	B	B	B	B	B	B	B	B	B	B	B	B	B	B	B	B	B	B	B	B	B	B	B
	565	417	1050	403	F2_1154	N	N	N	N	N	N	N	N	N	N	N	N	N	H	N	N	N	N	N	N	N	N	N	N	N	N	N	N	N	N	N	N	N	N	N	N	N	N	N	N	N	A	A	A
	420	513	1150	352	F2_1155	N	N	N	N	N	N	N	N	N	N	N	N	N	H	H	H	H	H	H	H	H	H	H	H	H	H	H	H	H	H	H	H	H	H	H	H	H	H	H	H	H	H	H	H
	496	330	1222	387	F2_1156	N	N	N	N	N	N	N	N	N	N	N	N	N	H	H	H	H	H	H	H	H	H	H	H	H	H	H	H	H	H	H	H	H	H	H	H	H	H	H	H	H	H	H	H
	332	178	1598	327	F2_1157	N	N	N	N	N	N	N	N	N	N	N	N	N	H	H	H	H	H	H	H	H	H	H	H	H	H	H	H	H	H	H	H	H	H	H	H	H	H	H	H	H	H	N	N
	699	21	1258	457	F2_1158	N	N	N	N	N	N	N	N	N	N	N	N	N	H	H	H	H	H	H	H	H	H	H	H	H	H	H	H	H	H	H	H	H	H	H	H	H	H	H	H	H	H	H	H
	488	524	1034	389	F2_1159	N	N	N	N	N	N	N	N	N	N	N	N	N	A	N	N	N	N	N	N	N	N	N	N	N	N	N	N	N	N	N	N	N	N	N	N	N	N	N	N	N	H	H	H
	563	657	827	388	F2_1160	N	N	N	N	N	N	N	N	N	N	N	N	N	H	H	H	H	H	H	H	H	H	H	H	H	H	H	H	H	H	H	H	H	H	H	H	H	H	H	H	H	H	H	H
	531	1	1577	326	F2_1161	N	N	N	N	N	N	N	N	N	N	N	N	N	H	H	H	H	H	H	H	H	H	H	H	H	H	H	H	H	H	H	H	H	H	H	H	H	H	H	H	H	H	H	H
	156	621	1301	357	F2_1162	N	N	N	N	N	N	N	N	N	N	N	N	N	H	H	H	H	H	H	H	H	H	H	H	H	H	H	H	H	H	H	H	H	H	H	H	H	H	H	H	H	H	N	N
	543	614	922	356	F2_1163	N	N	N	N	N	N	N	N	N	N	N	N	N	A	A	A	A	A	A	A	A	A	A	A	A	A	A	A	A	A	A	A	A	A	A	A	A	A	A	A	A	A	A	A
	554	18	1561	302	F2_1164	N	N	N	N	N	N	N	N	N	N	N	N	N	A	A	A	A	A	A	A	A	A	A	A	A	A	A	A	A	A	A	A	A	A	A	A	A	A	A	A	A	A	A	A
	403	615	1092	325	F2_1165	N	N	N	N	N	N	N	N	N	N	N	N	N	B	B	B	B	B	B	B	B	B	B	B	B	B	B	B	B	B	B	B	B	B	B	B	B	B	B	B	B	B	B	B
	411	560	1035	429	F2_1166	N	N	N	N	N	N	N	N	N	N	N	N	N	A	A	A	A	A	A	A	A	A	A	A	A	A	A	A	A	A	A	A	A	A	A	A	A	A	A	A	A	A	A	A
	524	528	1052	331	F2_1167	N	N	N	N	N	N	N	N	N	N	N	N	N	A	A	A	A	A	A	A	A	A	A	A	A	A	A	A	A	A	A	A	A	A	A	A	A	A	A	A	A	A	A	A
	480	508	999	448	F2_1168	N	N	N	N	N	N	N	N	N	N	N	N	N	H	H	H	H	H	H	H	H	H	H	H	H	H	H	H	H	H	H	H	H	H	H	H	H	H	H	H	H	H	H	H
	429	210	1418	378	F2_1169	N	N	N	N	N	N	N	N	N	N	N	N	N	B	B	B	B	B	B	B	B	B	B	B	B	B	B	B	B	B	B	B	B	B	B	B	B	B	B	B	B	B	B	B
	790	194	1160	291	F2_1170	N	N	N	N	N	N	N	N	N	N	N	N	N	B	N	N	N	N	N	N	N	N	N	N	N	N	N	N	N	N	N	N	N	N	N	N	N	N	N	N	N	H	H	H
	334	557	1231	313	F2_1171	N	N	N	N	N	N	N	N	N	N	N	N	N	H	H	H	H	H	H	H	H	H	H	H	H	H	H	H	H	H	H	H	H	H	H	H	H	H	H	H	H	H	H	H
	364	309	1352	410	F2_1172	N	N	N	N	N	N	N	N	N	N	N	N	N	H	H	H	H	H	H	H	H	H	H	H	H	H	H	H	H	H	H	H	H	H	H	H	H	H	H	H	H	H	H	H
	145	530	1490	270	F2_1173	N	N	N	N	N	N	N	N	N	N	N	N	N	H	H	H	H	H	H	H	H	H	H	H	H	H	H	H	H	H	H	H	H	H	H	H	H	H	H	H	H	H	H	H
	443	477	1052	463	F2_1174	N	N	N	N	N	N	N	N	N	N	N	N	N	B	B	B	B	B	B	B	B	B	B	B	B	B	B	B	B	B	B	B	B	B	B	B	B	B	B	B	B	B	B	B
	506	506	1014	409	F2_1175	N	N	N	N	N	N	N	N	N	N	N	N	N	B	B	B	B	B	B	B	B	B	B	B	B	B	B	B	B	B	B	B	B	B	B	B	B	B	B	B	B	B	B	B
	488	529	1162	256	F2_1176	N	N	N	N	N	N	N	N	N	N	N	N	N	B	B	B	B	B	B	B	B	B	B	B	B	B	B	B	B	B	B	B	B	B	B	B	B	B	B	B	B	B	B	B
	439	360	1212	424	F2_1177	N	N	N	N	N	N	N	N	N	N	N	N	N	H	H	H	H	H	H	H	H	H	H	H	H	H	H	H	H	H	H	H	H	H	H	H	H	H	H	H	H	H	H	H
	579	469	961	426	F2_1178	N	N	N	N	N	N	N	N	N	N	N	N	N	A	A	A	A	A	A	A	A	A	A	A	A	A	A	A	A	A	A	A	A	A	A	A	A	A	A	A	A	A	A	A
	469	407	1230	329	F2_1179	N	N	N	N	N	N	N	N	N	N	N	N	N	H	H	H	H	H	H	H	H	H	H	H	H	H	H	H	H	H	H	H	H	H	H	H	H	H	H	H	H	H	H	H
	307	767	981	380	F2_1180	N	N	N	N	N	N	N	N	N	N	N	N	N	H	H	H	H	H	H	H	H	H	H	H	H	H	H	H	H	H	H	H	H	H	H	H	H	H	H	H	H	H	H	H
	631	34	1429	341	F2_1181	N	N	N	N	N	N	N	N	N	N	N	N	N	B	N	N	N	N	N	N	N	N	N	N	N	N	N	N	N	N	N	N	N	N	N	N	N	N	N	N	N	H	H	H
	375	326	1417	317	F2_1182	N	N	N	N	N	N	N	N	N	N	N	N	N	B	B	B	B	B	B	B	B	B	B	B	B	B	B	B	B	B	B	B	B	B	B	B	B	B	B	B	B	B	B	B
	211	615	1245	364	F2_1183	N	N	N	N	N	N	N	N	N	N	N	N	N	B	B	B	B	B	B	B	B	B	B	B	B	B	B	B	B	B	B	B	B	B	B	B	B	B	B	B	B	B	B	B
	534	348	1097	456	F2_1184	N	N	N	N	N	N	N	N	N	N	N	N	N	B	B	B	B	B	B	B	B	B	B	B	B	B	B	B	B	B	B	B	B	B	B	B	B	B	B	B	B	B	B	B
	207	577	1315	336	F2_1185	N	N	N	N	N	N	N	N	N	N	N	N	N	B	B	B	B	B	B	B	B	B	B	B	B	B	B	B	B	B	B	B	B	B	B	B	B	B	B	B	B	B	N	N
	485	238	1282	430	F2_1186	N	N	N	N	N	N	N	N	N	N	N	N	N	H	N	N	N	N	N	N	N	N	N	N	N	N	N	N	N	N	N	N	N	N	N	N	N	N	N	N	N	A	A	A
	523	89	1349	474	F2_1187	N	N	N	N	N	N	N	N	N	N	N	N	N	H	H	H	H	H	H	H	H	H	H	H	H	H	H	H	H	H	H	H	H	H	H	H	H	H	H	H	H	H	H	H
	307	526	1305	297	F2_1188	N	N	N	N	N	N	N	N	N	N	N	N	N	B	B	B	B	B	B	B	B	B	B	B	B	B	B	B	B	B	B	B	B	B	B	B	B	B	B	B	B	B	B	B
	354	395	1377	309	F2_1189	N	N	N	N	N	N	N	N	N	N	N	N	N	B	B	B	B	B	B	B	B	B	B	B	B	B	B	B	B	B	B	B	B	B	B	B	B	B	B	B	B	B	B	B
	522	3	1617	293	F2_1190	N	N	N	N	N	N	N	N	N	N	N	N	N	A	A	A	A	A	A	A	A	A	A	A	A	A	A	A	A	A	A	A	A	A	A	A	A	A	A	A	A	A	A	A
	174	540	1377	344	F2_1191	N	N	N	N	N	N	N	N	N	N	N	N	N	A	A	A	A	A	A	A	A	A	A	A	A	A	A	A	A	A	A	A	A	A	A	A	A	A	A	A	A	A	N	N
	135	883	1110	307	F2_1192	N	N	N	N	N	N	N	N	N	N	N	N	N	H	H	H	H	H	H	H	H	H	H	H	H	H	H	H	H	H	H	H	H	H	H	H	H	H	H	H	H	H	H	H
	152	735	1206	342	F2_1193	N	N	N	N	N	N	N	N	N	N	N	N	N	H	N	N	N	N	N	N	N	N	N	N	N	N	N	N	N	N	N	N	N	N	N	N	N	N	N	N	N	A	A	A
	751	2	1381	301	F2_1194	N	N	N	N	N	N	N	N	N	N	N	N	N	H	H	H	H	H	H	H	H	H	H	H	H	H	H	H	H	H	H	H	H	H	H	H	H	H	H	H	H	H	H	H
	108	147	1905	275	F2_1195	N	N	N	N	N	N	N	N	N	N	N	N	N	B	B	B	B	B	B	B	B	B	B	B	B	B	B	B	B	B	B	B	B	B	B	B	B	B	B	B	B	B	B	B
	109	149	1874	303	F2_1196	N	N	N	N	N	N	N	N	N	N	N	N	N	B	B	B	B	B	B	B	B	B	B	B	B	B	B	B	B	B	B	B	B	B	B	B	B	B	B	B	B	B	B	B
	347	863	871	354	F2_1197	N	N	N	N	N	N	N	N	N	N	N	N	N	H	H	H	H	H	H	H	H	H	H	H	H	H	H	H	H	H	H	H	H	H	H	H	H	H	H	H	H	H	H	H
	455	458	1107	415	F2_1199	N	N	N	N	N	N	N	N	N	N	N	N	N	A	N	N	N	N	N	N	N	N	N	N	N	N	N	N	N	N	N	N	N	N	N	N	N	N	N	N	N	H	H	H
	37	108	2100	190	F2_1200	N	N	N	N	N	N	N	N	N	N	N	N	N	H	H	H	H	H	H	H	H	H	H	H	H	H	H	H	H	H	H	H	H	H	H	H	H	H	H	H	H	H	H	H
	0	890	1249	296	F2_1201	N	N	N	N	N	N	N	N	N	N	N	N	N	B	N	N	N	N	N	N	N	N	N	N	N	N	N	N	N	N	N	N	N	N	N	N	N	N	N	N	N	H	H	H
	778	27	1305	325	F2_1202	N	N	N	N	N	N	N	N	N	N	N	N	N	H	H	H	H	H	H	H	H	H	H	H	H	H	H	H	H	H	H	H	H	H	H	H	H	H	H	H	H	H	H	H
	281	408	1256	490	F2_1203	N	N	N	N	N	N	N	N	N	N	N	N	N	B	N	N	N	N	N	N	N	N	N	N	N	N	N	N	N	N	N	N	N	N	N	N	N	N	N	N	N	H	H	H
	556	512	975	392	F2_1204	N	N	N	N	N	N	N	N	N	N	N	N	N	A	A	A	A	A	A	A	A	A	A	A	A	A	A	A	A	A	A	A	A	A	A	A	A	A	A	A	A	A	A	A
	599	494	1070	272	F2_1205	N	N	N	N	N	N	N	N	N	N	N	N	N	A	A	A	A	A	A	A	A	A	A	A	A	A	A	A	A	A	A	A	A	A	A	A	A	A	A	A	A	A	A	A
	785	3	1331	316	F2_1206	N	N	N	N	N	N	N	N	N	N	N	N	N	H	H	H	H	H	H	H	H	H	H	H	H	H	H	H	H	H	H	H	H	H	H	H	H	H	H	H	H	H	H	H
	352	450	1277	356	F2_1207	N	N	N	N	N	N	N	N	N	N	N	N	N	B	B	B	B	B	B	B	B	B	B	B	B	B	B	B	B	B	B	B	B	B	B	B	B	B	B	B	B	B	B	B
	560	368	1097	410	F2_1208	N	N	N	N	N	N	N	N	N	N	N	N	N	B	B	B	B	B	B	B	B	B	B	B	B	B	B	B	B	B	B	B	B	B	B	B	B	B	B	B	B	B	B	B
	427	316	1239	453	F2_1209	N	N	N	N	N	N	N	N	N	N	N	N	N	A	A	A	A	A	A	A	A	A	A	A	A	A	A	A	A	A	A	A	A	A	A	A	A	A	A	A	A	A	A	A
	419	225	1478	313	F2_1210	N	N	N	N	N	N	N	N	N	N	N	N	N	A	A	A	A	A	A	A	A	A	A	A	A	A	A	A	A	A	A	A	A	A	A	A	A	A	A	A	A	A	A	A
	635	9	1536	255	F2_1212	N	N	N	N	N	N	N	N	N	N	N	N	N	H	H	H	H	H	H	H	H	H	H	H	H	H	H	H	H	H	H	H	H	H	H	H	H	H	H	H	H	H	H	H
	735	15	1270	415	F2_1213	N	N	N	N	N	N	N	N	N	N	N	N	N	A	A	A	A	A	A	A	A	A	A	A	A	A	A	A	A	A	A	A	A	A	A	A	A	A	A	A	A	A	A	A
	553	22	1440	420	F2_1214	N	N	N	N	N	N	N	N	N	N	N	N	N	H	H	H	H	H	H	H	H	H	H	H	H	H	H	H	H	H	H	H	H	H	H	H	H	H	H	H	H	H	H	H
	651	4	1522	258	F2_1215	N	N	N	N	N	N	N	N	N	N	N	N	N	H	H	H	H	H	H	H	H	H	H	H	H	H	H	H	H	H	H	H	H	H	H	H	H	H	H	H	H	H	H	H
	1052	4	924	455	F2_1216	N	N	N	N	N	N	N	N	N	N	N	N	N	A	A	A	A	A	A	A	A	A	A	A	A	A	A	A	A	A	A	A	A	A	A	A	A	A	A	A	A	A	A	A
	347	622	1218	248	F2_1217	N	N	N	N	N	N	N	N	N	N	N	N	N	B	B	B	B	B	B	B	B	B	B	B	B	B	B	B	B	B	B	B	B	B	B	B	B	B	B	B	B	B	B	B
	333	343	1293	466	F2_1218	N	N	N	N	N	N	N	N	N	N	N	N	N	H	H	H	H	H	H	H	H	H	H	H	H	H	H	H	H	H	H	H	H	H	H	H	H	H	H	H	H	H	H	H
	605	5	1383	442	F2_1219	N	N	N	N	N	N	N	N	N	N	N	N	N	A	A	A	A	A	A	A	A	A	A	A	A	A	A	A	A	A	A	A	A	A	A	A	A	A	A	A	A	A	A	A
	256	777	1038	364	F2_1220	N	N	N	N	N	N	N	N	N	N	N	N	N	H	H	H	H	H	H	H	H	H	H	H	H	H	H	H	H	H	H	H	H	H	H	H	H	H	H	H	H	H	N	N
	257	644	1207	327	F2_1221	N	N	N	N	N	N	N	N	N	N	N	N	N	H	H	H	H	H	H	H	H	H	H	H	H	H	H	H	H	H	H	H	H	H	H	H	H	H	H	H	H	H	H	H
	286	586	1219	344	F2_1222	N	N	N	N	N	N	N	N	N	N	N	N	N	H	H	H	H	H	H	H	H	H	H	H	H	H	H	H	H	H	H	H	H	H	H	H	H	H	H	H	H	H	H	H
	467	2	1588	378	F2_1224	N	N	N	N	N	N	N	N	N	N	N	N	N	H	H	H	H	H	H	H	H	H	H	H	H	H	H	H	H	H	H	H	H	H	H	H	H	H	H	H	H	H	H	H
	455	277	1439	264	F2_1225	N	N	N	N	N	N	N	N	N	N	N	N	N	H	H	H	H	H	H	H	H	H	H	H	H	H	H	H	H	H	H	H	H	H	H	H	H	H	H	H	H	H	H	H
	352	430	1313	340	F2_1226	N	N	N	N	N	N	N	N	N	N	N	N	N	H	H	H	H	H	H	H	H	H	H	H	H	H	H	H	H	H	H	H	H	H	H	H	H	H	H	H	H	H	N	N
	284	512	1435	204	F2_1227	N	N	N	N	N	N	N	N	N	N	N	N	N	B	B	B	B	B	B	B	B	B	B	B	B	B	B	B	B	B	B	B	B	B	B	B	B	B	B	B	B	B	B	B
	251	873	939	372	F2_1228	N	N	N	N	N	N	N	N	N	N	N	N	N	B	B	B	B	B	B	B	B	B	B	B	B	B	B	B	B	B	B	B	B	B	B	B	B	B	B	B	B	B	B	B
	251	541	1280	363	F2_1229	N	N	N	N	N	N	N	N	N	N	N	N	N	B	N	N	N	N	N	N	N	N	N	N	N	N	N	N	N	N	N	N	N	N	N	N	N	N	N	N	N	H	H	H
	630	32	1424	349	F2_1230	N	N	N	N	N	N	N	N	N	N	N	N	N	A	A	A	A	A	A	A	A	A	A	A	A	A	A	A	A	A	A	A	A	A	A	A	A	A	A	A	A	A	A	A
	355	423	1273	384	F2_1231	N	N	N	N	N	N	N	N	N	N	N	N	N	A	A	A	A	A	A	A	A	A	A	A	A	A	A	A	A	A	A	A	A	A	A	A	A	A	A	A	A	A	A	A
	355	605	1069	406	F2_1232	N	N	N	N	N	N	N	N	N	N	N	N	N	H	N	N	N	N	N	N	N	N	N	N	N	N	N	N	N	N	N	N	N	N	N	N	N	N	N	N	N	A	A	A
	257	656	1159	363	F2_1233	N	N	N	N	N	N	N	N	N	N	N	N	N	B	B	B	B	B	B	B	B	B	B	B	B	B	B	B	B	B	B	B	B	B	B	B	B	B	B	B	B	B	N	N
	433	671	920	411	F2_1234	N	N	N	N	N	N	N	N	N	N	N	N	N	B	B	B	B	B	B	B	B	B	B	B	B	B	B	B	B	B	B	B	B	B	B	B	B	B	B	B	B	B	B	B
	238	390	1462	345	F2_1235	N	N	N	N	N	N	N	N	N	N	N	N	N	A	N	N	N	N	N	N	N	N	N	N	N	N	N	N	N	N	N	N	N	N	N	N	N	N	N	N	N	H	H	H
	347	381	1309	398	F2_1236	N	N	N	N	N	N	N	N	N	N	N	N	N	H	H	H	H	H	H	H	H	H	H	H	H	H	H	H	H	H	H	H	H	H	H	H	H	H	H	H	H	H	N	N
	358	691	1049	337	F2_1237	N	N	N	N	N	N	N	N	N	N	N	N	N	H	H	H	H	H	H	H	H	H	H	H	H	H	H	H	H	H	H	H	H	H	H	H	H	H	H	H	H	H	H	H
	127	562	1444	302	F2_1238	N	N	N	N	N	N	N	N	N	N	N	N	N	H	H	H	H	H	H	H	H	H	H	H	H	H	H	H	H	H	H	H	H	H	H	H	H	H	H	H	H	H	H	H
	315	592	1201	327	F2_1239	N	N	N	N	N	N	N	N	N	N	N	N	N	H	N	N	N	N	N	N	N	N	N	N	N	N	N	N	N	N	N	N	N	N	N	N	N	N	N	N	N	B	B	B
	424	463	1207	341	F2_1240	N	N	N	N	N	N	N	N	N	N	N	N	N	H	H	H	H	H	H	H	H	H	H	H	H	H	H	H	H	H	H	H	H	H	H	H	H	H	H	H	H	H	H	H
	252	617	1067	499	F2_1241	N	N	N	N	N	N	N	N	N	N	N	N	N	H	H	H	H	H	H	H	H	H	H	H	H	H	H	H	H	H	H	H	H	H	H	H	H	H	H	H	H	H	H	H
	196	567	1188	484	F2_1242	N	N	N	N	N	N	N	N	N	N	N	N	N	B	N	N	N	N	N	N	N	N	N	N	N	N	N	N	N	N	N	N	N	N	N	N	N	N	N	N	N	H	H	H
	311	43	1719	362	F2_1243	N	N	N	N	N	N	N	N	N	N	N	N	N	H	N	N	N	N	N	N	N	N	N	N	N	N	N	N	N	N	N	N	N	N	N	N	N	N	N	N	N	A	A	A
	255	880	960	340	F2_1244	N	N	N	N	N	N	N	N	N	N	N	N	N	H	H	H	H	H	H	H	H	H	H	H	H	H	H	H	H	H	H	H	H	H	H	H	H	H	H	H	H	H	H	H
	309	482	1208	436	F2_1245	N	N	N	N	N	N	N	N	N	N	N	N	N	H	H	H	H	H	H	H	H	H	H	H	H	H	H	H	H	H	H	H	H	H	H	H	H	H	H	H	H	H	H	H
	831	17	1218	369	F2_1246	N	N	N	N	N	N	N	N	N	N	N	N	N	H	H	H	H	H	H	H	H	H	H	H	H	H	H	H	H	H	H	H	H	H	H	H	H	H	H	H	H	H	H	H
	215	445	1358	417	F2_1247	N	N	N	N	N	N	N	N	N	N	N	N	N	B	B	B	B	B	B	B	B	B	B	B	B	B	B	B	B	B	B	B	B	B	B	B	B	B	B	B	B	B	B	B
	427	204	1469	335	F2_1248	N	N	N	N	N	N	N	N	N	N	N	N	N	A	A	A	A	A	A	A	A	A	A	A	A	A	A	A	A	A	A	A	A	A	A	A	A	A	A	A	A	A	A	A
	531	508	1016	380	F2_1249	N	N	N	N	N	N	N	N	N	N	N	N	N	H	H	H	H	H	H	H	H	H	H	H	H	H	H	H	H	H	H	H	H	H	H	H	H	H	H	H	H	H	H	H
	487	464	1078	406	F2_1250	N	N	N	N	N	N	N	N	N	N	N	N	N	H	H	H	H	H	H	H	H	H	H	H	H	H	H	H	H	H	H	H	H	H	H	H	H	H	H	H	H	H	H	H
	120	603	1420	292	F2_1251	N	N	N	N	N	N	N	N	N	N	N	N	N	B	B	B	B	B	B	B	B	B	B	B	B	B	B	B	B	B	B	B	B	B	B	B	B	B	B	B	B	B	B	B
	360	568	1102	405	F2_1252	N	N	N	N	N	N	N	N	N	N	N	N	N	H	H	H	H	H	H	H	H	H	H	H	H	H	H	H	H	H	H	H	H	H	H	H	H	H	H	H	H	H	H	H
	345	354	1456	280	F2_1254	N	N	N	N	N	N	N	N	N	N	N	N	N	A	A	A	A	A	A	A	A	A	A	A	A	A	A	A	A	A	A	A	A	A	A	A	A	A	A	A	A	A	A	A
	484	560	1034	357	F2_1255	N	N	N	N	N	N	N	N	N	N	N	N	N	H	H	H	H	H	H	H	H	H	H	H	H	H	H	H	H	H	H	H	H	H	H	H	H	H	H	H	H	H	H	H
	418	831	883	303	F2_1256	N	N	N	N	N	N	N	N	N	N	N	N	N	B	B	B	B	B	B	B	B	B	B	B	B	B	B	B	B	B	B	B	B	B	B	B	B	B	B	B	B	B	B	B
	521	11	1465	438	F2_1257	N	N	N	N	N	N	N	N	N	N	N	N	N	H	H	H	H	H	H	H	H	H	H	H	H	H	H	H	H	H	H	H	H	H	H	H	H	H	H	H	H	H	H	H
	41	1058	1056	280	F2_1258	N	N	N	N	N	N	N	N	N	N	N	N	N	B	B	B	B	B	B	B	B	B	B	B	B	B	B	B	B	B	B	B	B	B	B	B	B	B	B	B	B	B	B	B
	218	291	1612	314	F2_1259	N	N	N	N	N	N	N	N	N	N	N	N	N	H	H	H	H	H	H	H	H	H	H	H	H	H	H	H	H	H	H	H	H	H	H	H	H	H	H	H	H	H	H	H
	773	5	1329	328	F2_1260	N	N	N	N	N	N	N	N	N	N	N	N	N	B	N	N	N	N	N	N	N	N	N	N	N	N	N	N	N	N	N	N	N	N	N	N	N	N	N	N	N	H	H	H
	228	625	1248	334	F2_1261	N	N	N	N	N	N	N	N	N	N	N	N	N	H	H	H	H	H	H	H	H	H	H	H	H	H	H	H	H	H	H	H	H	H	H	H	H	H	H	H	H	H	H	H
	556	102	1480	297	F2_1262	N	N	N	N	N	N	N	N	N	N	N	N	N	H	H	H	H	H	H	H	H	H	H	H	H	H	H	H	H	H	H	H	H	H	H	H	H	H	H	H	H	H	N	N
	186	528	1400	321	F2_1263	N	N	N	N	N	N	N	N	N	N	N	N	N	A	A	A	A	A	A	A	A	A	A	A	A	A	A	A	A	A	A	A	A	A	A	A	A	A	A	A	A	A	A	A
	579	401	1138	317	F2_1264	N	N	N	N	N	N	N	N	N	N	N	N	N	H	N	N	N	N	N	N	N	N	N	N	N	N	N	N	N	N	N	N	N	N	N	N	N	N	N	N	N	A	A	A
	410	439	1353	233	F2_1265	N	N	N	N	N	N	N	N	N	N	N	N	N	B	N	N	N	N	N	N	N	N	N	N	N	N	N	N	N	N	N	N	N	N	N	N	N	N	N	N	N	H	H	H
	560	334	1182	359	F2_1266	N	N	N	N	N	N	N	N	N	N	N	N	N	A	A	A	A	A	A	A	A	A	A	A	A	A	A	A	A	A	A	A	A	A	A	A	A	A	A	A	A	A	A	A
	579	594	942	320	F2_1267	N	N	N	N	N	N	N	N	N	N	N	N	N	B	B	B	B	B	B	B	B	B	B	B	B	B	B	B	B	B	B	B	B	B	B	B	B	B	B	B	B	B	B	B
	571	703	740	421	F2_1268	N	N	N	N	N	N	N	N	N	N	N	N	N	B	N	N	N	N	N	N	N	N	N	N	N	N	N	N	N	N	N	N	N	N	N	N	N	N	N	N	N	H	H	H
	374	372	1342	347	F2_1269	N	N	N	N	N	N	N	N	N	N	N	N	N	A	A	A	A	A	A	A	A	A	A	A	A	A	A	A	A	A	A	A	A	A	A	A	A	A	A	A	A	A	A	A
	189	867	968	411	F2_1270	N	N	N	N	N	N	N	N	N	N	N	N	N	H	H	H	H	H	H	H	H	H	H	H	H	H	H	H	H	H	H	H	H	H	H	H	H	H	H	H	H	H	H	H
	192	686	1208	349	F2_1271	N	N	N	N	N	N	N	N	N	N	N	N	N	H	H	H	H	H	H	H	H	H	H	H	H	H	H	H	H	H	H	H	H	H	H	H	H	H	H	H	H	H	H	H
	605	472	1070	288	F2_1272	N	N	N	N	N	N	N	N	N	N	N	N	N	H	H	H	H	H	H	H	H	H	H	H	H	H	H	H	H	H	H	H	H	H	H	H	H	H	H	H	H	H	H	H
	480	170	1441	344	F2_1273	N	N	N	N	N	N	N	N	N	N	N	N	N	H	N	N	N	N	N	N	N	N	N	N	N	N	N	N	N	N	N	N	N	N	N	N	N	N	N	N	N	A	A	A
	400	456	1238	341	F2_1274	N	N	N	N	N	N	N	N	N	N	N	N	N	B	B	B	B	B	B	B	B	B	B	B	B	B	B	B	B	B	B	B	B	B	B	B	B	B	B	B	B	B	B	B
	432	398	1220	385	F2_1275	N	N	N	N	N	N	N	N	N	N	N	N	N	H	H	H	H	H	H	H	H	H	H	H	H	H	H	H	H	H	H	H	H	H	H	H	H	H	H	H	H	H	H	H
	0	1137	1024	274	F2_1276	N	N	N	N	N	N	N	N	N	N	N	N	N	H	H	H	H	H	H	H	H	H	H	H	H	H	H	H	H	H	H	H	H	H	H	H	H	H	H	H	H	H	H	H
	214	976	932	313	F2_1277	N	N	N	N	N	N	N	N	N	N	N	N	N	H	H	H	H	H	H	H	H	H	H	H	H	H	H	H	H	H	H	H	H	H	H	H	H	H	H	H	H	H	H	H
	355	548	1166	366	F2_1278	N	N	N	N	N	N	N	N	N	N	N	N	N	B	B	B	B	B	B	B	B	B	B	B	B	B	B	B	B	B	B	B	B	B	B	B	B	B	B	B	B	B	N	N
	325	327	1370	413	F2_1279	N	N	N	N	N	N	N	N	N	N	N	N	N	B	N	N	N	N	N	N	N	N	N	N	N	N	N	N	N	N	N	N	N	N	N	N	N	N	N	N	N	A	A	A
	736	11	1351	337	F2_1282	N	N	N	N	N	N	N	N	N	N	N	N	N	B	N	N	N	N	N	N	N	N	N	N	N	N	N	N	N	N	N	N	N	N	N	N	N	N	N	N	N	H	H	H
	771	2	1263	399	F2_1283	N	N	N	N	N	N	N	N	N	N	N	N	N	H	H	H	H	H	H	H	H	H	H	H	H	H	H	H	H	H	H	H	H	H	H	H	H	H	H	H	H	H	H	H
	544	565	897	429	F2_1284	N	N	N	N	N	N	N	N	N	N	N	N	N	A	A	A	A	A	A	A	A	A	A	A	A	A	A	A	A	A	A	A	A	A	A	A	A	A	A	A	A	A	N	N
	567	2	1549	317	F2_1286	N	N	N	N	N	N	N	N	N	N	N	N	N	H	H	H	H	H	H	H	H	H	H	H	H	H	H	H	H	H	H	H	H	H	H	H	H	H	H	H	H	H	H	H
	464	678	936	357	F2_1287	N	N	N	N	N	N	N	N	N	N	N	N	N	B	B	B	B	B	B	B	B	B	B	B	B	B	B	B	B	B	B	B	B	B	B	B	B	B	B	B	B	B	B	B
	526	580	1001	328	F2_1288	N	N	N	N	N	N	N	N	N	N	N	N	N	B	N	N	N	N	N	N	N	N	N	N	N	N	N	N	N	N	N	N	N	N	N	N	N	N	N	N	N	H	H	H
	580	2	1629	224	F2_1289	N	N	N	N	N	N	N	N	N	N	N	N	N	H	H	H	H	H	H	H	H	H	H	H	H	H	H	H	H	H	H	H	H	H	H	H	H	H	H	H	H	H	H	H
	118	1047	882	388	F2_1291	N	N	N	N	N	N	N	N	N	N	N	N	N	H	H	H	H	H	H	H	H	H	H	H	H	H	H	H	H	H	H	H	H	H	H	H	H	H	H	H	H	H	H	H
	273	641	1117	404	F2_1294	N	N	N	N	N	N	N	N	N	N	N	N	N	A	A	A	A	A	A	A	A	A	A	A	A	A	A	A	A	A	A	A	A	A	A	A	A	A	A	A	A	A	A	A
	507	490	1057	381	F2_1295	N	N	N	N	N	N	N	N	N	N	N	N	N	H	H	H	H	H	H	H	H	H	H	H	H	H	H	H	H	H	H	H	H	H	H	H	H	H	H	H	H	H	H	H
	161	418	1453	403	F2_1296	N	N	N	N	N	N	N	N	N	N	N	N	N	H	H	H	H	H	H	H	H	H	H	H	H	H	H	H	H	H	H	H	H	H	H	H	H	H	H	H	H	H	H	H
	830	395	925	285	F2_1297	N	N	N	N	N	N	N	N	N	N	N	N	N	H	H	H	H	H	H	H	H	H	H	H	H	H	H	H	H	H	H	H	H	H	H	H	H	H	H	H	H	H	H	H
	166	735	1244	290	F2_1298	N	N	N	N	N	N	N	N	N	N	N	N	N	H	H	H	H	H	H	H	H	H	H	H	H	H	H	H	H	H	H	H	H	H	H	H	H	H	H	H	H	H	H	H
	295	716	1050	374	F2_1299	N	N	N	N	N	N	N	N	N	N	N	N	N	B	B	B	B	B	B	B	B	B	B	B	B	B	B	B	B	B	B	B	B	B	B	B	B	B	B	B	B	B	B	B
	457	505	1020	453	F2_1301	N	N	N	N	N	N	N	N	N	N	N	N	N	H	H	H	H	H	H	H	H	H	H	H	H	H	H	H	H	H	H	H	H	H	H	H	H	H	H	H	H	H	H	H
	521	998	554	362	F2_1302	N	N	N	N	N	N	N	N	N	N	N	N	N	H	H	H	H	H	H	H	H	H	H	H	H	H	H	H	H	H	H	H	H	H	H	H	H	H	H	H	H	H	H	H
	476	192	1335	432	F2_1303	N	N	N	N	N	N	N	N	N	N	N	N	N	H	H	H	H	H	H	H	H	H	H	H	H	H	H	H	H	H	H	H	H	H	H	H	H	H	H	H	H	H	H	H
	84	457	1527	367	F2_1304	N	N	N	N	N	N	N	N	N	N	N	N	N	H	H	H	H	H	H	H	H	H	H	H	H	H	H	H	H	H	H	H	H	H	H	H	H	H	H	H	H	H	H	H
	351	395	1404	285	F2_1305	N	N	N	N	N	N	N	N	N	N	N	N	N	A	A	A	A	A	A	A	A	A	A	A	A	A	A	A	A	A	A	A	A	A	A	A	A	A	A	A	A	A	A	A
	653	492	930	360	F2_1307	N	N	N	N	N	N	N	N	N	N	N	N	N	H	H	H	H	H	H	H	H	H	H	H	H	H	H	H	H	H	H	H	H	H	H	H	H	H	H	H	H	H	H	H
	596	51	1411	377	F2_1308	N	N	N	N	N	N	N	N	N	N	N	N	N	B	N	N	N	N	N	N	N	N	N	N	N	N	N	N	N	N	N	N	N	N	N	N	N	N	N	N	N	H	H	H
	193	646	1263	333	F2_1310	N	N	N	N	N	N	N	N	N	N	N	N	N	A	A	A	A	A	A	A	A	A	A	A	A	A	A	A	A	A	A	A	A	A	A	A	A	A	A	A	A	A	A	A
	320	496	1214	405	F2_1311	N	N	N	N	N	N	N	N	N	N	N	N	N	A	N	N	N	N	N	N	N	N	N	N	N	N	N	N	N	N	N	N	N	N	N	N	N	N	N	N	N	H	H	H
	609	3	1410	413	F2_1312	N	N	N	N	N	N	N	N	N	N	N	N	N	A	A	A	A	A	A	A	A	A	A	A	A	A	A	A	A	A	A	A	A	A	A	A	A	A	A	A	A	A	A	A
	512	320	1218	385	F2_1313	N	N	N	N	N	N	N	N	N	N	N	N	N	A	A	A	A	A	A	A	A	A	A	A	A	A	A	A	A	A	A	A	A	A	A	A	A	A	A	A	A	A	A	A
	378	641	1027	389	F2_1314	N	N	N	N	N	N	N	N	N	N	N	N	N	H	N	N	N	N	N	N	N	N	N	N	N	N	N	N	N	N	N	N	N	N	N	N	N	N	N	N	N	B	B	B
	341	717	954	423	F2_1315	N	N	N	N	N	N	N	N	N	N	N	N	N	B	B	B	B	B	B	B	B	B	B	B	B	B	B	B	B	B	B	B	B	B	B	B	B	B	B	B	B	B	B	B
	398	487	1117	433	F2_1316	N	N	N	N	N	N	N	N	N	N	N	N	N	H	H	H	H	H	H	H	H	H	H	H	H	H	H	H	H	H	H	H	H	H	H	H	H	H	H	H	H	H	H	H
	467	2	1713	253	F2_1317	N	N	N	N	N	N	N	N	N	N	N	N	N	B	N	N	N	N	N	N	N	N	N	N	N	N	N	N	N	N	N	N	N	N	N	N	N	N	N	N	N	H	H	H
	244	817	1059	315	F2_1318	N	N	N	N	N	N	N	N	N	N	N	N	N	A	A	A	A	A	A	A	A	A	A	A	A	A	A	A	A	A	A	A	A	A	A	A	A	A	A	A	A	A	A	A
	355	598	983	499	F2_1319	N	N	N	N	N	N	N	N	N	N	N	N	N	H	N	N	N	N	N	N	N	N	N	N	N	N	N	N	N	N	N	N	N	N	N	N	N	N	N	N	N	A	A	A
	0	1173	1050	212	F2_1320	N	N	N	N	N	N	N	N	N	N	N	N	N	B	B	B	B	B	B	B	B	B	B	B	B	B	B	B	B	B	B	B	B	B	B	B	B	B	B	B	B	B	B	B
	369	563	1200	303	F2_1321	N	N	N	N	N	N	N	N	N	N	N	N	N	A	A	A	A	A	A	A	A	A	A	A	A	A	A	A	A	A	A	A	A	A	A	A	A	A	A	A	A	A	A	A
	489	551	1061	334	F2_1322	N	N	N	N	N	N	N	N	N	N	N	N	N	H	H	H	H	H	H	H	H	H	H	H	H	H	H	H	H	H	H	H	H	H	H	H	H	H	H	H	H	H	H	H
	642	491	873	429	F2_1323	N	N	N	N	N	N	N	N	N	N	N	N	N	A	A	A	A	A	A	A	A	A	A	A	A	A	A	A	A	A	A	A	A	A	A	A	A	A	A	A	A	A	A	A
	274	610	1141	410	F2_1326	N	N	N	N	N	N	N	N	N	N	N	N	N	H	H	H	H	H	H	H	H	H	H	H	H	H	H	H	H	H	H	H	H	H	H	H	H	H	H	H	H	H	H	H
	457	0	1732	246	F2_1327	N	N	N	N	N	N	N	N	N	N	N	N	N	A	A	A	A	A	A	A	A	A	A	A	A	A	A	A	A	A	A	A	A	A	A	A	A	A	A	A	A	A	A	A
	305	458	1323	349	F2_1328	N	N	N	N	N	N	N	N	N	N	N	N	N	H	H	H	H	H	H	H	H	H	H	H	H	H	H	H	H	H	H	H	H	H	H	H	H	H	H	H	H	H	H	H
	804	275	866	490	F2_1330	N	N	N	N	N	N	N	N	N	N	N	N	N	H	H	H	H	H	H	H	H	H	H	H	H	H	H	H	H	H	H	H	H	H	H	H	H	H	H	H	H	H	H	H
	618	18	1536	263	F2_1331	N	N	N	N	N	N	N	N	N	N	N	N	N	H	H	H	H	H	H	H	H	H	H	H	H	H	H	H	H	H	H	H	H	H	H	H	H	H	H	H	H	H	H	H
	373	493	1230	339	F2_1332	N	N	N	N	N	N	N	N	N	N	N	N	N	B	B	B	B	B	B	B	B	B	B	B	B	B	B	B	B	B	B	B	B	B	B	B	B	B	B	B	B	B	B	B
	643	27	1419	346	F2_1333	N	N	N	N	N	N	N	N	N	N	N	N	N	H	N	N	N	N	N	N	N	N	N	N	N	N	N	N	N	N	N	N	N	N	N	N	N	N	N	N	N	A	A	A
	389	333	1405	308	F2_1334	N	N	N	N	N	N	N	N	N	N	N	N	N	H	H	H	H	H	H	H	H	H	H	H	H	H	H	H	H	H	H	H	H	H	H	H	H	H	H	H	H	H	H	H
	142	516	1367	410	F2_1335	N	N	N	N	N	N	N	N	N	N	N	N	N	B	B	B	B	B	B	B	B	B	B	B	B	B	B	B	B	B	B	B	B	B	B	B	B	B	B	B	B	B	B	B
	594	297	1105	439	F2_1336	N	N	N	N	N	N	N	N	N	N	N	N	N	A	A	A	A	A	A	A	A	A	A	A	A	A	A	A	A	A	A	A	A	A	A	A	A	A	A	A	A	A	A	A
	346	574	1150	365	F2_1337	N	N	N	N	N	N	N	N	N	N	N	N	N	B	B	B	B	B	B	B	B	B	B	B	B	B	B	B	B	B	B	B	B	B	B	B	B	B	B	B	B	B	B	B
	214	1097	740	384	F2_1338	N	N	N	N	N	N	N	N	N	N	N	N	N	A	A	A	A	A	A	A	A	A	A	A	A	A	A	A	A	A	A	A	A	A	A	A	A	A	A	A	A	A	A	A
	330	625	1160	320	F2_1339	N	N	N	N	N	N	N	N	N	N	N	N	N	B	B	B	B	B	B	B	B	B	B	B	B	B	B	B	B	B	B	B	B	B	B	B	B	B	B	B	B	B	B	B
	610	393	1067	365	F2_1342	N	N	N	N	N	N	N	N	N	N	N	N	N	A	A	A	A	A	A	A	A	A	A	A	A	A	A	A	A	A	A	A	A	A	A	A	A	A	A	A	A	A	A	A
	466	530	1087	352	F2_1343	N	N	N	N	N	N	N	N	N	N	N	N	N	H	H	H	H	H	H	H	H	H	H	H	H	H	H	H	H	H	H	H	H	H	H	H	H	H	H	H	H	H	H	H
	292	420	1371	352	F2_1344	N	N	N	N	N	N	N	N	N	N	N	N	N	B	N	N	N	N	N	N	N	N	N	N	N	N	N	N	N	N	N	N	N	N	N	N	N	N	N	N	N	H	H	H
	495	340	1153	447	F2_1345	N	N	N	N	N	N	N	N	N	N	N	N	N	H	H	H	H	H	H	H	H	H	H	H	H	H	H	H	H	H	H	H	H	H	H	H	H	H	H	H	H	H	H	H
	362	415	1340	318	F2_1346	N	N	N	N	N	N	N	N	N	N	N	N	N	A	A	A	A	A	A	A	A	A	A	A	A	A	A	A	A	A	A	A	A	A	A	A	A	A	A	A	A	A	A	A
	749	11	1377	298	F2_1347	N	N	N	N	N	N	N	N	N	N	N	N	N	H	H	H	H	H	H	H	H	H	H	H	H	H	H	H	H	H	H	H	H	H	H	H	H	H	H	H	H	H	H	H
	421	492	1112	410	F2_1348	N	N	N	N	N	N	N	N	N	N	N	N	N	H	H	H	H	H	H	H	H	H	H	H	H	H	H	H	H	H	H	H	H	H	H	H	H	H	H	H	H	H	H	H
	766	17	1353	299	F2_1349	N	N	N	N	N	N	N	N	N	N	N	N	N	A	A	A	A	A	A	A	A	A	A	A	A	A	A	A	A	A	A	A	A	A	A	A	A	A	A	A	A	A	A	A
	444	563	1012	416	F2_1350	N	N	N	N	N	N	N	N	N	N	N	N	N	H	H	H	H	H	H	H	H	H	H	H	H	H	H	H	H	H	H	H	H	H	H	H	H	H	H	H	H	H	H	H
	465	11	1664	295	F2_1351	N	N	N	N	N	N	N	N	N	N	N	N	N	A	A	A	A	A	A	A	A	A	A	A	A	A	A	A	A	A	A	A	A	A	A	A	A	A	A	A	A	A	A	A
	176	618	1305	336	F2_1352	N	N	N	N	N	N	N	N	N	N	N	N	N	A	A	A	A	A	A	A	A	A	A	A	A	A	A	A	A	A	A	A	A	A	A	A	A	A	A	A	A	A	A	A
	951	406	641	437	F2_1353	N	N	N	N	N	N	N	N	N	N	N	N	N	A	A	A	A	A	A	A	A	A	A	A	A	A	A	A	A	A	A	A	A	A	A	A	A	A	A	A	A	A	A	A
	874	3	1116	442	F2_1354	N	N	N	N	N	N	N	N	N	N	N	N	N	B	N	N	N	N	N	N	N	N	N	N	N	N	N	N	N	N	N	N	N	N	N	N	N	N	N	N	N	H	H	H
	219	389	1479	348	F2_1355	N	N	N	N	N	N	N	N	N	N	N	N	N	H	H	H	H	H	H	H	H	H	H	H	H	H	H	H	H	H	H	H	H	H	H	H	H	H	H	H	H	H	H	H
	372	743	1003	317	F2_1356	N	N	N	N	N	N	N	N	N	N	N	N	N	H	H	H	H	H	H	H	H	H	H	H	H	H	H	H	H	H	H	H	H	H	H	H	H	H	H	H	H	H	H	H
	1021	3	982	429	F2_1357	N	N	N	N	N	N	N	N	N	N	N	N	N	A	A	A	A	A	A	A	A	A	A	A	A	A	A	A	A	A	A	A	A	A	A	A	A	A	A	A	A	A	A	A
	598	6	1552	279	F2_1358	N	N	N	N	N	N	N	N	N	N	N	N	N	H	H	H	H	H	H	H	H	H	H	H	H	H	H	H	H	H	H	H	H	H	H	H	H	H	H	H	H	H	H	H
	255	275	1640	265	F2_1359	N	N	N	N	N	N	N	N	N	N	N	N	N	B	N	N	N	N	N	N	N	N	N	N	N	N	N	N	N	N	N	N	N	N	N	N	N	N	N	N	N	H	H	H
	856	444	780	355	F2_1360	N	N	N	N	N	N	N	N	N	N	N	N	N	H	H	H	H	H	H	H	H	H	H	H	H	H	H	H	H	H	H	H	H	H	H	H	H	H	H	H	H	H	H	H
	434	560	1068	373	F2_1361	N	N	N	N	N	N	N	N	N	N	N	N	N	H	H	H	H	H	H	H	H	H	H	H	H	H	H	H	H	H	H	H	H	H	H	H	H	H	H	H	H	H	H	H
	317	316	1469	333	F2_1362	N	N	N	N	N	N	N	N	N	N	N	N	N	B	B	B	B	B	B	B	B	B	B	B	B	B	B	B	B	B	B	B	B	B	B	B	B	B	B	B	B	B	B	B
	257	912	799	467	F2_1363	N	N	N	N	N	N	N	N	N	N	N	N	N	B	B	B	B	B	B	B	B	B	B	B	B	B	B	B	B	B	B	B	B	B	B	B	B	B	B	B	B	B	B	B
	751	146	1209	329	F2_1364	N	N	N	N	N	N	N	N	N	N	N	N	N	H	H	H	H	H	H	H	H	H	H	H	H	H	H	H	H	H	H	H	H	H	H	H	H	H	H	H	H	H	H	H
	793	183	1041	418	F2_1365	N	N	N	N	N	N	N	N	N	N	N	N	N	H	H	H	H	H	H	H	H	H	H	H	H	H	H	H	H	H	H	H	H	H	H	H	H	H	H	H	H	H	H	H
	468	296	1325	346	F2_1367	N	N	N	N	N	N	N	N	N	N	N	N	N	H	H	H	H	H	H	H	H	H	H	H	H	H	H	H	H	H	H	H	H	H	H	H	H	H	H	H	H	H	H	H
	519	562	856	498	F2_1368	N	N	N	N	N	N	N	N	N	N	N	N	N	B	B	B	B	B	B	B	B	B	B	B	B	B	B	B	B	B	B	B	B	B	B	B	B	B	B	B	B	B	B	B
	708	429	939	359	F2_1369	N	N	N	N	N	N	N	N	N	N	N	N	N	H	H	H	H	H	H	H	H	H	H	H	H	H	H	H	H	H	H	H	H	H	H	H	H	H	H	H	H	H	H	H
	430	535	1180	290	F2_1370	N	N	N	N	N	N	N	N	N	N	N	N	N	B	B	B	B	B	B	B	B	B	B	B	B	B	B	B	B	B	B	B	B	B	B	B	B	B	B	B	B	B	B	B
	771	612	601	451	F2_1371	N	N	N	N	N	N	N	N	N	N	N	N	N	B	B	B	B	B	B	B	B	B	B	B	B	B	B	B	B	B	B	B	B	B	B	B	B	B	B	B	B	B	B	B
	535	633	943	324	F2_1372	N	N	N	N	N	N	N	N	N	N	N	N	N	A	A	A	A	A	A	A	A	A	A	A	A	A	A	A	A	A	A	A	A	A	A	A	A	A	A	A	A	A	A	A
	505	639	904	387	F2_1373	N	N	N	N	N	N	N	N	N	N	N	N	N	H	H	H	H	H	H	H	H	H	H	H	H	H	H	H	H	H	H	H	H	H	H	H	H	H	H	H	H	H	H	H
	625	250	1136	424	F2_1374	N	N	N	N	N	N	N	N	N	N	N	N	N	B	B	B	B	B	B	B	B	B	B	B	B	B	B	B	B	B	B	B	B	B	B	B	B	B	B	B	B	B	B	B
	568	404	1061	402	F2_1375	N	N	N	N	N	N	N	N	N	N	N	N	N	A	A	A	A	A	A	A	A	A	A	A	A	A	A	A	A	A	A	A	A	A	A	A	A	A	A	A	A	A	A	A
	793	240	1004	398	F2_1376	N	N	N	N	N	N	N	N	N	N	N	N	N	H	H	H	H	H	H	H	H	H	H	H	H	H	H	H	H	H	H	H	H	H	H	H	H	H	H	H	H	H	H	H
	668	426	954	387	F2_1377	N	N	N	N	N	N	N	N	N	N	N	N	N	H	N	N	N	N	N	N	N	N	N	N	N	N	N	N	N	N	N	N	N	N	N	N	N	N	N	N	N	A	A	A
	891	3	1168	373	F2_1378	N	N	N	N	N	N	N	N	N	N	N	N	N	B	N	N	N	N	N	N	N	N	N	N	N	N	N	N	N	N	N	N	N	N	N	N	N	N	N	N	N	H	H	H
	514	646	907	368	F2_1379	N	N	N	N	N	N	N	N	N	N	N	N	N	A	A	A	A	A	A	A	A	A	A	A	A	A	A	A	A	A	A	A	A	A	A	A	A	A	A	A	A	A	N	N
	671	293	1152	319	F2_1380	N	N	N	N	N	N	N	N	N	N	N	N	N	A	A	A	A	A	A	A	A	A	A	A	A	A	A	A	A	A	A	A	A	A	A	A	A	A	A	A	A	A	A	A
	312	423	1389	311	F2_1381	N	N	N	N	N	N	N	N	N	N	N	N	N	H	H	H	H	H	H	H	H	H	H	H	H	H	H	H	H	H	H	H	H	H	H	H	H	H	H	H	H	H	H	H
	464	14	1675	282	F2_1382	N	N	N	N	N	N	N	N	N	N	N	N	N	B	N	N	N	N	N	N	N	N	N	N	N	N	N	N	N	N	N	N	N	N	N	N	N	N	N	N	N	H	H	H
	501	325	1276	333	F2_1383	N	N	N	N	N	N	N	N	N	N	N	N	N	H	H	H	H	H	H	H	H	H	H	H	H	H	H	H	H	H	H	H	H	H	H	H	H	H	H	H	H	H	H	H
	594	400	1065	376	F2_1384	N	N	N	N	N	N	N	N	N	N	N	N	N	A	A	A	A	A	A	A	A	A	A	A	A	A	A	A	A	A	A	A	A	A	A	A	A	A	A	A	A	A	A	A
	750	260	1099	326	F2_1385	N	N	N	N	N	N	N	N	N	N	N	N	N	H	H	H	H	H	H	H	H	H	H	H	H	H	H	H	H	H	H	H	H	H	H	H	H	H	H	H	H	H	H	H
	411	519	1130	375	F2_1386	N	N	N	N	N	N	N	N	N	N	N	N	N	H	H	H	H	H	H	H	H	H	H	H	H	H	H	H	H	H	H	H	H	H	H	H	H	H	H	H	H	H	H	H
	234	693	1144	364	F2_1387	N	N	N	N	N	N	N	N	N	N	N	N	N	H	H	H	H	H	H	H	H	H	H	H	H	H	H	H	H	H	H	H	H	H	H	H	H	H	H	H	H	H	H	H
	317	629	1140	349	F2_1388	N	N	N	N	N	N	N	N	N	N	N	N	N	B	B	B	B	B	B	B	B	B	B	B	B	B	B	B	B	B	B	B	B	B	B	B	B	B	B	B	B	B	B	B
	451	385	1252	347	F2_1389	N	N	N	N	N	N	N	N	N	N	N	N	N	H	H	H	H	H	H	H	H	H	H	H	H	H	H	H	H	H	H	H	H	H	H	H	H	H	H	H	H	H	H	H
	436	674	889	436	F2_1390	N	N	N	N	N	N	N	N	N	N	N	N	N	B	B	B	B	B	B	B	B	B	B	B	B	B	B	B	B	B	B	B	B	B	B	B	B	B	B	B	B	B	B	B
	122	776	1152	385	F2_1391	N	N	N	N	N	N	N	N	N	N	N	N	N	H	H	H	H	H	H	H	H	H	H	H	H	H	H	H	H	H	H	H	H	H	H	H	H	H	H	H	H	H	H	H
	576	11	1413	435	F2_1392	N	N	N	N	N	N	N	N	N	N	N	N	N	B	N	N	N	N	N	N	N	N	N	N	N	N	N	N	N	N	N	N	N	N	N	N	N	N	N	N	N	H	H	H
	724	10	1330	371	F2_1393	N	N	N	N	N	N	N	N	N	N	N	N	N	H	H	H	H	H	H	H	H	H	H	H	H	H	H	H	H	H	H	H	H	H	H	H	H	H	H	H	H	H	H	H
	723	1	1329	382	F2_1394	N	N	N	N	N	N	N	N	N	N	N	N	N	A	N	N	N	N	N	N	N	N	N	N	N	N	N	N	N	N	N	N	N	N	N	N	N	N	N	N	N	H	H	H
	353	389	1341	352	F2_1395	N	N	N	N	N	N	N	N	N	N	N	N	N	H	H	H	H	H	H	H	H	H	H	H	H	H	H	H	H	H	H	H	H	H	H	H	H	H	H	H	H	H	H	H
	535	754	776	370	F2_1396	N	N	N	N	N	N	N	N	N	N	N	N	N	A	N	N	N	N	N	N	N	N	N	N	N	N	N	N	N	N	N	N	N	N	N	N	N	N	N	N	N	H	H	H
	157	779	1064	435	F2_1397	N	N	N	N	N	N	N	N	N	N	N	N	N	A	N	N	N	N	N	N	N	N	N	N	N	N	N	N	N	N	N	N	N	N	N	N	N	N	N	N	N	H	N	N
	525	569	1059	282	F2_1398	N	N	N	N	N	N	N	N	N	N	N	N	N	H	H	H	H	H	H	H	H	H	H	H	H	H	H	H	H	H	H	H	H	H	H	H	H	H	H	H	H	H	H	H
	354	454	1158	469	F2_1399	N	N	N	N	N	N	N	N	N	N	N	N	N	H	H	H	H	H	H	H	H	H	H	H	H	H	H	H	H	H	H	H	H	H	H	H	H	H	H	H	H	H	H	H
	145	842	1059	389	F2_1400	N	N	N	N	N	N	N	N	N	N	N	N	N	A	A	A	A	A	A	A	A	A	A	A	A	A	A	A	A	A	A	A	A	A	A	A	A	A	A	A	A	A	A	A
	416	986	684	349	F2_1401	N	N	N	N	N	N	N	N	N	N	N	N	N	H	H	H	H	H	H	H	H	H	H	H	H	H	H	H	H	H	H	H	H	H	H	H	H	H	H	H	H	H	H	H
	103	637	1418	277	F2_1402	N	N	N	N	N	N	N	N	N	N	N	N	N	B	B	B	B	B	B	B	B	B	B	B	B	B	B	B	B	B	B	B	B	B	B	B	B	B	B	B	B	B	B	B
	460	591	1050	334	F2_1403	N	N	N	N	N	N	N	N	N	N	N	N	N	A	N	N	N	N	N	N	N	N	N	N	N	N	N	N	N	N	N	N	N	N	N	N	N	N	N	N	N	H	H	H
	336	520	1173	406	F2_1404	N	N	N	N	N	N	N	N	N	N	N	N	N	A	N	N	N	N	N	N	N	N	N	N	N	N	N	N	N	N	N	N	N	N	N	N	N	N	N	N	N	H	H	H
	477	235	1439	284	F2_1405	N	N	N	N	N	N	N	N	N	N	N	N	N	A	A	A	A	A	A	A	A	A	A	A	A	A	A	A	A	A	A	A	A	A	A	A	A	A	A	A	A	A	A	A
	595	551	896	393	F2_1406	N	N	N	N	N	N	N	N	N	N	N	N	N	B	B	B	B	B	B	B	B	B	B	B	B	B	B	B	B	B	B	B	B	B	B	B	B	B	B	B	B	B	B	B
	1451	1	593	390	F2_1407	N	N	N	N	N	N	N	N	N	N	N	N	N	H	N	N	N	N	N	N	N	N	N	N	N	N	N	N	N	N	N	N	N	N	N	N	N	N	N	N	N	A	A	A
	249	627	1161	398	F2_1408	N	N	N	N	N	N	N	N	N	N	N	N	N	B	B	B	B	B	B	B	B	B	B	B	B	B	B	B	B	B	B	B	B	B	B	B	B	B	B	B	B	B	B	B
	343	307	1494	291	F2_1409	N	N	N	N	N	N	N	N	N	N	N	N	N	H	H	H	H	H	H	H	H	H	H	H	H	H	H	H	H	H	H	H	H	H	H	H	H	H	H	H	H	H	H	H
	600	259	1200	376	F2_1410	N	N	N	N	N	N	N	N	N	N	N	N	N	B	N	N	N	N	N	N	N	N	N	N	N	N	N	N	N	N	N	N	N	N	N	N	N	N	N	N	N	H	H	H
	705	135	1248	347	F2_1411	N	N	N	N	N	N	N	N	N	N	N	N	N	H	H	H	H	H	H	H	H	H	H	H	H	H	H	H	H	H	H	H	H	H	H	H	H	H	H	H	H	H	H	H
	143	461	1463	368	F2_1412	N	N	N	N	N	N	N	N	N	N	N	N	N	H	H	H	H	H	H	H	H	H	H	H	H	H	H	H	H	H	H	H	H	H	H	H	H	H	H	H	H	H	H	H
	487	4	1631	313	F2_1413	N	N	N	N	N	N	N	N	N	N	N	N	N	B	N	N	N	N	N	N	N	N	N	N	N	N	N	N	N	N	N	N	N	N	N	N	N	N	N	N	N	H	H	H
	470	707	809	449	F2_1414	N	N	N	N	N	N	N	N	N	N	N	N	N	H	N	N	N	N	N	N	N	N	N	N	N	N	N	N	N	N	N	N	N	N	N	N	N	N	N	N	N	B	B	B
	602	799	704	330	F2_1415	N	N	N	N	N	N	N	N	N	N	N	N	N	B	N	N	N	N	N	N	N	N	N	N	N	N	N	N	N	N	N	N	N	N	N	N	N	N	N	N	N	H	H	H
	392	290	1236	517	F2_1416	N	N	N	N	N	N	N	N	N	N	N	N	N	B	B	B	B	B	B	B	B	B	B	B	B	B	B	B	B	B	B	B	B	B	B	B	B	B	B	B	B	B	N	N
	966	479	617	373	F2_1417	N	N	N	N	N	N	N	N	N	N	N	N	N	A	A	A	A	A	A	A	A	A	A	A	A	A	A	A	A	A	A	A	A	A	A	A	A	A	A	A	A	A	A	A
	1032	11	1015	377	F2_1469	N	N	N	N	N	N	N	N	N	N	N	N	N	A	A	A	A	A	A	A	A	A	A	A	A	A	A	A	A	A	A	A	A	A	A	A	A	A	A	A	A	A	A	A
	755	3	1348	329	F2_1470	N	N	N	N	N	N	N	N	N	N	N	N	N	A	A	A	A	A	A	A	A	A	A	A	A	A	A	A	A	A	A	A	A	A	A	A	A	A	A	A	A	A	A	A
	804	3	1310	318	F2_1471	N	N	N	N	N	N	N	N	N	N	N	N	N	B	N	N	N	N	N	N	N	N	N	N	N	N	N	N	N	N	N	N	N	N	N	N	N	N	N	N	N	H	H	H
	620	3	1519	293	F2_1472	N	N	N	N	N	N	N	N	N	N	N	N	N	H	N	N	N	N	N	N	N	N	N	N	N	N	N	N	N	N	N	N	N	N	N	N	N	N	N	N	N	A	A	A
	349	359	1435	292	F2_1473	N	N	N	N	N	N	N	N	N	N	N	N	N	H	H	H	H	H	H	H	H	H	H	H	H	H	H	H	H	H	H	H	H	H	H	H	H	H	H	H	H	H	H	H
	381	617	1016	421	F2_1474	N	N	N	N	N	N	N	N	N	N	N	N	N	H	H	H	H	H	H	H	H	H	H	H	H	H	H	H	H	H	H	H	H	H	H	H	H	H	H	H	H	H	N	N
	277	686	1113	359	F2_1475	N	N	N	N	N	N	N	N	N	N	N	N	N	B	B	B	B	B	B	B	B	B	B	B	B	B	B	B	B	B	B	B	B	B	B	B	B	B	B	B	B	B	B	B
	227	783	1100	325	F2_1476	N	N	N	N	N	N	N	N	N	N	N	N	N	H	H	H	H	H	H	H	H	H	H	H	H	H	H	H	H	H	H	H	H	H	H	H	H	H	H	H	H	H	H	H
	507	942	630	356	F2_1477	N	N	N	N	N	N	N	N	N	N	N	N	N	A	A	A	A	A	A	A	A	A	A	A	A	A	A	A	A	A	A	A	A	A	A	A	A	A	A	A	A	A	A	A
	770	571	704	390	F2_1478	N	N	N	N	N	N	N	N	N	N	N	N	N	A	A	A	A	A	A	A	A	A	A	A	A	A	A	A	A	A	A	A	A	A	A	A	A	A	A	A	A	A	A	A
	866	118	1176	275	F2_1479	N	N	N	N	N	N	N	N	N	N	N	N	N	H	H	H	H	H	H	H	H	H	H	H	H	H	H	H	H	H	H	H	H	H	H	H	H	H	H	H	H	H	H	H
	240	723	992	480	F2_1480	N	N	N	N	N	N	N	N	N	N	N	N	N	B	N	N	N	N	N	N	N	N	N	N	N	N	N	N	N	N	N	N	N	N	N	N	N	N	N	N	N	H	H	H
	387	351	1290	407	F2_1481	N	N	N	N	N	N	N	N	N	N	N	N	N	H	H	H	H	H	H	H	H	H	H	H	H	H	H	H	H	H	H	H	H	H	H	H	H	H	H	H	H	H	H	H
	424	381	1335	295	F2_1482	N	N	N	N	N	N	N	N	N	N	N	N	N	H	H	H	H	H	H	H	H	H	H	H	H	H	H	H	H	H	H	H	H	H	H	H	H	H	H	H	H	H	H	H
	633	177	1227	398	F2_1483	N	N	N	N	N	N	N	N	N	N	N	N	N	A	A	A	A	A	A	A	A	A	A	A	A	A	A	A	A	A	A	A	A	A	A	A	A	A	A	A	A	A	A	A
	475	281	1313	366	F2_1484	N	N	N	N	N	N	N	N	N	N	N	N	N	H	H	H	H	H	H	H	H	H	H	H	H	H	H	H	H	H	H	H	H	H	H	H	H	H	H	H	H	H	H	H
	106	803	1194	332	F2_1485	N	N	N	N	N	N	N	N	N	N	N	N	N	B	B	B	B	B	B	B	B	B	B	B	B	B	B	B	B	B	B	B	B	B	B	B	B	B	B	B	B	B	B	B
	955	731	456	293	F2_1486	N	N	N	N	N	N	N	N	N	N	N	N	N	H	H	H	H	H	H	H	H	H	H	H	H	H	H	H	H	H	H	H	H	H	H	H	H	H	H	H	H	H	H	H
	519	361	1186	369	F2_1487	N	N	N	N	N	N	N	N	N	N	N	N	N	B	B	B	B	B	B	B	B	B	B	B	B	B	B	B	B	B	B	B	B	B	B	B	B	B	B	B	B	B	B	B
	606	3	1492	334	F2_1488	N	N	N	N	N	N	N	N	N	N	N	N	N	A	A	A	A	A	A	A	A	A	A	A	A	A	A	A	A	A	A	A	A	A	A	A	A	A	A	A	A	A	A	A
	224	105	1855	251	F2_1489	N	N	N	N	N	N	N	N	N	N	N	N	N	H	H	H	H	H	H	H	H	H	H	H	H	H	H	H	H	H	H	H	H	H	H	H	H	H	H	H	H	H	H	H
	226	484	1298	427	F2_1490	N	N	N	N	N	N	N	N	N	N	N	N	N	H	H	H	H	H	H	H	H	H	H	H	H	H	H	H	H	H	H	H	H	H	H	H	H	H	H	H	H	H	H	H
	322	352	1457	304	F2_1491	N	N	N	N	N	N	N	N	N	N	N	N	N	B	B	B	B	B	B	B	B	B	B	B	B	B	B	B	B	B	B	B	B	B	B	B	B	B	B	B	B	B	B	B
	744	432	954	305	F2_1492	N	N	N	N	N	N	N	N	N	N	N	N	N	A	A	A	A	A	A	A	A	A	A	A	A	A	A	A	A	A	A	A	A	A	A	A	A	A	A	A	A	A	A	A
	576	16	1532	311	F2_1493	N	N	N	N	N	N	N	N	N	N	N	N	N	H	H	H	H	H	H	H	H	H	H	H	H	H	H	H	H	H	H	H	H	H	H	H	H	H	H	H	H	H	H	H
	258	793	1060	324	F2_1494	N	N	N	N	N	N	N	N	N	N	N	N	N	B	B	B	B	B	B	B	B	B	B	B	B	B	B	B	B	B	B	B	B	B	B	B	B	B	B	B	B	B	B	B
	782	385	929	339	F2_1495	N	N	N	N	N	N	N	N	N	N	N	N	N	A	A	A	A	A	A	A	A	A	A	A	A	A	A	A	A	A	A	A	A	A	A	A	A	A	A	A	A	A	A	A
	216	413	1408	398	F2_1496	N	N	N	N	N	N	N	N	N	N	N	N	N	H	H	H	H	H	H	H	H	H	H	H	H	H	H	H	H	H	H	H	H	H	H	H	H	H	H	H	H	H	H	H
	778	492	794	371	F2_1497	N	N	N	N	N	N	N	N	N	N	N	N	N	B	B	B	B	B	B	B	B	B	B	B	B	B	B	B	B	B	B	B	B	B	B	B	B	B	B	B	B	B	B	B
	819	10	1162	444	F2_1498	N	N	N	N	N	N	N	N	N	N	N	N	N	H	H	H	H	H	H	H	H	H	H	H	H	H	H	H	H	H	H	H	H	H	H	H	H	H	H	H	H	H	H	H
	566	466	1053	350	F2_1499	N	N	N	N	N	N	N	N	N	N	N	N	N	H	N	N	N	N	N	N	N	N	N	N	N	N	N	N	N	N	N	N	N	N	N	N	N	N	N	N	N	B	B	B
	406	563	1060	406	F2_1500	N	N	N	N	N	N	N	N	N	N	N	N	N	B	B	B	B	B	B	B	B	B	B	B	B	B	B	B	B	B	B	B	B	B	B	B	B	B	B	B	B	B	B	B
	529	281	1305	320	F2_1501	N	N	N	N	N	N	N	N	N	N	N	N	N	B	N	N	N	N	N	N	N	N	N	N	N	N	N	N	N	N	N	N	N	N	N	N	N	N	N	N	N	H	H	H
	472	601	997	365	F2_1502	N	N	N	N	N	N	N	N	N	N	N	N	N	A	A	A	A	A	A	A	A	A	A	A	A	A	A	A	A	A	A	A	A	A	A	A	A	A	A	A	A	A	A	A
	618	677	680	460	F2_1503	N	N	N	N	N	N	N	N	N	N	N	N	N	B	B	B	B	B	B	B	B	B	B	B	B	B	B	B	B	B	B	B	B	B	B	B	B	B	B	B	B	B	B	B
	628	13	1386	408	F2_1504	N	N	N	N	N	N	N	N	N	N	N	N	N	H	N	N	N	N	N	N	N	N	N	N	N	N	N	N	N	N	N	N	N	N	N	N	N	N	N	N	N	A	A	A
	378	512	1196	349	F2_1505	N	N	N	N	N	N	N	N	N	N	N	N	N	H	H	H	H	H	H	H	H	H	H	H	H	H	H	H	H	H	H	H	H	H	H	H	H	H	H	H	H	H	H	H
	498	27	1540	370	F2_1506	N	N	N	N	N	N	N	N	N	N	N	N	N	A	A	A	A	A	A	A	A	A	A	A	A	A	A	A	A	A	A	A	A	A	A	A	A	A	A	A	A	A	A	A
	308	451	1257	419	F2_1507	N	N	N	N	N	N	N	N	N	N	N	N	N	H	N	N	N	N	N	N	N	N	N	N	N	N	N	N	N	N	N	N	N	N	N	N	N	N	N	N	N	B	B	B
	587	10	1558	280	F2_1508	N	N	N	N	N	N	N	N	N	N	N	N	N	H	H	H	H	H	H	H	H	H	H	H	H	H	H	H	H	H	H	H	H	H	H	H	H	H	H	H	H	H	H	H
	448	563	1058	366	F2_1509	N	N	N	N	N	N	N	N	N	N	N	N	N	A	N	N	N	N	N	N	N	N	N	N	N	N	N	N	N	N	N	N	N	N	N	N	N	N	N	N	N	H	H	H
	336	374	1339	386	F2_1510	N	N	N	N	N	N	N	N	N	N	N	N	N	H	H	H	H	H	H	H	H	H	H	H	H	H	H	H	H	H	H	H	H	H	H	H	H	H	H	H	H	H	H	H
	484	526	1024	401	F2_1511	N	N	N	N	N	N	N	N	N	N	N	N	N	H	H	H	H	H	H	H	H	H	H	H	H	H	H	H	H	H	H	H	H	H	H	H	H	H	H	H	H	H	H	H
	730	350	921	434	F2_1512	N	N	N	N	N	N	N	N	N	N	N	N	N	A	A	A	A	A	A	A	A	A	A	A	A	A	A	A	A	A	A	A	A	A	A	A	A	A	A	A	A	A	A	A
	235	603	1213	384	F2_1513	N	N	N	N	N	N	N	N	N	N	N	N	N	B	N	N	N	N	N	N	N	N	N	N	N	N	N	N	N	N	N	N	N	N	N	N	N	N	N	N	N	N	N	N
	252	687	1182	314	F2_1514	N	N	N	N	N	N	N	N	N	N	N	N	N	A	A	A	A	A	A	A	A	A	A	A	A	A	A	A	A	A	A	A	A	A	A	A	A	A	A	A	A	A	A	A
	332	589	1176	338	F2_1515	N	N	N	N	N	N	N	N	N	N	N	N	N	A	N	N	N	N	N	N	N	N	N	N	N	N	N	N	N	N	N	N	N	N	N	N	N	N	N	N	N	H	H	H
	556	584	852	443	F2_1516	N	N	N	N	N	N	N	N	N	N	N	N	N	H	N	N	N	N	N	N	N	N	N	N	N	N	N	N	N	N	N	N	N	N	N	N	N	N	N	N	N	A	A	A
	127	856	1229	223	F2_1517	N	N	N	N	N	N	N	N	N	N	N	N	N	H	H	H	H	H	H	H	H	H	H	H	H	H	H	H	H	H	H	H	H	H	H	H	H	H	H	H	H	H	H	H
	622	214	1329	270	F2_1518	N	N	N	N	N	N	N	N	N	N	N	N	N	A	A	A	A	A	A	A	A	A	A	A	A	A	A	A	A	A	A	A	A	A	A	A	A	A	A	A	A	A	A	A
	597	402	1136	300	F2_1519	N	N	N	N	N	N	N	N	N	N	N	N	N	A	A	A	A	A	A	A	A	A	A	A	A	A	A	A	A	A	A	A	A	A	A	A	A	A	A	A	A	A	A	A
	656	471	906	402	F2_1520	N	N	N	N	N	N	N	N	N	N	N	N	N	H	H	H	H	H	H	H	H	H	H	H	H	H	H	H	H	H	H	H	H	H	H	H	H	H	H	H	H	H	H	H
	339	408	1293	395	F2_1521	N	N	N	N	N	N	N	N	N	N	N	N	N	B	B	B	B	B	B	B	B	B	B	B	B	B	B	B	B	B	B	B	B	B	B	B	B	B	B	B	B	B	B	B
	157	705	1202	371	F2_1523	N	N	N	N	N	N	N	N	N	N	N	N	N	B	B	B	B	B	B	B	B	B	B	B	B	B	B	B	B	B	B	B	B	B	B	B	B	B	B	B	B	B	B	B
	766	10	1254	405	F2_1524	N	N	N	N	N	N	N	N	N	N	N	N	N	H	H	H	H	H	H	H	H	H	H	H	H	H	H	H	H	H	H	H	H	H	H	H	H	H	H	H	H	H	H	H
	177	606	1278	374	F2_1525	N	N	N	N	N	N	N	N	N	N	N	N	N	B	N	N	N	N	N	N	N	N	N	N	N	N	N	N	N	N	N	N	N	N	N	N	N	N	N	N	N	H	H	H
	486	526	946	477	F2_1526	N	N	N	N	N	N	N	N	N	N	N	N	N	H	N	N	N	N	N	N	N	N	N	N	N	N	N	N	N	N	N	N	N	N	N	N	N	N	N	N	N	B	B	B
	462	668	826	479	F2_1527	N	N	N	N	N	N	N	N	N	N	N	N	N	B	B	B	B	B	B	B	B	B	B	B	B	B	B	B	B	B	B	B	B	B	B	B	B	B	B	B	B	B	B	B
	453	469	1115	398	F2_1528	N	N	N	N	N	N	N	N	N	N	N	N	N	B	N	N	N	N	N	N	N	N	N	N	N	N	N	N	N	N	N	N	N	N	N	N	N	N	N	N	N	H	H	H
	601	458	982	394	F2_1529	N	N	N	N	N	N	N	N	N	N	N	N	N	H	H	H	H	H	H	H	H	H	H	H	H	H	H	H	H	H	H	H	H	H	H	H	H	H	H	H	H	H	H	H
	240	871	948	376	F2_1530	N	N	N	N	N	N	N	N	N	N	N	N	N	H	H	H	H	H	H	H	H	H	H	H	H	H	H	H	H	H	H	H	H	H	H	H	H	H	H	H	H	H	H	H
	546	599	929	361	F2_1531	N	N	N	N	N	N	N	N	N	N	N	N	N	B	N	N	N	N	N	N	N	N	N	N	N	N	N	N	N	N	N	N	N	N	N	N	N	N	N	N	N	H	H	H
	463	600	976	396	F2_1532	N	N	N	N	N	N	N	N	N	N	N	N	N	A	N	N	N	N	N	N	N	N	N	N	N	N	N	N	N	N	N	N	N	N	N	N	N	N	N	N	N	H	H	H
	596	467	1073	299	F2_1533	N	N	N	N	N	N	N	N	N	N	N	N	N	H	H	H	H	H	H	H	H	H	H	H	H	H	H	H	H	H	H	H	H	H	H	H	H	H	H	H	H	H	H	H
	540	704	809	382	F2_1534	N	N	N	N	N	N	N	N	N	N	N	N	N	B	B	B	B	B	B	B	B	B	B	B	B	B	B	B	B	B	B	B	B	B	B	B	B	B	B	B	B	B	B	B
	791	497	730	417	F2_1535	N	N	N	N	N	N	N	N	N	N	N	N	N	B	N	N	N	N	N	N	N	N	N	N	N	N	N	N	N	N	N	N	N	N	N	N	N	N	N	N	N	H	N	N
	976	8	1120	331	F2_1536	N	N	N	N	N	N	N	N	N	N	N	N	N	B	N	N	N	N	N	N	N	N	N	N	N	N	N	N	N	N	N	N	N	N	N	N	N	N	N	N	N	H	H	H
	1033	10	996	396	F2_1537	N	N	N	N	N	N	N	N	N	N	N	N	N	B	N	N	N	N	N	N	N	N	N	N	N	N	N	N	N	N	N	N	N	N	N	N	N	N	N	N	N	H	H	H
	344	539	1172	380	F2_1538	N	N	N	N	N	N	N	N	N	N	N	N	N	H	H	H	H	H	H	H	H	H	H	H	H	H	H	H	H	H	H	H	H	H	H	H	H	H	H	H	H	H	H	H
	784	4	1330	317	F2_1539	N	N	N	N	N	N	N	N	N	N	N	N	N	B	N	N	N	N	N	N	N	N	N	N	N	N	N	N	N	N	N	N	N	N	N	N	N	N	N	N	N	H	H	H
	304	366	1513	252	F2_1540	N	N	N	N	N	N	N	N	N	N	N	N	N	H	H	H	H	H	H	H	H	H	H	H	H	H	H	H	H	H	H	H	H	H	H	H	H	H	H	H	H	H	H	H
	440	106	1544	345	F2_1541	N	N	N	N	N	N	N	N	N	N	N	N	N	H	H	H	H	H	H	H	H	H	H	H	H	H	H	H	H	H	H	H	H	H	H	H	H	H	H	H	H	H	N	N
	50	486	1602	297	F2_1542	N	N	N	N	N	N	N	N	N	N	N	N	N	B	B	B	B	B	B	B	B	B	B	B	B	B	B	B	B	B	B	B	B	B	B	B	B	B	B	B	B	B	B	B
	190	276	1631	338	F2_1543	N	N	N	N	N	N	N	N	N	N	N	N	N	H	H	H	H	H	H	H	H	H	H	H	H	H	H	H	H	H	H	H	H	H	H	H	H	H	H	H	H	H	H	H
	489	212	1366	368	F2_1544	N	N	N	N	N	N	N	N	N	N	N	N	N	H	H	H	H	H	H	H	H	H	H	H	H	H	H	H	H	H	H	H	H	H	H	H	H	H	H	H	H	H	H	H
	556	710	758	411	F2_1545	N	N	N	N	N	N	N	N	N	N	N	N	N	H	N	N	N	N	N	N	N	N	N	N	N	N	N	N	N	N	N	N	N	N	N	N	N	N	N	N	N	B	B	B
	1233	19	801	382	F2_1546	N	N	N	N	N	N	N	N	N	N	N	N	N	A	A	A	A	A	A	A	A	A	A	A	A	A	A	A	A	A	A	A	A	A	A	A	A	A	A	A	A	A	A	A
	702	388	1044	301	F2_1547	N	N	N	N	N	N	N	N	N	N	N	N	N	A	A	A	A	A	A	A	A	A	A	A	A	A	A	A	A	A	A	A	A	A	A	A	A	A	A	A	A	A	A	A
	609	1	1360	465	F2_1548	N	N	N	N	N	N	N	N	N	N	N	N	N	B	N	N	N	N	N	N	N	N	N	N	N	N	N	N	N	N	N	N	N	N	N	N	N	N	N	N	N	H	H	H
	924	10	1082	419	F2_1549	N	N	N	N	N	N	N	N	N	N	N	N	N	H	H	H	H	H	H	H	H	H	H	H	H	H	H	H	H	H	H	H	H	H	H	H	H	H	H	H	H	H	H	H
	237	746	1079	373	F2_1550	N	N	N	N	N	N	N	N	N	N	N	N	N	B	B	B	B	B	B	B	B	B	B	B	B	B	B	B	B	B	B	B	B	B	B	B	B	B	B	B	B	B	B	B
	1137	2	880	416	F2_1551	N	N	N	N	N	N	N	N	N	N	N	N	N	H	H	H	H	H	H	H	H	H	H	H	H	H	H	H	H	H	H	H	H	H	H	H	H	H	H	H	H	H	H	H
	671	9	1501	254	F2_1553	N	N	N	N	N	N	N	N	N	N	N	N	N	H	H	H	H	H	H	H	H	H	H	H	H	H	H	H	H	H	H	H	H	H	H	H	H	H	H	H	H	H	H	H
	492	767	794	382	F2_1554	N	N	N	N	N	N	N	N	N	N	N	N	N	H	N	N	N	N	N	N	N	N	N	N	N	N	N	N	N	N	N	N	N	N	N	N	N	N	N	N	N	B	B	B
	664	3	1360	408	F2_1555	N	N	N	N	N	N	N	N	N	N	N	N	N	H	H	H	H	H	H	H	H	H	H	H	H	H	H	H	H	H	H	H	H	H	H	H	H	H	H	H	H	H	H	H
	428	529	1098	380	F2_1556	N	N	N	N	N	N	N	N	N	N	N	N	N	H	H	H	H	H	H	H	H	H	H	H	H	H	H	H	H	H	H	H	H	H	H	H	H	H	H	H	H	H	H	H
	851	8	1297	279	F2_1557	N	N	N	N	N	N	N	N	N	N	N	N	N	H	H	H	H	H	H	H	H	H	H	H	H	H	H	H	H	H	H	H	H	H	H	H	H	H	H	H	H	H	H	H
	805	2	1338	290	F2_1558	N	N	N	N	N	N	N	N	N	N	N	N	N	H	H	H	H	H	H	H	H	H	H	H	H	H	H	H	H	H	H	H	H	H	H	H	H	H	H	H	H	H	H	H
	1093	156	854	332	F2_1559	N	N	N	N	N	N	N	N	N	N	N	N	N	A	A	A	A	A	A	A	A	A	A	A	A	A	A	A	A	A	A	A	A	A	A	A	A	A	A	A	A	A	A	A
	1299	1	801	334	F2_1561	N	N	N	N	N	N	N	N	N	N	N	N	N	A	A	A	A	A	A	A	A	A	A	A	A	A	A	A	A	A	A	A	A	A	A	A	A	A	A	A	A	A	A	A
	921	2	1165	347	F2_1562	N	N	N	N	N	N	N	N	N	N	N	N	N	A	A	A	A	A	A	A	A	A	A	A	A	A	A	A	A	A	A	A	A	A	A	A	A	A	A	A	A	A	A	A
	895	1	1272	267	F2_1563	N	N	N	N	N	N	N	N	N	N	N	N	N	H	H	H	H	H	H	H	H	H	H	H	H	H	H	H	H	H	H	H	H	H	H	H	H	H	H	H	H	H	H	H
	306	268	1543	318	F2_1564	N	N	N	N	N	N	N	N	N	N	N	N	N	B	B	B	B	B	B	B	B	B	B	B	B	B	B	B	B	B	B	B	B	B	B	B	B	B	B	B	B	B	B	B
	600	12	1583	240	F2_1565	N	N	N	N	N	N	N	N	N	N	N	N	N	H	H	H	H	H	H	H	H	H	H	H	H	H	H	H	H	H	H	H	H	H	H	H	H	H	H	H	H	H	H	H
	346	551	1187	351	F2_1566	N	N	N	N	N	N	N	N	N	N	N	N	N	H	H	H	H	H	H	H	H	H	H	H	H	H	H	H	H	H	H	H	H	H	H	H	H	H	H	H	H	H	H	H
	192	384	1479	380	F2_1567	N	N	N	N	N	N	N	N	N	N	N	N	N	H	H	H	H	H	H	H	H	H	H	H	H	H	H	H	H	H	H	H	H	H	H	H	H	H	H	H	H	H	H	H
	167	556	1342	370	F2_1568	N	N	N	N	N	N	N	N	N	N	N	N	N	A	A	A	A	A	A	A	A	A	A	A	A	A	A	A	A	A	A	A	A	A	A	A	A	A	A	A	A	A	A	A
	332	413	1373	317	F2_1569	N	N	N	N	N	N	N	N	N	N	N	N	N	A	A	A	A	A	A	A	A	A	A	A	A	A	A	A	A	A	A	A	A	A	A	A	A	A	A	A	A	A	A	A
	767	11	1287	370	F2_1570	N	N	N	N	N	N	N	N	N	N	N	N	N	H	H	H	H	H	H	H	H	H	H	H	H	H	H	H	H	H	H	H	H	H	H	H	H	H	H	H	H	H	H	H
	222	520	1344	349	F2_1571	N	N	N	N	N	N	N	N	N	N	N	N	N	H	H	H	H	H	H	H	H	H	H	H	H	H	H	H	H	H	H	H	H	H	H	H	H	H	H	H	H	H	H	H
	694	110	1276	355	F2_1573	N	N	N	N	N	N	N	N	N	N	N	N	N	H	N	N	N	N	N	N	N	N	N	N	N	N	N	N	N	N	N	N	N	N	N	N	N	N	N	N	N	A	A	A
	639	544	814	438	F2_1574	N	N	N	N	N	N	N	N	N	N	N	N	N	H	H	H	H	H	H	H	H	H	H	H	H	H	H	H	H	H	H	H	H	H	H	H	H	H	H	H	H	H	H	H
	681	370	1017	367	F2_1575	N	N	N	N	N	N	N	N	N	N	N	N	N	H	H	H	H	H	H	H	H	H	H	H	H	H	H	H	H	H	H	H	H	H	H	H	H	H	H	H	H	H	H	H
	511	308	1211	405	F2_1576	N	N	N	N	N	N	N	N	N	N	N	N	N	B	N	N	N	N	N	N	N	N	N	N	N	N	N	N	N	N	N	N	N	N	N	N	N	N	N	N	N	H	H	H
	1028	3	1066	338	F2_1577	N	N	N	N	N	N	N	N	N	N	N	N	N	H	H	H	H	H	H	H	H	H	H	H	H	H	H	H	H	H	H	H	H	H	H	H	H	H	H	H	H	H	H	H
	687	370	988	390	F2_1578	N	N	N	N	N	N	N	N	N	N	N	N	N	H	H	H	H	H	H	H	H	H	H	H	H	H	H	H	H	H	H	H	H	H	H	H	H	H	H	H	H	H	H	H
	329	158	1593	355	F2_1579	N	N	N	N	N	N	N	N	N	N	N	N	N	A	A	A	A	A	A	A	A	A	A	A	A	A	A	A	A	A	A	A	A	A	A	A	A	A	A	A	A	A	A	A
	677	9	1376	373	F2_1580	N	N	N	N	N	N	N	N	N	N	N	N	N	B	N	N	N	N	N	N	N	N	N	N	N	N	N	N	N	N	N	N	N	N	N	N	N	N	N	N	N	H	H	H
	511	658	912	354	F2_1581	N	N	N	N	N	N	N	N	N	N	N	N	N	H	H	H	H	H	H	H	H	H	H	H	H	H	H	H	H	H	H	H	H	H	H	H	H	H	H	H	H	H	H	H
	458	200	1477	300	F2_1582	N	N	N	N	N	N	N	N	N	N	N	N	N	H	H	H	H	H	H	H	H	H	H	H	H	H	H	H	H	H	H	H	H	H	H	H	H	H	H	H	H	H	H	H
	134	347	1550	404	F2_1583	N	N	N	N	N	N	N	N	N	N	N	N	N	B	B	B	B	B	B	B	B	B	B	B	B	B	B	B	B	B	B	B	B	B	B	B	B	B	B	B	B	B	N	N
	1031	3	1109	292	F2_1584	N	N	N	N	N	N	N	N	N	N	N	N	N	H	H	H	H	H	H	H	H	H	H	H	H	H	H	H	H	H	H	H	H	H	H	H	H	H	H	H	H	H	H	H
	318	284	1431	402	F2_1585	N	N	N	N	N	N	N	N	N	N	N	N	N	H	H	H	H	H	H	H	H	H	H	H	H	H	H	H	H	H	H	H	H	H	H	H	H	H	H	H	H	H	H	H
	1038	2	1046	349	F2_1586	N	N	N	N	N	N	N	N	N	N	N	N	N	H	H	H	H	H	H	H	H	H	H	H	H	H	H	H	H	H	H	H	H	H	H	H	H	H	H	H	H	H	H	H
	1961	43	59	372	F2_1587	N	N	N	N	N	N	N	N	N	N	N	N	N	A	A	A	A	A	A	A	A	A	A	A	A	A	A	A	A	A	A	A	A	A	A	A	A	A	A	A	A	A	A	A
	567	194	1287	387	F2_1588	N	N	N	N	N	N	N	N	N	N	N	N	N	H	H	H	H	H	H	H	H	H	H	H	H	H	H	H	H	H	H	H	H	H	H	H	H	H	H	H	H	H	H	H
	747	362	865	461	F2_1589	N	N	N	N	N	N	N	N	N	N	N	N	N	A	A	A	A	A	A	A	A	A	A	A	A	A	A	A	A	A	A	A	A	A	A	A	A	A	A	A	A	A	A	A
	400	346	1359	330	F2_1590	N	N	N	N	N	N	N	N	N	N	N	N	N	H	H	H	H	H	H	H	H	H	H	H	H	H	H	H	H	H	H	H	H	H	H	H	H	H	H	H	H	H	H	H
	374	383	1309	369	F2_1591	N	N	N	N	N	N	N	N	N	N	N	N	N	H	N	N	N	N	N	N	N	N	N	N	N	N	N	N	N	N	N	N	N	N	N	N	N	N	N	N	N	A	A	A
	476	26	1523	410	F2_1592	N	N	N	N	N	N	N	N	N	N	N	N	N	H	H	H	H	H	H	H	H	H	H	H	H	H	H	H	H	H	H	H	H	H	H	H	H	H	H	H	H	H	H	H
	486	559	1104	286	F2_1593	N	N	N	N	N	N	N	N	N	N	N	N	N	A	A	A	A	A	A	A	A	A	A	A	A	A	A	A	A	A	A	A	A	A	A	A	A	A	A	A	A	A	A	A
	1009	12	1084	330	F2_1594	N	N	N	N	N	N	N	N	N	N	N	N	N	H	H	H	H	H	H	H	H	H	H	H	H	H	H	H	H	H	H	H	H	H	H	H	H	H	H	H	H	H	H	H
	410	12	1629	384	F2_1595	N	N	N	N	N	N	N	N	N	N	N	N	N	B	N	N	N	N	N	N	N	N	N	N	N	N	N	N	N	N	N	N	N	N	N	N	N	N	N	N	N	H	H	H
	235	692	1097	411	F2_1596	N	N	N	N	N	N	N	N	N	N	N	N	N	H	H	H	H	H	H	H	H	H	H	H	H	H	H	H	H	H	H	H	H	H	H	H	H	H	H	H	H	H	H	H
	697	267	1140	331	F2_1597	N	N	N	N	N	N	N	N	N	N	N	N	N	A	A	A	A	A	A	A	A	A	A	A	A	A	A	A	A	A	A	A	A	A	A	A	A	A	A	A	A	A	A	A
	394	381	1397	263	F2_1598	N	N	N	N	N	N	N	N	N	N	N	N	N	A	A	A	A	A	A	A	A	A	A	A	A	A	A	A	A	A	A	A	A	A	A	A	A	A	A	A	A	A	A	A
	352	375	1332	376	F2_1599	N	N	N	N	N	N	N	N	N	N	N	N	N	H	H	H	H	H	H	H	H	H	H	H	H	H	H	H	H	H	H	H	H	H	H	H	H	H	H	H	H	H	H	H
	293	184	1502	456	F2_1600	N	N	N	N	N	N	N	N	N	N	N	N	N	H	N	N	N	N	N	N	N	N	N	N	N	N	N	N	N	N	N	N	N	N	N	N	N	N	N	N	N	A	A	A
	223	132	1772	308	F2_1601	N	N	N	N	N	N	N	N	N	N	N	N	N	A	N	N	N	N	N	N	N	N	N	N	N	N	N	N	N	N	N	N	N	N	N	N	N	N	N	N	N	H	H	H
	504	399	1280	252	F2_1602	N	N	N	N	N	N	N	N	N	N	N	N	N	H	H	H	H	H	H	H	H	H	H	H	H	H	H	H	H	H	H	H	H	H	H	H	H	H	H	H	H	H	H	H
	587	4	1522	322	F2_1603	N	N	N	N	N	N	N	N	N	N	N	N	N	H	H	H	H	H	H	H	H	H	H	H	H	H	H	H	H	H	H	H	H	H	H	H	H	H	H	H	H	H	H	H
	786	540	783	326	F2_1604	N	N	N	N	N	N	N	N	N	N	N	N	N	H	H	H	H	H	H	H	H	H	H	H	H	H	H	H	H	H	H	H	H	H	H	H	H	H	H	H	H	H	H	H
	204	753	1058	420	F2_1605	N	N	N	N	N	N	N	N	N	N	N	N	N	B	B	B	B	B	B	B	B	B	B	B	B	B	B	B	B	B	B	B	B	B	B	B	B	B	B	B	B	B	B	B
	603	107	1463	262	F2_1606	N	N	N	N	N	N	N	N	N	N	N	N	N	H	H	H	H	H	H	H	H	H	H	H	H	H	H	H	H	H	H	H	H	H	H	H	H	H	H	H	H	H	H	H
	390	454	1264	327	F2_1607	N	N	N	N	N	N	N	N	N	N	N	N	N	H	H	H	H	H	H	H	H	H	H	H	H	H	H	H	H	H	H	H	H	H	H	H	H	H	H	H	H	H	H	H
	1063	10	955	407	F2_1608	N	N	N	N	N	N	N	N	N	N	N	N	N	H	H	H	H	H	H	H	H	H	H	H	H	H	H	H	H	H	H	H	H	H	H	H	H	H	H	H	H	H	H	H
	330	486	1331	288	F2_1609	N	N	N	N	N	N	N	N	N	N	N	N	N	H	H	H	H	H	H	H	H	H	H	H	H	H	H	H	H	H	H	H	H	H	H	H	H	H	H	H	H	H	H	H
	503	296	1366	270	F2_1610	N	N	N	N	N	N	N	N	N	N	N	N	N	A	A	A	A	A	A	A	A	A	A	A	A	A	A	A	A	A	A	A	A	A	A	A	A	A	A	A	A	A	A	A
	670	763	666	336	F2_1611	N	N	N	N	N	N	N	N	N	N	N	N	N	H	H	H	H	H	H	H	H	H	H	H	H	H	H	H	H	H	H	H	H	H	H	H	H	H	H	H	H	H	H	H
	633	309	1207	286	F2_1612	N	N	N	N	N	N	N	N	N	N	N	N	N	H	H	H	H	H	H	H	H	H	H	H	H	H	H	H	H	H	H	H	H	H	H	H	H	H	H	H	H	H	H	H
	291	687	1123	334	F2_1613	N	N	N	N	N	N	N	N	N	N	N	N	N	H	H	H	H	H	H	H	H	H	H	H	H	H	H	H	H	H	H	H	H	H	H	H	H	H	H	H	H	H	H	H
	763	303	996	373	F2_1614	N	N	N	N	N	N	N	N	N	N	N	N	N	H	H	H	H	H	H	H	H	H	H	H	H	H	H	H	H	H	H	H	H	H	H	H	H	H	H	H	H	H	H	H
	452	473	1244	266	F2_1615	N	N	N	N	N	N	N	N	N	N	N	N	N	B	B	B	B	B	B	B	B	B	B	B	B	B	B	B	B	B	B	B	B	B	B	B	B	B	B	B	B	B	B	B
	695	341	1080	319	F2_1616	N	N	N	N	N	N	N	N	N	N	N	N	N	H	N	N	N	N	N	N	N	N	N	N	N	N	N	N	N	N	N	N	N	N	N	N	N	N	N	N	N	A	A	A
	347	628	1097	363	F2_1617	N	N	N	N	N	N	N	N	N	N	N	N	N	H	H	H	H	H	H	H	H	H	H	H	H	H	H	H	H	H	H	H	H	H	H	H	H	H	H	H	H	H	H	H
	620	404	1026	385	F2_1618	N	N	N	N	N	N	N	N	N	N	N	N	N	A	A	A	A	A	A	A	A	A	A	A	A	A	A	A	A	A	A	A	A	A	A	A	A	A	A	A	A	A	A	A
	721	442	953	319	F2_1619	N	N	N	N	N	N	N	N	N	N	N	N	N	H	H	H	H	H	H	H	H	H	H	H	H	H	H	H	H	H	H	H	H	H	H	H	H	H	H	H	H	H	H	H
	659	236	1197	343	F2_1620	N	N	N	N	N	N	N	N	N	N	N	N	N	A	N	N	N	N	N	N	N	N	N	N	N	N	N	N	N	N	N	N	N	N	N	N	N	N	N	N	N	H	H	H
	346	547	1168	374	F2_1621	N	N	N	N	N	N	N	N	N	N	N	N	N	B	B	B	B	B	B	B	B	B	B	B	B	B	B	B	B	B	B	B	B	B	B	B	B	B	B	B	B	B	B	B
	473	566	1060	336	F2_1622	N	N	N	N	N	N	N	N	N	N	N	N	N	A	A	A	A	A	A	A	A	A	A	A	A	A	A	A	A	A	A	A	A	A	A	A	A	A	A	A	A	A	A	A
	303	67	1753	312	F2_1623	N	N	N	N	N	N	N	N	N	N	N	N	N	A	A	A	A	A	A	A	A	A	A	A	A	A	A	A	A	A	A	A	A	A	A	A	A	A	A	A	A	A	A	A
	581	451	1054	349	F2_1624	N	N	N	N	N	N	N	N	N	N	N	N	N	A	A	A	A	A	A	A	A	A	A	A	A	A	A	A	A	A	A	A	A	A	A	A	A	A	A	A	A	A	A	A
	363	843	858	371	F2_1625	N	N	N	N	N	N	N	N	N	N	N	N	N	A	A	A	A	A	A	A	A	A	A	A	A	A	A	A	A	A	A	A	A	A	A	A	A	A	A	A	A	A	A	A
	291	799	1002	343	F2_1626	N	N	N	N	N	N	N	N	N	N	N	N	N	B	B	B	B	B	B	B	B	B	B	B	B	B	B	B	B	B	B	B	B	B	B	B	B	B	B	B	B	B	B	B
	635	11	1431	358	F2_1627	N	N	N	N	N	N	N	N	N	N	N	N	N	B	N	N	N	N	N	N	N	N	N	N	N	N	N	N	N	N	N	N	N	N	N	N	N	N	N	N	N	H	H	H
	297	502	1316	320	F2_1628	N	N	N	N	N	N	N	N	N	N	N	N	N	H	H	H	H	H	H	H	H	H	H	H	H	H	H	H	H	H	H	H	H	H	H	H	H	H	H	H	H	H	H	H
	632	161	1232	410	F2_1629	N	N	N	N	N	N	N	N	N	N	N	N	N	A	A	A	A	A	A	A	A	A	A	A	A	A	A	A	A	A	A	A	A	A	A	A	A	A	A	A	A	A	A	A
	310	618	1143	364	F2_1630	N	N	N	N	N	N	N	N	N	N	N	N	N	H	H	H	H	H	H	H	H	H	H	H	H	H	H	H	H	H	H	H	H	H	H	H	H	H	H	H	H	H	H	H
	789	2	1289	355	F2_1631	N	N	N	N	N	N	N	N	N	N	N	N	N	H	H	H	H	H	H	H	H	H	H	H	H	H	H	H	H	H	H	H	H	H	H	H	H	H	H	H	H	H	H	H
	433	288	1306	408	F2_1632	N	N	N	N	N	N	N	N	N	N	N	N	N	H	H	H	H	H	H	H	H	H	H	H	H	H	H	H	H	H	H	H	H	H	H	H	H	H	H	H	H	H	H	H
	315	434	1395	291	F2_1633	N	N	N	N	N	N	N	N	N	N	N	N	N	B	B	B	B	B	B	B	B	B	B	B	B	B	B	B	B	B	B	B	B	B	B	B	B	B	B	B	B	B	B	B
	449	466	1157	363	F2_1634	N	N	N	N	N	N	N	N	N	N	N	N	N	H	H	H	H	H	H	H	H	H	H	H	H	H	H	H	H	H	H	H	H	H	H	H	H	H	H	H	H	H	H	H
	418	85	1609	323	F2_1635	N	N	N	N	N	N	N	N	N	N	N	N	N	H	H	H	H	H	H	H	H	H	H	H	H	H	H	H	H	H	H	H	H	H	H	H	H	H	H	H	H	H	H	H
	307	248	1562	318	F2_1636	N	N	N	N	N	N	N	N	N	N	N	N	N	A	N	N	N	N	N	N	N	N	N	N	N	N	N	N	N	N	N	N	N	N	N	N	N	N	N	N	N	H	H	H
	296	6	1732	401	F2_1637	N	N	N	N	N	N	N	N	N	N	N	N	N	B	N	N	N	N	N	N	N	N	N	N	N	N	N	N	N	N	N	N	N	N	N	N	N	N	N	N	N	H	H	H
	505	558	1047	325	F2_1638	N	N	N	N	N	N	N	N	N	N	N	N	N	H	H	H	H	H	H	H	H	H	H	H	H	H	H	H	H	H	H	H	H	H	H	H	H	H	H	H	H	H	H	H
	463	478	1099	395	F2_1639	N	N	N	N	N	N	N	N	N	N	N	N	N	B	B	B	B	B	B	B	B	B	B	B	B	B	B	B	B	B	B	B	B	B	B	B	B	B	B	B	B	B	B	B
	157	699	1234	345	F2_1641	N	N	N	N	N	N	N	N	N	N	N	N	N	H	H	H	H	H	H	H	H	H	H	H	H	H	H	H	H	H	H	H	H	H	H	H	H	H	H	H	H	H	H	H
	537	241	1352	305	F2_1642	N	N	N	N	N	N	N	N	N	N	N	N	N	H	H	H	H	H	H	H	H	H	H	H	H	H	H	H	H	H	H	H	H	H	H	H	H	H	H	H	H	H	H	H
	681	405	935	414	F2_1643	N	N	N	N	N	N	N	N	N	N	N	N	N	H	H	H	H	H	H	H	H	H	H	H	H	H	H	H	H	H	H	H	H	H	H	H	H	H	H	H	H	H	H	H
	385	493	1191	366	F2_1644	N	N	N	N	N	N	N	N	N	N	N	N	N	H	H	H	H	H	H	H	H	H	H	H	H	H	H	H	H	H	H	H	H	H	H	H	H	H	H	H	H	H	H	H
	298	660	1030	447	F2_1645	N	N	N	N	N	N	N	N	N	N	N	N	N	B	N	N	N	N	N	N	N	N	N	N	N	N	N	N	N	N	N	N	N	N	N	N	N	N	N	N	N	H	H	H
	587	206	1280	362	F2_1646	N	N	N	N	N	N	N	N	N	N	N	N	N	A	A	A	A	A	A	A	A	A	A	A	A	A	A	A	A	A	A	A	A	A	A	A	A	A	A	A	A	A	N	N
	464	305	1328	338	F2_1647	N	N	N	N	N	N	N	N	N	N	N	N	N	A	A	A	A	A	A	A	A	A	A	A	A	A	A	A	A	A	A	A	A	A	A	A	A	A	A	A	A	A	A	A
	1131	11	958	335	F2_1648	N	N	N	N	N	N	N	N	N	N	N	N	N	H	H	H	H	H	H	H	H	H	H	H	H	H	H	H	H	H	H	H	H	H	H	H	H	H	H	H	H	H	H	H
	276	409	1454	296	F2_1649	N	N	N	N	N	N	N	N	N	N	N	N	N	B	B	B	B	B	B	B	B	B	B	B	B	B	B	B	B	B	B	B	B	B	B	B	B	B	B	B	B	B	B	B
	318	1024	722	371	F2_1650	N	N	N	N	N	N	N	N	N	N	N	N	N	H	H	H	H	H	H	H	H	H	H	H	H	H	H	H	H	H	H	H	H	H	H	H	H	H	H	H	H	H	H	H
	99	450	1545	341	F2_1651	N	N	N	N	N	N	N	N	N	N	N	N	N	H	H	H	H	H	H	H	H	H	H	H	H	H	H	H	H	H	H	H	H	H	H	H	H	H	H	H	H	H	H	H
	1236	3	904	292	F2_1652	N	N	N	N	N	N	N	N	N	N	N	N	N	B	N	N	N	N	N	N	N	N	N	N	N	N	N	N	N	N	N	N	N	N	N	N	N	N	N	N	N	A	A	A
	344	720	1032	339	F2_1653	N	N	N	N	N	N	N	N	N	N	N	N	N	H	H	H	H	H	H	H	H	H	H	H	H	H	H	H	H	H	H	H	H	H	H	H	H	H	H	H	H	H	H	H
	840	382	867	346	F2_1654	N	N	N	N	N	N	N	N	N	N	N	N	N	A	A	A	A	A	A	A	A	A	A	A	A	A	A	A	A	A	A	A	A	A	A	A	A	A	A	A	A	A	A	A
	323	379	1354	379	F2_1655	N	N	N	N	N	N	N	N	N	N	N	N	N	A	A	A	A	A	A	A	A	A	A	A	A	A	A	A	A	A	A	A	A	A	A	A	A	A	A	A	A	A	N	N
	301	262	1558	314	F2_1656	N	N	N	N	N	N	N	N	N	N	N	N	N	A	A	A	A	A	A	A	A	A	A	A	A	A	A	A	A	A	A	A	A	A	A	A	A	A	A	A	A	A	A	A
	540	540	1071	284	F2_1657	N	N	N	N	N	N	N	N	N	N	N	N	N	A	A	A	A	A	A	A	A	A	A	A	A	A	A	A	A	A	A	A	A	A	A	A	A	A	A	A	A	A	A	A
	513	266	1301	355	F2_1658	N	N	N	N	N	N	N	N	N	N	N	N	N	A	A	A	A	A	A	A	A	A	A	A	A	A	A	A	A	A	A	A	A	A	A	A	A	A	A	A	A	A	N	N
	90	520	1429	396	F2_1659	N	N	N	N	N	N	N	N	N	N	N	N	N	A	A	A	A	A	A	A	A	A	A	A	A	A	A	A	A	A	A	A	A	A	A	A	A	A	A	A	A	A	A	A
	379	677	980	399	F2_1660	N	N	N	N	N	N	N	N	N	N	N	N	N	H	H	H	H	H	H	H	H	H	H	H	H	H	H	H	H	H	H	H	H	H	H	H	H	H	H	H	H	H	H	H
	457	262	1350	366	F2_1661	N	N	N	N	N	N	N	N	N	N	N	N	N	H	H	H	H	H	H	H	H	H	H	H	H	H	H	H	H	H	H	H	H	H	H	H	H	H	H	H	H	H	H	H
	145	298	1700	292	F2_1662	N	N	N	N	N	N	N	N	N	N	N	N	N	H	H	H	H	H	H	H	H	H	H	H	H	H	H	H	H	H	H	H	H	H	H	H	H	H	H	H	H	H	H	H
	251	457	1373	354	F2_1663	N	N	N	N	N	N	N	N	N	N	N	N	N	H	H	H	H	H	H	H	H	H	H	H	H	H	H	H	H	H	H	H	H	H	H	H	H	H	H	H	H	H	H	H
	854	300	891	390	F2_1664	N	N	N	N	N	N	N	N	N	N	N	N	N	H	N	N	N	N	N	N	N	N	N	N	N	N	N	N	N	N	N	N	N	N	N	N	N	N	N	N	N	A	A	A
	608	4	1465	358	F2_1665	N	N	N	N	N	N	N	N	N	N	N	N	N	H	H	H	H	H	H	H	H	H	H	H	H	H	H	H	H	H	H	H	H	H	H	H	H	H	H	H	H	H	H	H
	211	850	1090	284	F2_1666	N	N	N	N	N	N	N	N	N	N	N	N	N	B	N	N	N	N	N	N	N	N	N	N	N	N	N	N	N	N	N	N	N	N	N	N	N	N	N	N	N	H	H	H
	283	522	1307	323	F2_1667	N	N	N	N	N	N	N	N	N	N	N	N	N	H	H	H	H	H	H	H	H	H	H	H	H	H	H	H	H	H	H	H	H	H	H	H	H	H	H	H	H	H	H	H
	426	558	1150	301	F2_1668	N	N	N	N	N	N	N	N	N	N	N	N	N	A	N	N	N	N	N	N	N	N	N	N	N	N	N	N	N	N	N	N	N	N	N	N	N	N	N	N	N	H	H	H
	691	288	1123	333	F2_1669	N	N	N	N	N	N	N	N	N	N	N	N	N	H	H	H	H	H	H	H	H	H	H	H	H	H	H	H	H	H	H	H	H	H	H	H	H	H	H	H	H	H	H	H
	945	59	1105	326	F2_1670	N	N	N	N	N	N	N	N	N	N	N	N	N	B	N	N	N	N	N	N	N	N	N	N	N	N	N	N	N	N	N	N	N	N	N	N	N	N	N	N	N	H	H	H
	430	380	1291	334	F2_1671	N	N	N	N	N	N	N	N	N	N	N	N	N	H	N	N	N	N	N	N	N	N	N	N	N	N	N	N	N	N	N	N	N	N	N	N	N	N	N	N	N	A	A	A
	351	417	1258	409	F2_1672	N	N	N	N	N	N	N	N	N	N	N	N	N	B	B	B	B	B	B	B	B	B	B	B	B	B	B	B	B	B	B	B	B	B	B	B	B	B	B	B	B	B	B	B
	767	20	1226	422	F2_1674	N	N	N	N	N	N	N	N	N	N	N	N	N	H	H	H	H	H	H	H	H	H	H	H	H	H	H	H	H	H	H	H	H	H	H	H	H	H	H	H	H	H	H	H
	661	282	1178	314	F2_1675	N	N	N	N	N	N	N	N	N	N	N	N	N	A	A	A	A	A	A	A	A	A	A	A	A	A	A	A	A	A	A	A	A	A	A	A	A	A	A	A	A	A	A	A
	87	729	1336	283	F2_1676	N	N	N	N	N	N	N	N	N	N	N	N	N	H	H	H	H	H	H	H	H	H	H	H	H	H	H	H	H	H	H	H	H	H	H	H	H	H	H	H	H	H	H	H
	460	417	1099	459	F2_1677	N	N	N	N	N	N	N	N	N	N	N	N	N	H	N	N	N	N	N	N	N	N	N	N	N	N	N	N	N	N	N	N	N	N	N	N	N	N	N	N	N	B	B	B
	368	637	1047	383	F2_1678	N	N	N	N	N	N	N	N	N	N	N	N	N	H	H	H	H	H	H	H	H	H	H	H	H	H	H	H	H	H	H	H	H	H	H	H	H	H	H	H	H	H	H	H
	186	472	1541	236	F2_1679	N	N	N	N	N	N	N	N	N	N	N	N	N	B	B	B	B	B	B	B	B	B	B	B	B	B	B	B	B	B	B	B	B	B	B	B	B	B	B	B	B	B	B	B
	223	865	1034	313	F2_1681	N	N	N	N	N	N	N	N	N	N	N	N	N	B	B	B	B	B	B	B	B	B	B	B	B	B	B	B	B	B	B	B	B	B	B	B	B	B	B	B	B	B	B	B
	974	2	1056	403	F2_1682	N	N	N	N	N	N	N	N	N	N	N	N	N	B	N	N	N	N	N	N	N	N	N	N	N	N	N	N	N	N	N	N	N	N	N	N	N	N	N	N	N	H	H	H
	897	10	1169	359	F2_1683	N	N	N	N	N	N	N	N	N	N	N	N	N	A	A	A	A	A	A	A	A	A	A	A	A	A	A	A	A	A	A	A	A	A	A	A	A	A	A	A	A	A	A	A
	950	5	1109	371	F2_1684	N	N	N	N	N	N	N	N	N	N	N	N	N	B	N	N	N	N	N	N	N	N	N	N	N	N	N	N	N	N	N	N	N	N	N	N	N	N	N	N	N	H	H	H
	629	485	964	357	F2_1685	N	N	N	N	N	N	N	N	N	N	N	N	N	H	H	H	H	H	H	H	H	H	H	H	H	H	H	H	H	H	H	H	H	H	H	H	H	H	H	H	H	H	H	H
	563	282	1232	358	F2_1686	N	N	N	N	N	N	N	N	N	N	N	N	N	H	H	H	H	H	H	H	H	H	H	H	H	H	H	H	H	H	H	H	H	H	H	H	H	H	H	H	H	H	H	H
	291	659	1075	410	F2_1687	N	N	N	N	N	N	N	N	N	N	N	N	N	H	H	H	H	H	H	H	H	H	H	H	H	H	H	H	H	H	H	H	H	H	H	H	H	H	H	H	H	H	H	H
	352	914	804	365	F2_1688	N	N	N	N	N	N	N	N	N	N	N	N	N	H	H	H	H	H	H	H	H	H	H	H	H	H	H	H	H	H	H	H	H	H	H	H	H	H	H	H	H	H	H	H
	437	540	1121	337	F2_1689	N	N	N	N	N	N	N	N	N	N	N	N	N	B	B	B	B	B	B	B	B	B	B	B	B	B	B	B	B	B	B	B	B	B	B	B	B	B	B	B	B	B	B	B
	943	10	1147	335	F2_1690	N	N	N	N	N	N	N	N	N	N	N	N	N	B	N	N	N	N	N	N	N	N	N	N	N	N	N	N	N	N	N	N	N	N	N	N	N	N	N	N	N	H	H	H
	791	402	853	389	F2_1691	N	N	N	N	N	N	N	N	N	N	N	N	N	H	N	N	N	N	N	N	N	N	N	N	N	N	N	N	N	N	N	N	N	N	N	N	N	N	N	N	N	A	A	A
	413	330	1357	335	F2_1692	N	N	N	N	N	N	N	N	N	N	N	N	N	B	N	N	N	N	N	N	N	N	N	N	N	N	N	N	N	N	N	N	N	N	N	N	N	N	N	N	N	H	H	H
	705	4	1413	313	F2_1693	N	N	N	N	N	N	N	N	N	N	N	N	N	H	H	H	H	H	H	H	H	H	H	H	H	H	H	H	H	H	H	H	H	H	H	H	H	H	H	H	H	H	H	H
	555	518	1033	329	F2_1694	N	N	N	N	N	N	N	N	N	N	N	N	N	H	H	H	H	H	H	H	H	H	H	H	H	H	H	H	H	H	H	H	H	H	H	H	H	H	H	H	H	H	H	H
	466	661	905	403	F2_1695	N	N	N	N	N	N	N	N	N	N	N	N	N	H	H	H	H	H	H	H	H	H	H	H	H	H	H	H	H	H	H	H	H	H	H	H	H	H	H	H	H	H	H	H
	491	713	906	325	F2_1696	N	N	N	N	N	N	N	N	N	N	N	N	N	B	B	B	B	B	B	B	B	B	B	B	B	B	B	B	B	B	B	B	B	B	B	B	B	B	B	B	B	B	B	B
	318	620	1045	452	F2_1697	N	N	N	N	N	N	N	N	N	N	N	N	N	B	N	N	N	N	N	N	N	N	N	N	N	N	N	N	N	N	N	N	N	N	N	N	N	N	N	N	N	H	H	H
	705	423	889	418	F2_1698	N	N	N	N	N	N	N	N	N	N	N	N	N	B	N	N	N	N	N	N	N	N	N	N	N	N	N	N	N	N	N	N	N	N	N	N	N	N	N	N	N	A	A	A
	510	601	970	354	F2_1700	N	N	N	N	N	N	N	N	N	N	N	N	N	H	N	N	N	N	N	N	N	N	N	N	N	N	N	N	N	N	N	N	N	N	N	N	N	N	N	N	N	A	A	A
	293	22	1831	289	F2_1701	N	N	N	N	N	N	N	N	N	N	N	N	N	B	N	N	N	N	N	N	N	N	N	N	N	N	N	N	N	N	N	N	N	N	N	N	N	N	N	N	N	H	H	H
	184	456	1408	387	F2_1702	N	N	N	N	N	N	N	N	N	N	N	N	N	H	H	H	H	H	H	H	H	H	H	H	H	H	H	H	H	H	H	H	H	H	H	H	H	H	H	H	H	H	H	H
	450	503	1067	415	F2_1704	N	N	N	N	N	N	N	N	N	N	N	N	N	H	N	N	N	N	N	N	N	N	N	N	N	N	N	N	N	N	N	N	N	N	N	N	N	N	N	N	N	A	A	A
	672	287	1070	406	F2_1705	N	N	N	N	N	N	N	N	N	N	N	N	N	H	H	H	H	H	H	H	H	H	H	H	H	H	H	H	H	H	H	H	H	H	H	H	H	H	H	H	H	H	H	H
	831	433	719	452	F2_1706	N	N	N	N	N	N	N	N	N	N	N	N	N	A	A	A	A	A	A	A	A	A	A	A	A	A	A	A	A	A	A	A	A	A	A	A	A	A	A	A	A	A	A	A
	0	1279	870	286	F2_1707	N	N	N	N	N	N	N	N	N	N	N	N	N	B	B	B	B	B	B	B	B	B	B	B	B	B	B	B	B	B	B	B	B	B	B	B	B	B	B	B	B	B	B	B
	301	184	1582	368	F2_1708	N	N	N	N	N	N	N	N	N	N	N	N	N	H	H	H	H	H	H	H	H	H	H	H	H	H	H	H	H	H	H	H	H	H	H	H	H	H	H	H	H	H	N	N
	782	514	779	360	F2_1709	N	N	N	N	N	N	N	N	N	N	N	N	N	H	N	N	N	N	N	N	N	N	N	N	N	N	N	N	N	N	N	N	N	N	N	N	N	N	N	N	N	B	B	B
	301	641	1045	448	F2_1710	N	N	N	N	N	N	N	N	N	N	N	N	N	H	N	N	N	N	N	N	N	N	N	N	N	N	N	N	N	N	N	N	N	N	N	N	N	N	N	N	N	A	A	A
	271	314	1486	364	F2_1711	N	N	N	N	N	N	N	N	N	N	N	N	N	B	N	N	N	N	N	N	N	N	N	N	N	N	N	N	N	N	N	N	N	N	N	N	N	N	N	N	N	H	H	H
	209	555	1271	400	F2_1712	N	N	N	N	N	N	N	N	N	N	N	N	N	H	H	H	H	H	H	H	H	H	H	H	H	H	H	H	H	H	H	H	H	H	H	H	H	H	H	H	H	H	H	H
	517	616	962	340	F2_1713	N	N	N	N	N	N	N	N	N	N	N	N	N	B	B	B	B	B	B	B	B	B	B	B	B	B	B	B	B	B	B	B	B	B	B	B	B	B	B	B	B	B	B	B
	243	512	1226	454	F2_1714	N	N	N	N	N	N	N	N	N	N	N	N	N	A	N	N	N	N	N	N	N	N	N	N	N	N	N	N	N	N	N	N	N	N	N	N	N	N	N	N	N	H	N	N
	241	505	1303	386	F2_1715	N	N	N	N	N	N	N	N	N	N	N	N	N	H	N	N	N	N	N	N	N	N	N	N	N	N	N	N	N	N	N	N	N	N	N	N	N	N	N	N	N	A	A	A
	316	483	1202	434	F2_1716	N	N	N	N	N	N	N	N	N	N	N	N	N	A	A	A	A	A	A	A	A	A	A	A	A	A	A	A	A	A	A	A	A	A	A	A	A	A	A	A	A	A	A	A
	811	309	984	331	F2_1717	N	N	N	N	N	N	N	N	N	N	N	N	N	H	N	N	N	N	N	N	N	N	N	N	N	N	N	N	N	N	N	N	N	N	N	N	N	N	N	N	N	A	A	A
	490	265	1259	421	F2_1718	N	N	N	N	N	N	N	N	N	N	N	N	N	H	H	H	H	H	H	H	H	H	H	H	H	H	H	H	H	H	H	H	H	H	H	H	H	H	H	H	H	H	H	H
	121	806	1186	322	F2_1719	N	N	N	N	N	N	N	N	N	N	N	N	N	H	H	H	H	H	H	H	H	H	H	H	H	H	H	H	H	H	H	H	H	H	H	H	H	H	H	H	H	H	H	H
	354	9	1776	296	F2_1720	N	N	N	N	N	N	N	N	N	N	N	N	N	H	H	H	H	H	H	H	H	H	H	H	H	H	H	H	H	H	H	H	H	H	H	H	H	H	H	H	H	H	H	H
	989	7	1115	324	F2_1721	N	N	N	N	N	N	N	N	N	N	N	N	N	H	H	H	H	H	H	H	H	H	H	H	H	H	H	H	H	H	H	H	H	H	H	H	H	H	H	H	H	H	H	H
	346	800	951	338	F2_1722	N	N	N	N	N	N	N	N	N	N	N	N	N	B	B	B	B	B	B	B	B	B	B	B	B	B	B	B	B	B	B	B	B	B	B	B	B	B	B	B	B	B	B	B
	411	286	1261	477	F2_1723	N	N	N	N	N	N	N	N	N	N	N	N	N	H	N	N	N	N	N	N	N	N	N	N	N	N	N	N	N	N	N	N	N	N	N	N	N	N	N	N	N	A	A	A
	294	266	1565	310	F2_1724	N	N	N	N	N	N	N	N	N	N	N	N	N	H	H	H	H	H	H	H	H	H	H	H	H	H	H	H	H	H	H	H	H	H	H	H	H	H	H	H	H	H	H	H
	373	426	1267	369	F2_1725	N	N	N	N	N	N	N	N	N	N	N	N	N	H	N	N	N	N	N	N	N	N	N	N	N	N	N	N	N	N	N	N	N	N	N	N	N	N	N	N	N	B	B	B
	656	488	961	330	F2_1726	N	N	N	N	N	N	N	N	N	N	N	N	N	H	H	H	H	H	H	H	H	H	H	H	H	H	H	H	H	H	H	H	H	H	H	H	H	H	H	H	H	H	H	H
	460	797	762	416	F2_1727	N	N	N	N	N	N	N	N	N	N	N	N	N	H	N	N	N	N	N	N	N	N	N	N	N	N	N	N	N	N	N	N	N	N	N	N	N	N	N	N	N	B	B	B
	498	708	934	295	F2_1728	N	N	N	N	N	N	N	N	N	N	N	N	N	B	B	B	B	B	B	B	B	B	B	B	B	B	B	B	B	B	B	B	B	B	B	B	B	B	B	B	B	B	B	B
	588	348	1146	353	F2_1729	N	N	N	N	N	N	N	N	N	N	N	N	N	A	A	A	A	A	A	A	A	A	A	A	A	A	A	A	A	A	A	A	A	A	A	A	A	A	A	A	A	A	N	N
	635	255	1132	413	F2_1730	N	N	N	N	N	N	N	N	N	N	N	N	N	H	H	H	H	H	H	H	H	H	H	H	H	H	H	H	H	H	H	H	H	H	H	H	H	H	H	H	H	H	H	H
	502	339	1255	339	F2_1731	N	N	N	N	N	N	N	N	N	N	N	N	N	H	H	H	H	H	H	H	H	H	H	H	H	H	H	H	H	H	H	H	H	H	H	H	H	H	H	H	H	H	H	H
	473	557	1107	298	F2_1732	N	N	N	N	N	N	N	N	N	N	N	N	N	B	B	B	B	B	B	B	B	B	B	B	B	B	B	B	B	B	B	B	B	B	B	B	B	B	B	B	B	B	B	B
	542	448	1006	439	F2_1734	N	N	N	N	N	N	N	N	N	N	N	N	N	H	H	H	H	H	H	H	H	H	H	H	H	H	H	H	H	H	H	H	H	H	H	H	H	H	H	H	H	H	H	H
	819	210	1038	368	F2_1735	N	N	N	N	N	N	N	N	N	N	N	N	N	A	A	A	A	A	A	A	A	A	A	A	A	A	A	A	A	A	A	A	A	A	A	A	A	A	A	A	A	A	A	A
	513	766	785	371	F2_1736	N	N	N	N	N	N	N	N	N	N	N	N	N	B	B	B	B	B	B	B	B	B	B	B	B	B	B	B	B	B	B	B	B	B	B	B	B	B	B	B	B	B	B	B
	886	10	1232	307	F2_1737	N	N	N	N	N	N	N	N	N	N	N	N	N	A	A	A	A	A	A	A	A	A	A	A	A	A	A	A	A	A	A	A	A	A	A	A	A	A	A	A	A	A	A	A
	449	371	1272	343	F2_1738	N	N	N	N	N	N	N	N	N	N	N	N	N	H	H	H	H	H	H	H	H	H	H	H	H	H	H	H	H	H	H	H	H	H	H	H	H	H	H	H	H	H	H	H
	514	554	1002	365	F2_1739	N	N	N	N	N	N	N	N	N	N	N	N	N	A	A	A	A	A	A	A	A	A	A	A	A	A	A	A	A	A	A	A	A	A	A	A	A	A	A	A	A	A	N	N
	229	366	1421	419	F2_1740	N	N	N	N	N	N	N	N	N	N	N	N	N	A	N	N	N	N	N	N	N	N	N	N	N	N	N	N	N	N	N	N	N	N	N	N	N	N	N	N	N	H	H	H
	1044	223	913	255	F2_1741	N	N	N	N	N	N	N	N	N	N	N	N	N	H	H	H	H	H	H	H	H	H	H	H	H	H	H	H	H	H	H	H	H	H	H	H	H	H	H	H	H	H	N	N
	449	493	1109	384	F2_1742	N	N	N	N	N	N	N	N	N	N	N	N	N	H	H	H	H	H	H	H	H	H	H	H	H	H	H	H	H	H	H	H	H	H	H	H	H	H	H	H	H	H	H	H
	286	549	1317	283	F2_1743	N	N	N	N	N	N	N	N	N	N	N	N	N	H	H	H	H	H	H	H	H	H	H	H	H	H	H	H	H	H	H	H	H	H	H	H	H	H	H	H	H	H	H	H
	617	1	1532	285	F2_1744	N	N	N	N	N	N	N	N	N	N	N	N	N	H	H	H	H	H	H	H	H	H	H	H	H	H	H	H	H	H	H	H	H	H	H	H	H	H	H	H	H	H	H	H
	324	742	992	377	F2_1745	N	N	N	N	N	N	N	N	N	N	N	N	N	A	N	N	N	N	N	N	N	N	N	N	N	N	N	N	N	N	N	N	N	N	N	N	N	N	N	N	N	H	H	H
	288	86	1655	406	F2_1746	N	N	N	N	N	N	N	N	N	N	N	N	N	H	N	N	N	N	N	N	N	N	N	N	N	N	N	N	N	N	N	N	N	N	N	N	N	N	N	N	N	A	A	A
	619	399	1056	361	F2_1747	N	N	N	N	N	N	N	N	N	N	N	N	N	A	A	A	A	A	A	A	A	A	A	A	A	A	A	A	A	A	A	A	A	A	A	A	A	A	A	A	A	A	A	A
	1059	2	973	401	F2_1748	N	N	N	N	N	N	N	N	N	N	N	N	N	A	A	A	A	A	A	A	A	A	A	A	A	A	A	A	A	A	A	A	A	A	A	A	A	A	A	A	A	A	A	A
	447	477	1226	285	F2_1749	N	N	N	N	N	N	N	N	N	N	N	N	N	H	H	H	H	H	H	H	H	H	H	H	H	H	H	H	H	H	H	H	H	H	H	H	H	H	H	H	H	H	H	H
	508	597	905	425	F2_1751	N	N	N	N	N	N	N	N	N	N	N	N	N	A	A	A	A	A	A	A	A	A	A	A	A	A	A	A	A	A	A	A	A	A	A	A	A	A	A	A	A	A	A	A
	502	708	856	369	F2_1752	N	N	N	N	N	N	N	N	N	N	N	N	N	H	H	H	H	H	H	H	H	H	H	H	H	H	H	H	H	H	H	H	H	H	H	H	H	H	H	H	H	H	H	H
	231	362	1491	351	F2_1753	N	N	N	N	N	N	N	N	N	N	N	N	N	H	H	H	H	H	H	H	H	H	H	H	H	H	H	H	H	H	H	H	H	H	H	H	H	H	H	H	H	H	H	H
	744	385	978	328	F2_1754	N	N	N	N	N	N	N	N	N	N	N	N	N	H	H	H	H	H	H	H	H	H	H	H	H	H	H	H	H	H	H	H	H	H	H	H	H	H	H	H	H	H	H	H
	371	525	1231	308	F2_1755	N	N	N	N	N	N	N	N	N	N	N	N	N	B	B	B	B	B	B	B	B	B	B	B	B	B	B	B	B	B	B	B	B	B	B	B	B	B	B	B	B	B	B	B
	729	289	1079	338	F2_1756	N	N	N	N	N	N	N	N	N	N	N	N	N	A	A	A	A	A	A	A	A	A	A	A	A	A	A	A	A	A	A	A	A	A	A	A	A	A	A	A	A	A	A	A
	650	526	923	336	F2_1758	N	N	N	N	N	N	N	N	N	N	N	N	N	H	H	H	H	H	H	H	H	H	H	H	H	H	H	H	H	H	H	H	H	H	H	H	H	H	H	H	H	H	H	H
	1067	10	1005	353	F2_1759	N	N	N	N	N	N	N	N	N	N	N	N	N	H	H	H	H	H	H	H	H	H	H	H	H	H	H	H	H	H	H	H	H	H	H	H	H	H	H	H	H	H	H	H
	468	798	731	438	F2_1760	N	N	N	N	N	N	N	N	N	N	N	N	N	H	H	H	H	H	H	H	H	H	H	H	H	H	H	H	H	H	H	H	H	H	H	H	H	H	H	H	H	H	N	N
	769	319	1060	287	F2_1761	N	N	N	N	N	N	N	N	N	N	N	N	N	H	N	N	N	N	N	N	N	N	N	N	N	N	N	N	N	N	N	N	N	N	N	N	N	N	N	N	N	A	A	A
	229	399	1372	435	F2_1762	N	N	N	N	N	N	N	N	N	N	N	N	N	H	H	H	H	H	H	H	H	H	H	H	H	H	H	H	H	H	H	H	H	H	H	H	H	H	H	H	H	H	H	H
	535	192	1303	405	F2_1763	N	N	N	N	N	N	N	N	N	N	N	N	N	A	A	A	A	A	A	A	A	A	A	A	A	A	A	A	A	A	A	A	A	A	A	A	A	A	A	A	A	A	A	A
	584	487	1044	320	F2_1764	N	N	N	N	N	N	N	N	N	N	N	N	N	H	N	N	N	N	N	N	N	N	N	N	N	N	N	N	N	N	N	N	N	N	N	N	N	N	N	N	N	A	A	A
	294	141	1675	325	F2_1765	N	N	N	N	N	N	N	N	N	N	N	N	N	H	H	H	H	H	H	H	H	H	H	H	H	H	H	H	H	H	H	H	H	H	H	H	H	H	H	H	H	H	H	H
	672	570	869	324	F2_1766	N	N	N	N	N	N	N	N	N	N	N	N	N	B	B	B	B	B	B	B	B	B	B	B	B	B	B	B	B	B	B	B	B	B	B	B	B	B	B	B	B	B	B	B
	235	422	1343	435	F2_1767	N	N	N	N	N	N	N	N	N	N	N	N	N	H	H	H	H	H	H	H	H	H	H	H	H	H	H	H	H	H	H	H	H	H	H	H	H	H	H	H	H	H	H	H
	349	717	962	407	F2_1768	N	N	N	N	N	N	N	N	N	N	N	N	N	H	H	H	H	H	H	H	H	H	H	H	H	H	H	H	H	H	H	H	H	H	H	H	H	H	H	H	H	H	H	H
	663	725	705	342	F2_1769	N	N	N	N	N	N	N	N	N	N	N	N	N	B	B	B	B	B	B	B	B	B	B	B	B	B	B	B	B	B	B	B	B	B	B	B	B	B	B	B	B	B	B	B
	422	415	1258	340	F2_1770	N	N	N	N	N	N	N	N	N	N	N	N	N	A	A	A	A	A	A	A	A	A	A	A	A	A	A	A	A	A	A	A	A	A	A	A	A	A	A	A	A	A	A	A
	514	835	650	436	F2_1771	N	N	N	N	N	N	N	N	N	N	N	N	N	B	B	B	B	B	B	B	B	B	B	B	B	B	B	B	B	B	B	B	B	B	B	B	B	B	B	B	B	B	B	B
	441	807	814	373	F2_1772	N	N	N	N	N	N	N	N	N	N	N	N	N	H	N	N	N	N	N	N	N	N	N	N	N	N	N	N	N	N	N	N	N	N	N	N	N	N	N	N	N	A	A	A
	381	249	1421	384	F2_1773	N	N	N	N	N	N	N	N	N	N	N	N	N	H	H	H	H	H	H	H	H	H	H	H	H	H	H	H	H	H	H	H	H	H	H	H	H	H	H	H	H	H	H	H
	322	425	1268	420	F2_1774	N	N	N	N	N	N	N	N	N	N	N	N	N	B	N	N	N	N	N	N	N	N	N	N	N	N	N	N	N	N	N	N	N	N	N	N	N	N	N	N	N	H	H	H
	145	798	1147	345	F2_1775	N	N	N	N	N	N	N	N	N	N	N	N	N	H	H	H	H	H	H	H	H	H	H	H	H	H	H	H	H	H	H	H	H	H	H	H	H	H	H	H	H	H	H	H
	498	312	1299	326	F2_1776	N	N	N	N	N	N	N	N	N	N	N	N	N	H	H	H	H	H	H	H	H	H	H	H	H	H	H	H	H	H	H	H	H	H	H	H	H	H	H	H	H	H	H	H
	958	14	1080	383	F2_1777	N	N	N	N	N	N	N	N	N	N	N	N	N	A	A	A	A	A	A	A	A	A	A	A	A	A	A	A	A	A	A	A	A	A	A	A	A	A	A	A	A	A	A	A
	467	839	699	430	F2_1778	N	N	N	N	N	N	N	N	N	N	N	N	N	H	H	H	H	H	H	H	H	H	H	H	H	H	H	H	H	H	H	H	H	H	H	H	H	H	H	H	H	H	N	N
	386	605	1099	345	F2_1779	N	N	N	N	N	N	N	N	N	N	N	N	N	B	B	B	B	B	B	B	B	B	B	B	B	B	B	B	B	B	B	B	B	B	B	B	B	B	B	B	B	B	B	B
	234	463	1389	349	F2_1780	N	N	N	N	N	N	N	N	N	N	N	N	N	B	B	B	B	B	B	B	B	B	B	B	B	B	B	B	B	B	B	B	B	B	B	B	B	B	B	B	B	B	B	B
	436	488	1120	391	F2_1781	N	N	N	N	N	N	N	N	N	N	N	N	N	H	H	H	H	H	H	H	H	H	H	H	H	H	H	H	H	H	H	H	H	H	H	H	H	H	H	H	H	H	H	H
	130	609	1313	383	F2_1782	N	N	N	N	N	N	N	N	N	N	N	N	N	H	H	H	H	H	H	H	H	H	H	H	H	H	H	H	H	H	H	H	H	H	H	H	H	H	H	H	H	H	H	H
	435	817	832	351	F2_1783	N	N	N	N	N	N	N	N	N	N	N	N	N	A	N	N	N	N	N	N	N	N	N	N	N	N	N	N	N	N	N	N	N	N	N	N	N	N	N	N	N	H	H	H
	750	349	920	416	F2_1784	N	N	N	N	N	N	N	N	N	N	N	N	N	A	A	A	A	A	A	A	A	A	A	A	A	A	A	A	A	A	A	A	A	A	A	A	A	A	A	A	A	A	A	A
	548	650	868	369	F2_1785	N	N	N	N	N	N	N	N	N	N	N	N	N	A	A	A	A	A	A	A	A	A	A	A	A	A	A	A	A	A	A	A	A	A	A	A	A	A	A	A	A	A	N	N
	598	454	984	399	F2_1786	N	N	N	N	N	N	N	N	N	N	N	N	N	H	H	H	H	H	H	H	H	H	H	H	H	H	H	H	H	H	H	H	H	H	H	H	H	H	H	H	H	H	H	H
	639	701	729	366	F2_1787	N	N	N	N	N	N	N	N	N	N	N	N	N	A	N	N	N	N	N	N	N	N	N	N	N	N	N	N	N	N	N	N	N	N	N	N	N	N	N	N	N	H	H	H
	546	428	1065	396	F2_1788	N	N	N	N	N	N	N	N	N	N	N	N	N	B	B	B	B	B	B	B	B	B	B	B	B	B	B	B	B	B	B	B	B	B	B	B	B	B	B	B	B	B	B	B
	828	312	971	324	F2_1789	N	N	N	N	N	N	N	N	N	N	N	N	N	H	H	H	H	H	H	H	H	H	H	H	H	H	H	H	H	H	H	H	H	H	H	H	H	H	H	H	H	H	H	H
	296	558	1247	334	F2_1790	N	N	N	N	N	N	N	N	N	N	N	N	N	H	H	H	H	H	H	H	H	H	H	H	H	H	H	H	H	H	H	H	H	H	H	H	H	H	H	H	H	H	H	H
	437	2	1729	267	F2_1791	N	N	N	N	N	N	N	N	N	N	N	N	N	A	A	A	A	A	A	A	A	A	A	A	A	A	A	A	A	A	A	A	A	A	A	A	A	A	A	A	A	A	A	A
	500	550	1029	356	F2_1792	N	N	N	N	N	N	N	N	N	N	N	N	N	A	A	A	A	A	A	A	A	A	A	A	A	A	A	A	A	A	A	A	A	A	A	A	A	A	A	A	A	A	A	A
	337	497	1259	342	F2_1793	N	N	N	N	N	N	N	N	N	N	N	N	N	H	H	H	H	H	H	H	H	H	H	H	H	H	H	H	H	H	H	H	H	H	H	H	H	H	H	H	H	H	H	H
	419	623	1059	334	F2_1794	N	N	N	N	N	N	N	N	N	N	N	N	N	H	H	H	H	H	H	H	H	H	H	H	H	H	H	H	H	H	H	H	H	H	H	H	H	H	H	H	H	H	H	H
	690	4	1369	372	F2_1795	N	N	N	N	N	N	N	N	N	N	N	N	N	A	A	A	A	A	A	A	A	A	A	A	A	A	A	A	A	A	A	A	A	A	A	A	A	A	A	A	A	A	A	A
	385	684	1064	302	F2_1796	N	N	N	N	N	N	N	N	N	N	N	N	N	H	H	H	H	H	H	H	H	H	H	H	H	H	H	H	H	H	H	H	H	H	H	H	H	H	H	H	H	H	H	H
	439	605	1124	267	F2_1797	N	N	N	N	N	N	N	N	N	N	N	N	N	H	H	H	H	H	H	H	H	H	H	H	H	H	H	H	H	H	H	H	H	H	H	H	H	H	H	H	H	H	H	H
	330	665	1196	244	F2_1798	N	N	N	N	N	N	N	N	N	N	N	N	N	H	H	H	H	H	H	H	H	H	H	H	H	H	H	H	H	H	H	H	H	H	H	H	H	H	H	H	H	H	H	H
	384	420	1282	349	F2_1799	N	N	N	N	N	N	N	N	N	N	N	N	N	B	N	N	N	N	N	N	N	N	N	N	N	N	N	N	N	N	N	N	N	N	N	N	N	N	N	N	N	H	H	H
	1061	16	867	491	F2_1800	N	N	N	N	N	N	N	N	N	N	N	N	N	A	A	A	A	A	A	A	A	A	A	A	A	A	A	A	A	A	A	A	A	A	A	A	A	A	A	A	A	A	A	A
	437	517	1050	431	F2_1801	N	N	N	N	N	N	N	N	N	N	N	N	N	A	N	N	N	N	N	N	N	N	N	N	N	N	N	N	N	N	N	N	N	N	N	N	N	N	N	N	N	H	H	H
	448	20	1511	456	F2_1802	N	N	N	N	N	N	N	N	N	N	N	N	N	H	H	H	H	H	H	H	H	H	H	H	H	H	H	H	H	H	H	H	H	H	H	H	H	H	H	H	H	H	H	H
	348	319	1278	490	F2_1803	N	N	N	N	N	N	N	N	N	N	N	N	N	B	B	B	B	B	B	B	B	B	B	B	B	B	B	B	B	B	B	B	B	B	B	B	B	B	B	B	B	B	B	B
	304	513	1350	268	F2_1804	N	N	N	N	N	N	N	N	N	N	N	N	N	A	N	N	N	N	N	N	N	N	N	N	N	N	N	N	N	N	N	N	N	N	N	N	N	N	N	N	N	H	H	H
	189	481	1397	368	F2_1805	N	N	N	N	N	N	N	N	N	N	N	N	N	B	N	N	N	N	N	N	N	N	N	N	N	N	N	N	N	N	N	N	N	N	N	N	N	N	N	N	N	H	H	H
	305	416	1309	405	F2_1806	N	N	N	N	N	N	N	N	N	N	N	N	N	B	B	B	B	B	B	B	B	B	B	B	B	B	B	B	B	B	B	B	B	B	B	B	B	B	B	B	B	B	B	B
	410	7	1647	371	F2_1807	N	N	N	N	N	N	N	N	N	N	N	N	N	H	H	H	H	H	H	H	H	H	H	H	H	H	H	H	H	H	H	H	H	H	H	H	H	H	H	H	H	H	H	H
	281	590	1204	360	F2_1809	N	N	N	N	N	N	N	N	N	N	N	N	N	H	H	H	H	H	H	H	H	H	H	H	H	H	H	H	H	H	H	H	H	H	H	H	H	H	H	H	H	H	H	H
	448	380	1275	332	F2_1810	N	N	N	N	N	N	N	N	N	N	N	N	N	H	H	H	H	H	H	H	H	H	H	H	H	H	H	H	H	H	H	H	H	H	H	H	H	H	H	H	H	H	H	H
	473	388	1242	332	F2_1811	N	N	N	N	N	N	N	N	N	N	N	N	N	H	H	H	H	H	H	H	H	H	H	H	H	H	H	H	H	H	H	H	H	H	H	H	H	H	H	H	H	H	H	H
	205	811	1138	281	F2_1812	N	N	N	N	N	N	N	N	N	N	N	N	N	H	H	H	H	H	H	H	H	H	H	H	H	H	H	H	H	H	H	H	H	H	H	H	H	H	H	H	H	H	H	H
	841	5	1218	371	F2_1813	N	N	N	N	N	N	N	N	N	N	N	N	N	B	N	N	N	N	N	N	N	N	N	N	N	N	N	N	N	N	N	N	N	N	N	N	N	N	N	N	N	H	H	H
	410	270	1309	446	F2_1814	N	N	N	N	N	N	N	N	N	N	N	N	N	A	A	A	A	A	A	A	A	A	A	A	A	A	A	A	A	A	A	A	A	A	A	A	A	A	A	A	A	A	A	A
	246	726	954	509	F2_1815	N	N	N	N	N	N	N	N	N	N	N	N	N	H	H	H	H	H	H	H	H	H	H	H	H	H	H	H	H	H	H	H	H	H	H	H	H	H	H	H	H	H	H	H
	618	315	1159	343	F2_1816	N	N	N	N	N	N	N	N	N	N	N	N	N	H	N	N	N	N	N	N	N	N	N	N	N	N	N	N	N	N	N	N	N	N	N	N	N	N	N	N	N	A	A	A
	478	715	849	393	F2_1817	N	N	N	N	N	N	N	N	N	N	N	N	N	B	B	B	B	B	B	B	B	B	B	B	B	B	B	B	B	B	B	B	B	B	B	B	B	B	B	B	B	B	B	B
	228	450	1361	396	F2_1818	N	N	N	N	N	N	N	N	N	N	N	N	N	B	B	B	B	B	B	B	B	B	B	B	B	B	B	B	B	B	B	B	B	B	B	B	B	B	B	B	B	B	N	N
	162	907	956	410	F2_1819	N	N	N	N	N	N	N	N	N	N	N	N	N	H	N	N	N	N	N	N	N	N	N	N	N	N	N	N	N	N	N	N	N	N	N	N	N	N	N	N	N	A	A	A
	282	679	1023	451	F2_1820	N	N	N	N	N	N	N	N	N	N	N	N	N	B	B	B	B	B	B	B	B	B	B	B	B	B	B	B	B	B	B	B	B	B	B	B	B	B	B	B	B	B	N	N
	429	388	1262	356	F2_1821	N	N	N	N	N	N	N	N	N	N	N	N	N	B	N	N	N	N	N	N	N	N	N	N	N	N	N	N	N	N	N	N	N	N	N	N	N	N	N	N	N	H	H	H
	433	483	1157	362	F2_1822	N	N	N	N	N	N	N	N	N	N	N	N	N	A	A	A	A	A	A	A	A	A	A	A	A	A	A	A	A	A	A	A	A	A	A	A	A	A	A	A	A	A	A	A
	646	499	937	353	F2_1823	N	N	N	N	N	N	N	N	N	N	N	N	N	A	N	N	N	N	N	N	N	N	N	N	N	N	N	N	N	N	N	N	N	N	N	N	N	N	N	N	N	H	H	H
	635	10	1478	312	F2_1824	N	N	N	N	N	N	N	N	N	N	N	N	N	B	N	N	N	N	N	N	N	N	N	N	N	N	N	N	N	N	N	N	N	N	N	N	N	N	N	N	N	H	H	H
	925	5	1111	394	F2_1825	N	N	N	N	N	N	N	N	N	N	N	N	N	A	A	A	A	A	A	A	A	A	A	A	A	A	A	A	A	A	A	A	A	A	A	A	A	A	A	A	A	A	A	A
	500	510	1059	366	F2_1826	N	N	N	N	N	N	N	N	N	N	N	N	N	H	H	H	H	H	H	H	H	H	H	H	H	H	H	H	H	H	H	H	H	H	H	H	H	H	H	H	H	H	H	H
	511	483	1038	403	F2_1827	N	N	N	N	N	N	N	N	N	N	N	N	N	A	A	A	A	A	A	A	A	A	A	A	A	A	A	A	A	A	A	A	A	A	A	A	A	A	A	A	A	A	A	A
	461	474	1138	362	F2_1828	N	N	N	N	N	N	N	N	N	N	N	N	N	A	A	A	A	A	A	A	A	A	A	A	A	A	A	A	A	A	A	A	A	A	A	A	A	A	A	A	A	A	A	A
	226	662	1246	301	F2_1829	N	N	N	N	N	N	N	N	N	N	N	N	N	B	N	N	N	N	N	N	N	N	N	N	N	N	N	N	N	N	N	N	N	N	N	N	N	N	N	N	N	H	H	H
	587	378	1098	372	F2_1830	N	N	N	N	N	N	N	N	N	N	N	N	N	H	H	H	H	H	H	H	H	H	H	H	H	H	H	H	H	H	H	H	H	H	H	H	H	H	H	H	H	H	H	H
	521	3	1558	353	F2_1831	N	N	N	N	N	N	N	N	N	N	N	N	N	H	H	H	H	H	H	H	H	H	H	H	H	H	H	H	H	H	H	H	H	H	H	H	H	H	H	H	H	H	H	H
	387	622	1095	331	F2_1832	N	N	N	N	N	N	N	N	N	N	N	N	N	H	H	H	H	H	H	H	H	H	H	H	H	H	H	H	H	H	H	H	H	H	H	H	H	H	H	H	H	H	H	H
	279	648	1218	290	F2_1833	N	N	N	N	N	N	N	N	N	N	N	N	N	B	B	B	B	B	B	B	B	B	B	B	B	B	B	B	B	B	B	B	B	B	B	B	B	B	B	B	B	B	B	B
	330	602	1110	393	F2_1834	N	N	N	N	N	N	N	N	N	N	N	N	N	A	A	A	A	A	A	A	A	A	A	A	A	A	A	A	A	A	A	A	A	A	A	A	A	A	A	A	A	A	A	A
	419	916	712	388	F2_1835	N	N	N	N	N	N	N	N	N	N	N	N	N	H	N	N	N	N	N	N	N	N	N	N	N	N	N	N	N	N	N	N	N	N	N	N	N	N	N	N	N	B	B	B
	511	278	1389	257	F2_1836	N	N	N	N	N	N	N	N	N	N	N	N	N	A	A	A	A	A	A	A	A	A	A	A	A	A	A	A	A	A	A	A	A	A	A	A	A	A	A	A	A	A	N	N
	306	371	1461	297	F2_1837	N	N	N	N	N	N	N	N	N	N	N	N	N	A	A	A	A	A	A	A	A	A	A	A	A	A	A	A	A	A	A	A	A	A	A	A	A	A	A	A	A	A	N	N
	291	550	1179	415	F2_1838	N	N	N	N	N	N	N	N	N	N	N	N	N	H	H	H	H	H	H	H	H	H	H	H	H	H	H	H	H	H	H	H	H	H	H	H	H	H	H	H	H	H	H	H
	275	359	1470	331	F2_1839	N	N	N	N	N	N	N	N	N	N	N	N	N	H	H	H	H	H	H	H	H	H	H	H	H	H	H	H	H	H	H	H	H	H	H	H	H	H	H	H	H	H	H	H
	685	346	975	429	F2_1840	N	N	N	N	N	N	N	N	N	N	N	N	N	H	N	N	N	N	N	N	N	N	N	N	N	N	N	N	N	N	N	N	N	N	N	N	N	N	N	N	N	A	A	A
	235	711	1010	479	F2_1841	N	N	N	N	N	N	N	N	N	N	N	N	N	H	H	H	H	H	H	H	H	H	H	H	H	H	H	H	H	H	H	H	H	H	H	H	H	H	H	H	H	H	H	H
	370	492	1142	431	F2_1842	N	N	N	N	N	N	N	N	N	N	N	N	N	A	A	A	A	A	A	A	A	A	A	A	A	A	A	A	A	A	A	A	A	A	A	A	A	A	A	A	A	A	N	N
	210	705	1125	395	F2_1843	N	N	N	N	N	N	N	N	N	N	N	N	N	H	H	H	H	H	H	H	H	H	H	H	H	H	H	H	H	H	H	H	H	H	H	H	H	H	H	H	H	H	H	H
	599	220	1278	338	F2_1844	N	N	N	N	N	N	N	N	N	N	N	N	N	H	H	H	H	H	H	H	H	H	H	H	H	H	H	H	H	H	H	H	H	H	H	H	H	H	H	H	H	H	H	H
	217	384	1521	313	F2_1845	N	N	N	N	N	N	N	N	N	N	N	N	N	H	H	H	H	H	H	H	H	H	H	H	H	H	H	H	H	H	H	H	H	H	H	H	H	H	H	H	H	H	H	H
	478	736	863	358	F2_1846	N	N	N	N	N	N	N	N	N	N	N	N	N	H	H	H	H	H	H	H	H	H	H	H	H	H	H	H	H	H	H	H	H	H	H	H	H	H	H	H	H	H	H	H
	715	19	1361	340	F2_1847	N	N	N	N	N	N	N	N	N	N	N	N	N	H	H	H	H	H	H	H	H	H	H	H	H	H	H	H	H	H	H	H	H	H	H	H	H	H	H	H	H	H	H	H
	638	264	1215	318	F2_1848	N	N	N	N	N	N	N	N	N	N	N	N	N	H	H	H	H	H	H	H	H	H	H	H	H	H	H	H	H	H	H	H	H	H	H	H	H	H	H	H	H	H	H	H
	341	414	1244	436	F2_1849	N	N	N	N	N	N	N	N	N	N	N	N	N	H	H	H	H	H	H	H	H	H	H	H	H	H	H	H	H	H	H	H	H	H	H	H	H	H	H	H	H	H	H	H
	507	464	1098	366	F2_1850	N	N	N	N	N	N	N	N	N	N	N	N	N	H	H	H	H	H	H	H	H	H	H	H	H	H	H	H	H	H	H	H	H	H	H	H	H	H	H	H	H	H	H	H
	579	1	1476	379	F2_1851	N	N	N	N	N	N	N	N	N	N	N	N	N	A	A	A	A	A	A	A	A	A	A	A	A	A	A	A	A	A	A	A	A	A	A	A	A	A	A	A	A	A	A	A
	273	576	1263	323	F2_1852	N	N	N	N	N	N	N	N	N	N	N	N	N	H	H	H	H	H	H	H	H	H	H	H	H	H	H	H	H	H	H	H	H	H	H	H	H	H	H	H	H	H	H	H
	773	3	1268	391	F2_1853	N	N	N	N	N	N	N	N	N	N	N	N	N	H	H	H	H	H	H	H	H	H	H	H	H	H	H	H	H	H	H	H	H	H	H	H	H	H	H	H	H	H	H	H
	529	443	1043	420	F2_1854	N	N	N	N	N	N	N	N	N	N	N	N	N	H	H	H	H	H	H	H	H	H	H	H	H	H	H	H	H	H	H	H	H	H	H	H	H	H	H	H	H	H	H	H
	361	721	975	378	F2_1855	N	N	N	N	N	N	N	N	N	N	N	N	N	H	H	H	H	H	H	H	H	H	H	H	H	H	H	H	H	H	H	H	H	H	H	H	H	H	H	H	H	H	H	H
	796	18	1210	411	F2_1856	N	N	N	N	N	N	N	N	N	N	N	N	N	H	H	H	H	H	H	H	H	H	H	H	H	H	H	H	H	H	H	H	H	H	H	H	H	H	H	H	H	H	H	H
	837	25	1108	465	F2_1857	N	N	N	N	N	N	N	N	N	N	N	N	N	B	N	N	N	N	N	N	N	N	N	N	N	N	N	N	N	N	N	N	N	N	N	N	N	N	N	N	N	H	H	H
	520	243	1196	476	F2_1858	N	N	N	N	N	N	N	N	N	N	N	N	N	H	N	N	N	N	N	N	N	N	N	N	N	N	N	N	N	N	N	N	N	N	N	N	N	N	N	N	N	B	B	B
	655	654	763	363	F2_1859	N	N	N	N	N	N	N	N	N	N	N	N	N	H	H	H	H	H	H	H	H	H	H	H	H	H	H	H	H	H	H	H	H	H	H	H	H	H	H	H	H	H	H	H
	235	707	1240	253	F2_1860	N	N	N	N	N	N	N	N	N	N	N	N	N	H	N	N	N	N	N	N	N	N	N	N	N	N	N	N	N	N	N	N	N	N	N	N	N	N	N	N	N	A	A	A
	881	3	1282	269	F2_1861	N	N	N	N	N	N	N	N	N	N	N	N	N	B	N	N	N	N	N	N	N	N	N	N	N	N	N	N	N	N	N	N	N	N	N	N	N	N	N	N	N	H	H	H
	471	9	1634	321	F2_1862	N	N	N	N	N	N	N	N	N	N	N	N	N	H	H	H	H	H	H	H	H	H	H	H	H	H	H	H	H	H	H	H	H	H	H	H	H	H	H	H	H	H	H	H
	504	585	962	384	F2_1863	N	N	N	N	N	N	N	N	N	N	N	N	N	B	B	B	B	B	B	B	B	B	B	B	B	B	B	B	B	B	B	B	B	B	B	B	B	B	B	B	B	B	B	B
	477	48	1567	343	F2_1864	N	N	N	N	N	N	N	N	N	N	N	N	N	H	N	N	N	N	N	N	N	N	N	N	N	N	N	N	N	N	N	N	N	N	N	N	N	N	N	N	N	A	A	A
	342	662	1018	413	F2_1865	N	N	N	N	N	N	N	N	N	N	N	N	N	B	B	B	B	B	B	B	B	B	B	B	B	B	B	B	B	B	B	B	B	B	B	B	B	B	B	B	B	B	B	B
	471	256	1376	332	F2_1866	N	N	N	N	N	N	N	N	N	N	N	N	N	H	N	N	N	N	N	N	N	N	N	N	N	N	N	N	N	N	N	N	N	N	N	N	N	N	N	N	N	A	A	A
	462	369	1187	417	F2_1867	N	N	N	N	N	N	N	N	N	N	N	N	N	A	A	A	A	A	A	A	A	A	A	A	A	A	A	A	A	A	A	A	A	A	A	A	A	A	A	A	A	A	A	A
	350	596	1187	302	F2_1868	N	N	N	N	N	N	N	N	N	N	N	N	N	H	H	H	H	H	H	H	H	H	H	H	H	H	H	H	H	H	H	H	H	H	H	H	H	H	H	H	H	H	N	N
	239	491	1292	413	F2_1869	N	N	N	N	N	N	N	N	N	N	N	N	N	H	H	H	H	H	H	H	H	H	H	H	H	H	H	H	H	H	H	H	H	H	H	H	H	H	H	H	H	H	H	H
	546	427	1131	331	F2_1870	N	N	N	N	N	N	N	N	N	N	N	N	N	H	H	H	H	H	H	H	H	H	H	H	H	H	H	H	H	H	H	H	H	H	H	H	H	H	H	H	H	H	H	H
	298	396	1393	348	F2_1871	N	N	N	N	N	N	N	N	N	N	N	N	N	B	B	B	B	B	B	B	B	B	B	B	B	B	B	B	B	B	B	B	B	B	B	B	B	B	B	B	B	B	B	B
	278	530	1286	341	F2_1872	N	N	N	N	N	N	N	N	N	N	N	N	N	H	H	H	H	H	H	H	H	H	H	H	H	H	H	H	H	H	H	H	H	H	H	H	H	H	H	H	H	H	H	H
	548	470	1061	356	F2_1873	N	N	N	N	N	N	N	N	N	N	N	N	N	B	B	B	B	B	B	B	B	B	B	B	B	B	B	B	B	B	B	B	B	B	B	B	B	B	B	B	B	B	N	N
	421	437	1072	505	F2_1874	N	N	N	N	N	N	N	N	N	N	N	N	N	B	N	N	N	N	N	N	N	N	N	N	N	N	N	N	N	N	N	N	N	N	N	N	N	N	N	N	N	H	H	H
	1031	4	1016	384	F2_1875	N	N	N	N	N	N	N	N	N	N	N	N	N	B	N	N	N	N	N	N	N	N	N	N	N	N	N	N	N	N	N	N	N	N	N	N	N	N	N	N	N	H	H	H
	495	231	1343	366	F2_1876	N	N	N	N	N	N	N	N	N	N	N	N	N	B	N	N	N	N	N	N	N	N	N	N	N	N	N	N	N	N	N	N	N	N	N	N	N	N	N	N	N	H	H	H
	360	906	803	366	F2_1878	N	N	N	N	N	N	N	N	N	N	N	N	N	H	H	H	H	H	H	H	H	H	H	H	H	H	H	H	H	H	H	H	H	H	H	H	H	H	H	H	H	H	H	H
	743	327	976	389	F2_1879	N	N	N	N	N	N	N	N	N	N	N	N	N	B	B	B	B	B	B	B	B	B	B	B	B	B	B	B	B	B	B	B	B	B	B	B	B	B	B	B	B	B	B	B
	188	498	1415	334	F2_1880	N	N	N	N	N	N	N	N	N	N	N	N	N	H	H	H	H	H	H	H	H	H	H	H	H	H	H	H	H	H	H	H	H	H	H	H	H	H	H	H	H	H	H	H
	358	530	1089	458	F2_1881	N	N	N	N	N	N	N	N	N	N	N	N	N	B	B	B	B	B	B	B	B	B	B	B	B	B	B	B	B	B	B	B	B	B	B	B	B	B	B	B	B	B	B	B
	394	565	1090	386	F2_1882	N	N	N	N	N	N	N	N	N	N	N	N	N	B	B	B	B	B	B	B	B	B	B	B	B	B	B	B	B	B	B	B	B	B	B	B	B	B	B	B	B	B	B	B
	430	531	1043	431	F2_1883	N	N	N	N	N	N	N	N	N	N	N	N	N	H	H	H	H	H	H	H	H	H	H	H	H	H	H	H	H	H	H	H	H	H	H	H	H	H	H	H	H	H	H	H
	651	8	1411	365	F2_1884	N	N	N	N	N	N	N	N	N	N	N	N	N	H	H	H	H	H	H	H	H	H	H	H	H	H	H	H	H	H	H	H	H	H	H	H	H	H	H	H	H	H	H	H
	264	498	1311	362	F2_1885	N	N	N	N	N	N	N	N	N	N	N	N	N	B	B	B	B	B	B	B	B	B	B	B	B	B	B	B	B	B	B	B	B	B	B	B	B	B	B	B	B	B	B	B
	370	529	1062	474	F2_1886	N	N	N	N	N	N	N	N	N	N	N	N	N	H	H	H	H	H	H	H	H	H	H	H	H	H	H	H	H	H	H	H	H	H	H	H	H	H	H	H	H	H	H	H
	512	430	1217	276	F2_1887	N	N	N	N	N	N	N	N	N	N	N	N	N	B	B	B	B	B	B	B	B	B	B	B	B	B	B	B	B	B	B	B	B	B	B	B	B	B	B	B	B	B	B	B
	421	372	1342	300	F2_1888	N	N	N	N	N	N	N	N	N	N	N	N	N	H	N	N	N	N	N	N	N	N	N	N	N	N	N	N	N	N	N	N	N	N	N	N	N	N	N	N	N	A	A	A
	874	4	1119	438	F2_1889	N	N	N	N	N	N	N	N	N	N	N	N	N	H	H	H	H	H	H	H	H	H	H	H	H	H	H	H	H	H	H	H	H	H	H	H	H	H	H	H	H	H	H	H
	7	48	2183	197	F2_1890	N	N	N	N	N	N	N	N	N	N	N	N	N	H	H	H	H	H	H	H	H	H	H	H	H	H	H	H	H	H	H	H	H	H	H	H	H	H	H	H	H	H	H	H
	672	3	1390	370	F2_1891	N	N	N	N	N	N	N	N	N	N	N	N	N	B	N	N	N	N	N	N	N	N	N	N	N	N	N	N	N	N	N	N	N	N	N	N	N	N	N	N	N	H	H	H
	396	679	975	385	F2_1892	N	N	N	N	N	N	N	N	N	N	N	N	N	H	H	H	H	H	H	H	H	H	H	H	H	H	H	H	H	H	H	H	H	H	H	H	H	H	H	H	H	H	H	H
	324	420	1266	425	F2_1893	N	N	N	N	N	N	N	N	N	N	N	N	N	B	B	B	B	B	B	B	B	B	B	B	B	B	B	B	B	B	B	B	B	B	B	B	B	B	B	B	B	B	B	B
	301	631	1199	304	F2_1894	N	N	N	N	N	N	N	N	N	N	N	N	N	B	B	B	B	B	B	B	B	B	B	B	B	B	B	B	B	B	B	B	B	B	B	B	B	B	B	B	B	B	B	B
	527	260	1353	295	F2_1895	N	N	N	N	N	N	N	N	N	N	N	N	N	A	A	A	A	A	A	A	A	A	A	A	A	A	A	A	A	A	A	A	A	A	A	A	A	A	A	A	A	A	A	A
	229	625	1212	369	F2_1896	N	N	N	N	N	N	N	N	N	N	N	N	N	H	H	H	H	H	H	H	H	H	H	H	H	H	H	H	H	H	H	H	H	H	H	H	H	H	H	H	H	H	H	H
	177	717	1161	380	F2_1897	N	N	N	N	N	N	N	N	N	N	N	N	N	B	B	B	B	B	B	B	B	B	B	B	B	B	B	B	B	B	B	B	B	B	B	B	B	B	B	B	B	B	B	B
	806	190	1127	312	F2_1898	N	N	N	N	N	N	N	N	N	N	N	N	N	A	A	A	A	A	A	A	A	A	A	A	A	A	A	A	A	A	A	A	A	A	A	A	A	A	A	A	A	A	A	A
	350	499	1179	407	F2_1899	N	N	N	N	N	N	N	N	N	N	N	N	N	A	A	A	A	A	A	A	A	A	A	A	A	A	A	A	A	A	A	A	A	A	A	A	A	A	A	A	A	A	A	A
	220	416	1442	357	F2_1900	N	N	N	N	N	N	N	N	N	N	N	N	N	A	N	N	N	N	N	N	N	N	N	N	N	N	N	N	N	N	N	N	N	N	N	N	N	N	N	N	N	H	H	H
	503	389	1132	411	F2_1901	N	N	N	N	N	N	N	N	N	N	N	N	N	H	H	H	H	H	H	H	H	H	H	H	H	H	H	H	H	H	H	H	H	H	H	H	H	H	H	H	H	H	H	H
	794	333	954	354	F2_1902	N	N	N	N	N	N	N	N	N	N	N	N	N	A	A	A	A	A	A	A	A	A	A	A	A	A	A	A	A	A	A	A	A	A	A	A	A	A	A	A	A	A	A	A
	391	262	1382	400	F2_1903	N	N	N	N	N	N	N	N	N	N	N	N	N	B	N	N	N	N	N	N	N	N	N	N	N	N	N	N	N	N	N	N	N	N	N	N	N	N	N	N	N	H	H	H
	234	546	1342	313	F2_1904	N	N	N	N	N	N	N	N	N	N	N	N	N	B	B	B	B	B	B	B	B	B	B	B	B	B	B	B	B	B	B	B	B	B	B	B	B	B	B	B	B	B	B	B
	431	621	1073	310	F2_1905	N	N	N	N	N	N	N	N	N	N	N	N	N	H	N	N	N	N	N	N	N	N	N	N	N	N	N	N	N	N	N	N	N	N	N	N	N	N	N	N	N	A	A	A
	519	244	1326	346	F2_1906	N	N	N	N	N	N	N	N	N	N	N	N	N	H	H	H	H	H	H	H	H	H	H	H	H	H	H	H	H	H	H	H	H	H	H	H	H	H	H	H	H	H	H	H
	561	479	1065	330	F2_1907	N	N	N	N	N	N	N	N	N	N	N	N	N	H	H	H	H	H	H	H	H	H	H	H	H	H	H	H	H	H	H	H	H	H	H	H	H	H	H	H	H	H	H	H
	242	792	1014	387	F2_1909	N	N	N	N	N	N	N	N	N	N	N	N	N	H	H	H	H	H	H	H	H	H	H	H	H	H	H	H	H	H	H	H	H	H	H	H	H	H	H	H	H	H	H	H
[truncated: 2,391 more columns]

## Sheet: max_050_missing
					A	67	67	62	62	62	62	62	56	58	68	68	68	316	290	289	289	283	228	224	216	221	223	222	220	219	221	221	222	222	222	220	219	231	234	234	236	231	230	239	239	239	241	237	224
					B	63	58	57	57	57	57	57	57	57	55	55	55	202	198	198	198	221	212	212	211	211	210	210	210	211	210	210	212	212	212	215	216	249	247	243	264	239	240	239	238	238	238	238	238
					H	137	143	149	149	149	149	149	155	153	145	145	145	563	539	540	540	568	534	538	547	542	541	542	544	544	543	543	540	540	540	538	539	598	574	575	577	530	530	522	523	523	521	525	538
					N	814	813	813	813	813	813	813	813	813	813	813	813	0	54	54	54	9	107	107	107	107	107	107	107	107	107	107	107	107	107	108	107	3	26	29	4	81	81	81	81	81	81	81	81
					id	S1_82614	S1_143335	S1_146252	S1_180012	S1_189967	S1_198938	S1_242771	S1_316295	S1_328135	S1_417500	S1_482504	S1_485037	S1_522289	S1_557394	S1_577260	S1_577355	S1_577905	S1_605073	S1_749702	S1_854301	S1_937039	S1_1033039	S1_1069716	S1_1073238	S1_1083377	S1_1207567	S1_1219943	S1_1223377	S1_1337275	S1_1363897	S1_1376072	S1_1486728	S1_1491831	S1_1492946	S1_1513392	S1_1513892	S1_1550625	S1_1562986	S1_1566356	S1_1598075	S1_1598166	S1_1670395	S1_1698614	S1_1701427
	A	B	H	N	chrom	1	1	1	1	1	1	1	1	1	1	1	1	1	1	1	1	1	1	1	1	1	1	1	1	1	1	1	1	1	1	1	1	1	1	1	1	1	1	1	1	1	1	1	1
	1305	2197	3114	13	F2_0001	B	B	B	B	B	B	B	B	B	B	B	B	B	B	B	B	B	B	B	B	B	B	B	B	B	B	B	B	B	B	B	B	B	B	B	B	B	B	B	B	B	B	B	B
	588	1799	4231	11	F2_0002	H	H	H	H	H	H	H	H	H	H	H	H	H	H	H	H	H	H	H	H	H	H	H	H	H	H	H	H	H	H	H	H	H	H	H	H	H	H	H	H	H	H	H	H
	1544	369	4654	62	F2_0003	H	H	H	H	H	H	H	H	H	H	H	H	H	H	H	H	H	H	H	H	H	H	H	H	H	H	H	B	B	B	B	B	B	B	H	H	H	H	H	H	H	H	H	H
	1192	2368	3058	11	F2_0004	B	B	B	B	B	B	B	B	B	B	B	B	B	B	B	B	B	B	B	B	B	B	B	B	B	B	B	B	B	B	B	B	B	B	B	B	B	B	B	B	B	B	B	B
	527	1623	4470	9	F2_0005	A	A	A	A	A	A	A	A	A	A	A	A	A	A	A	A	A	A	A	A	A	A	A	A	A	A	A	A	A	A	A	A	A	A	A	A	A	A	A	A	A	A	A	A
	1123	2020	3479	7	F2_0006	H	H	H	H	H	H	H	H	H	H	H	H	H	H	H	H	H	H	H	H	H	H	H	H	H	H	H	H	H	H	H	H	H	H	H	H	H	H	H	H	H	H	H	H
	2540	53	4003	33	F2_0007	H	H	H	H	H	H	H	H	H	H	H	H	H	H	H	H	H	H	H	H	H	H	H	H	H	H	H	H	H	H	H	H	H	H	H	H	H	H	H	H	H	H	H	H
	1034	1716	3871	8	F2_0008	H	H	H	H	H	H	H	H	H	H	H	H	H	H	H	H	H	H	H	H	H	H	H	H	H	H	H	H	H	H	H	H	H	H	H	H	H	H	H	H	H	H	H	H
	1634	1724	3259	12	F2_0009	H	H	H	H	H	H	H	H	H	H	H	H	H	H	H	H	H	H	H	H	H	H	H	H	H	H	H	H	H	H	H	H	H	H	H	H	H	H	H	H	H	H	H	H
	1396	2230	2996	7	F2_0010	H	H	H	H	H	H	H	H	H	H	H	H	H	H	H	H	H	H	H	H	H	H	H	H	H	H	H	H	H	H	H	H	H	H	H	H	H	H	H	H	H	H	H	H
	1384	1973	3262	10	F2_0011	A	A	A	A	A	A	A	A	A	A	A	A	A	A	A	A	A	A	A	A	A	A	A	A	A	A	A	A	A	A	A	A	A	A	A	A	A	A	A	A	A	A	A	A
	1099	1201	4321	8	F2_0012	H	H	H	H	H	H	H	H	H	H	H	H	H	H	H	H	H	H	H	H	H	H	H	H	H	H	H	H	H	H	H	H	H	H	H	H	H	H	H	H	H	H	H	H
	1166	1874	3577	12	F2_0013	B	B	B	B	B	B	B	B	B	B	B	B	B	B	B	B	B	B	B	B	B	B	B	B	B	B	B	B	B	B	B	B	B	B	B	B	B	B	B	B	B	B	B	B
	887	2085	3649	8	F2_0014	H	H	H	H	H	H	H	H	H	H	H	H	H	H	H	H	H	H	H	H	H	H	H	H	H	H	H	H	H	H	H	H	H	H	H	H	H	H	H	H	H	H	H	H
	1231	2801	2589	8	F2_0015	B	B	B	B	B	B	B	B	B	B	B	B	B	B	B	B	B	B	B	B	B	B	B	B	B	B	B	B	B	B	B	B	B	B	B	B	B	B	B	B	B	B	B	B
	2346	1577	2691	15	F2_0016	H	H	H	H	H	H	H	H	H	H	H	H	H	H	H	H	H	H	H	H	H	H	H	H	H	H	H	H	H	H	H	H	H	H	H	H	H	H	H	H	H	H	H	H
	990	1176	4454	9	F2_0017	A	A	A	A	A	A	A	A	A	A	A	A	A	A	A	A	A	A	A	A	A	A	A	A	A	A	A	A	A	A	A	A	A	A	A	A	A	A	A	A	A	A	H	H
	529	2505	3589	6	F2_0018	H	H	H	H	H	H	H	H	H	H	H	H	H	H	H	H	H	H	H	H	H	H	H	H	H	H	H	H	H	H	H	H	H	H	H	H	H	H	H	H	H	H	H	H
	973	1605	4038	13	F2_0019	H	H	H	H	H	H	H	H	H	H	H	H	H	H	H	H	H	H	H	H	H	H	H	H	H	H	H	H	H	H	H	H	H	H	H	H	H	H	H	H	H	H	H	H
	1232	2832	2558	7	F2_0020	A	A	A	A	A	A	A	A	A	A	A	A	A	A	A	A	A	A	A	A	A	A	A	A	A	A	A	A	A	A	A	A	A	A	A	A	A	A	A	A	A	A	A	A
	1312	1137	4168	12	F2_0021	B	B	B	B	B	B	B	B	B	B	B	B	B	B	B	B	N	H	H	H	H	H	H	H	H	H	H	H	H	H	H	H	H	H	H	H	H	H	H	H	H	H	H	H
	1417	2430	2769	13	F2_0022	H	H	H	H	H	H	H	H	H	H	H	H	H	H	H	H	H	H	H	H	H	H	H	H	H	H	H	H	H	H	H	H	H	H	H	H	H	H	H	H	H	H	H	H
	2817	217	3519	76	F2_0023	A	A	A	A	A	A	A	H	H	A	A	A	A	A	A	A	A	A	A	H	H	H	H	H	H	H	H	H	H	H	H	H	H	H	N	N	A	A	A	A	A	A	A	H
	2968	1005	2624	32	F2_0024	A	A	A	A	A	A	A	A	A	A	A	A	A	A	A	A	A	A	A	A	A	A	A	H	H	H	H	H	H	H	H	H	H	H	H	H	H	H	H	H	H	H	H	H
	3232	176	3159	62	F2_0025	H	H	H	H	H	H	H	H	H	H	H	H	H	H	H	H	H	H	H	H	H	H	H	H	H	H	H	H	H	H	B	B	B	B	N	N	A	B	B	H	H	H	H	H
	1496	1463	3659	11	F2_0026	H	H	H	H	H	H	H	H	H	H	H	H	H	H	H	H	H	H	H	H	H	H	H	H	H	H	H	H	H	H	H	H	H	H	H	H	H	H	H	H	H	H	H	H
	1308	1338	3976	7	F2_0027	H	H	H	H	H	H	H	H	H	H	H	H	H	H	H	H	H	H	H	H	H	H	H	H	H	H	H	H	H	H	H	H	H	H	H	H	H	H	H	H	H	H	H	H
	1582	2242	2793	12	F2_0028	H	H	H	H	H	H	H	H	H	H	H	H	H	H	H	H	H	H	H	H	H	A	A	A	A	A	A	A	A	A	A	A	A	A	A	A	A	A	A	A	A	A	A	A
	1551	1349	3715	14	F2_0029	H	H	H	H	H	H	H	H	H	H	H	H	H	H	H	H	H	H	H	H	H	H	H	H	H	H	H	H	H	H	H	H	H	H	H	H	H	H	H	H	H	H	H	H
	1424	1016	4180	9	F2_0030	H	H	H	H	H	H	H	H	H	H	H	H	H	H	H	H	H	H	H	H	H	H	H	H	H	H	H	H	H	H	H	H	H	H	H	H	H	H	H	H	H	H	H	H
	1477	1493	3646	13	F2_0031	B	H	H	H	H	H	H	H	H	H	H	H	H	H	H	H	H	H	H	H	H	H	H	H	H	H	H	H	H	H	H	H	H	H	H	H	H	H	H	H	H	H	H	H
	1301	1509	3810	9	F2_0032	H	H	H	H	H	H	H	H	H	H	H	H	H	H	H	H	H	H	H	H	H	H	H	H	H	H	H	H	H	H	H	H	H	H	H	H	H	H	H	H	H	H	H	H
	1504	769	4310	46	F2_0033	N	B	B	B	B	B	B	B	B	B	B	B	B	B	B	B	B	B	B	B	B	B	B	B	B	B	B	B	B	B	B	B	B	B	B	B	B	B	B	B	B	B	B	B
	482	2366	3773	8	F2_0034	B	B	B	B	B	B	B	B	B	B	B	B	B	B	B	B	B	B	B	B	B	B	B	B	B	B	B	B	B	B	B	B	B	B	H	H	H	H	H	H	H	H	H	H
	986	1157	4479	7	F2_0035	H	H	H	H	H	H	H	H	H	H	H	H	H	H	H	H	H	H	H	H	H	H	H	H	H	H	H	H	H	H	H	H	H	H	H	H	H	H	H	H	H	H	H	H
	738	2292	3586	13	F2_0036	H	H	H	H	H	H	H	H	H	H	H	H	H	H	H	H	H	H	H	H	H	H	H	H	H	H	H	H	H	H	H	H	H	H	H	H	H	H	H	H	H	H	H	H
	866	1692	4065	6	F2_0037	B	B	B	B	B	B	B	B	B	B	B	B	B	B	B	B	B	B	B	B	B	B	B	B	B	B	B	B	B	B	B	B	B	B	B	B	B	B	B	B	B	B	B	B
	720	697	5203	9	F2_0038	B	B	B	B	B	B	B	B	B	B	B	B	B	B	B	B	B	B	B	B	B	B	B	B	B	B	B	B	B	B	B	B	B	B	B	B	B	B	B	B	B	B	B	B
	2452	591	3580	6	F2_0039	H	H	H	H	H	H	H	H	H	H	H	H	H	H	H	H	H	H	H	H	H	B	B	B	B	B	B	B	B	B	B	B	B	B	B	B	B	B	B	B	B	B	B	B
	1590	1665	3363	11	F2_0040	B	B	B	B	B	B	B	B	B	B	B	B	B	B	B	B	B	B	B	B	B	B	B	B	B	B	B	B	B	B	B	B	B	B	B	B	B	B	B	B	B	B	B	B
	998	2025	3596	10	F2_0041	H	H	H	H	H	H	H	H	H	H	H	H	H	H	H	H	H	H	H	H	H	H	H	H	H	H	H	H	H	H	H	H	H	H	H	H	H	H	H	H	H	H	H	H
	1705	954	3954	16	F2_0042	B	B	B	B	B	B	B	B	B	B	B	B	B	B	B	B	B	B	B	B	B	B	B	B	B	B	B	B	B	B	B	B	B	B	B	B	B	B	B	B	B	B	B	B
	2525	125	3906	73	F2_0043	A	A	A	A	A	A	A	A	A	A	A	A	A	A	A	A	N	H	H	H	H	H	H	H	H	A	A	A	A	A	A	A	A	A	A	A	A	A	A	A	A	A	A	H
	1900	840	3877	12	F2_0044	H	H	H	H	H	H	H	H	H	H	H	H	H	H	H	H	H	H	H	H	H	H	H	H	H	H	H	H	H	H	H	H	H	H	H	H	H	H	H	H	H	H	H	H
	926	1884	3809	10	F2_0045	B	B	B	B	B	B	B	B	B	B	B	B	B	B	B	B	B	B	B	B	B	B	B	B	B	B	B	B	B	B	B	B	B	B	B	B	B	B	B	B	B	B	B	B
	2411	198	3930	90	F2_0046	A	A	A	A	A	A	A	H	H	A	A	A	A	A	A	A	A	A	A	H	H	H	H	H	H	H	H	H	H	H	H	H	H	H	H	H	H	H	A	A	A	A	A	H
	707	1590	4320	12	F2_0047	A	A	A	A	A	A	A	A	A	A	A	A	A	A	A	A	A	A	A	A	A	A	A	A	A	A	A	A	A	A	A	A	A	A	A	A	A	A	A	A	A	A	A	A
	251	2193	4181	4	F2_0048	H	H	H	H	H	H	H	H	H	H	H	H	H	H	H	H	H	H	H	H	H	H	B	B	B	B	B	B	B	B	B	B	B	B	B	B	B	B	B	B	B	B	B	B
	1198	2120	3303	8	F2_0049	A	A	A	A	A	A	A	A	A	A	A	A	A	A	A	A	A	A	A	A	A	A	A	A	A	H	H	H	H	H	H	H	H	H	H	H	H	H	H	H	H	H	H	H
	1737	1463	3422	7	F2_0050	H	H	H	H	H	H	H	H	H	H	H	H	H	H	H	H	H	H	H	H	H	H	H	H	H	H	H	H	H	H	H	H	H	H	H	H	H	H	H	H	H	H	H	H
	939	2628	3058	4	F2_0051	A	A	A	A	A	A	A	A	A	A	A	A	A	A	A	A	A	A	A	A	A	A	A	A	A	A	A	A	A	A	A	A	A	A	A	A	A	A	A	A	A	A	A	A
	3595	70	2890	74	F2_0052	H	H	H	H	H	H	H	H	H	H	H	H	H	H	H	H	H	H	B	B	B	A	H	H	H	H	H	H	H	H	H	H	H	H	H	H	H	H	H	H	H	H	H	H
	2350	244	3966	69	F2_0053	A	A	H	H	H	H	H	H	H	A	A	A	A	A	A	A	N	H	H	H	H	H	H	H	H	H	H	H	H	H	H	H	N	A	A	A	A	A	A	A	A	A	A	H
	2157	1181	3280	11	F2_0055	A	A	A	A	A	A	A	A	A	A	A	A	A	A	A	A	A	A	A	A	A	A	A	A	A	A	A	A	A	A	A	A	A	A	A	A	A	A	A	A	A	A	A	A
	1500	1560	3561	8	F2_0056	H	H	H	H	H	H	H	H	H	H	H	H	H	H	H	H	H	H	H	H	H	H	H	H	H	H	H	H	H	H	H	H	H	H	H	H	H	H	H	H	H	H	H	H
	19	3603	2996	11	F2_0057	H	B	B	B	B	B	B	B	B	B	B	B	B	B	B	B	B	B	B	B	B	B	B	B	B	B	B	B	B	B	B	B	B	B	B	B	B	B	B	B	B	B	B	B
	712	2783	3127	7	F2_0058	H	H	H	H	H	H	H	H	H	H	H	H	H	H	H	H	H	H	H	H	H	H	H	H	H	H	H	H	H	H	H	H	H	H	H	H	H	H	H	H	H	H	H	H
	1716	1876	3027	10	F2_0059	A	A	A	A	A	A	A	A	A	A	A	A	A	A	A	A	A	A	A	A	A	A	A	A	A	A	A	A	A	A	A	A	A	A	A	A	A	A	A	A	A	A	A	A
	1667	1046	3905	11	F2_0060	H	H	H	H	H	H	H	H	H	H	H	H	H	H	H	H	H	H	H	H	H	H	H	H	H	H	H	H	H	H	H	H	H	H	H	H	H	H	H	H	H	H	H	H
	1515	787	4317	10	F2_0061	H	H	H	H	H	H	H	H	H	H	H	H	H	H	H	H	H	H	H	H	H	H	H	H	H	H	H	H	H	H	H	H	H	H	H	H	H	H	H	H	H	H	H	H
	2521	167	3887	54	F2_0062	H	H	H	H	H	H	H	H	H	H	H	H	H	H	H	H	H	H	H	H	H	H	H	H	H	H	H	H	H	H	H	H	H	H	H	H	H	H	H	H	H	H	H	H
	1865	1389	3367	8	F2_0063	A	A	A	A	A	A	A	A	A	A	A	A	A	A	A	A	A	A	A	A	A	A	A	A	A	A	A	A	A	A	A	A	A	A	A	A	A	A	A	A	A	A	A	A
	479	1526	4618	6	F2_0064	B	B	B	B	B	B	B	B	B	B	B	B	B	B	B	B	B	B	B	B	B	A	H	H	H	H	H	H	H	H	H	H	H	H	H	H	H	H	H	H	H	H	H	H
	1214	1696	3701	18	F2_0065	H	H	H	H	H	H	H	H	H	H	H	H	H	H	H	H	H	H	H	H	H	H	H	H	H	H	H	H	H	H	H	H	H	H	H	H	H	H	H	H	H	H	H	H
	1367	1037	4216	9	F2_0066	H	H	H	H	H	H	H	H	H	H	H	H	H	H	H	H	H	H	H	H	H	H	H	H	H	H	H	H	H	H	H	H	H	H	H	H	H	H	H	H	H	H	H	H
	1084	1634	3897	14	F2_0067	H	H	H	H	H	H	H	H	H	H	H	H	H	H	H	H	H	H	H	H	H	H	H	H	H	H	H	H	H	H	H	H	H	H	H	H	H	H	H	H	H	H	H	H
	779	1790	4055	5	F2_0068	A	A	A	A	A	A	A	A	A	A	A	A	A	A	A	A	A	A	A	A	A	A	A	A	A	A	A	A	A	A	A	A	A	A	A	A	A	A	A	A	A	A	A	A
	1662	1430	3526	11	F2_0070	B	B	B	B	B	B	B	B	B	B	B	B	B	B	B	B	B	B	B	B	B	B	B	B	B	B	B	B	B	B	B	B	B	B	B	B	B	B	B	B	B	B	B	B
	2014	1606	2997	12	F2_0071	A	A	A	A	A	A	A	A	A	A	A	A	A	A	A	A	A	A	A	A	A	A	A	A	A	A	A	A	A	A	A	A	A	A	A	A	A	A	A	A	A	A	A	A
	2016	1605	2995	13	F2_0072	H	A	A	A	A	A	A	A	A	A	A	A	A	A	A	A	A	A	A	A	A	A	A	A	A	A	A	A	A	A	A	A	A	A	A	A	A	A	A	A	A	A	A	A
	1116	1432	4073	8	F2_0073	H	H	H	H	H	H	H	H	H	H	H	H	H	H	H	H	H	H	H	H	H	H	H	H	H	H	H	H	H	H	H	H	H	H	H	H	H	H	H	H	H	H	H	H
	2572	174	3814	69	F2_0074	H	H	H	H	H	H	H	H	H	H	H	H	H	H	H	H	H	H	H	H	H	H	H	H	H	H	H	B	B	B	B	B	B	B	H	H	H	H	H	H	H	H	H	H
	503	1490	4624	12	F2_0075	H	H	H	H	H	H	H	H	H	H	H	H	H	H	H	H	H	H	H	H	H	H	H	H	H	H	H	H	H	H	H	H	H	H	H	H	H	H	H	H	H	H	H	H
	2003	1443	3178	5	F2_0076	H	H	H	H	H	H	H	H	H	H	H	H	H	H	H	H	H	H	H	H	H	H	H	H	H	H	H	A	A	A	A	A	A	A	A	A	A	A	A	A	A	A	A	A
	1860	1355	3402	12	F2_0077	H	H	H	H	H	H	H	H	H	H	H	H	H	H	H	H	H	H	H	H	H	H	H	H	H	H	H	H	H	H	H	H	H	H	H	H	H	H	H	H	H	H	H	H
	1482	1616	3520	11	F2_0078	A	A	A	A	A	A	A	A	A	A	A	A	A	A	A	A	A	A	A	A	A	A	A	A	A	A	A	A	A	A	A	A	A	A	A	A	A	A	A	A	A	A	A	A
	2279	932	3408	10	F2_0079	A	A	A	A	A	A	A	A	A	A	A	A	A	A	A	A	A	A	A	A	A	A	A	A	A	A	A	A	A	A	A	A	A	A	A	A	A	A	A	A	A	A	H	H
	972	1310	4338	9	F2_0080	H	H	H	H	H	H	H	H	H	H	H	H	H	H	H	H	H	H	H	H	H	H	H	H	H	H	H	H	H	H	H	H	H	H	H	H	H	H	H	H	H	H	H	H
	346	2444	3830	9	F2_0081	A	A	A	A	A	A	A	A	A	A	A	A	A	A	A	A	A	A	A	A	A	A	A	A	A	A	A	A	A	A	A	A	A	A	A	A	A	A	A	A	A	A	A	A
	2446	1033	3141	9	F2_0082	H	H	H	H	H	H	H	H	H	H	H	H	H	H	H	H	H	H	H	H	H	H	H	H	H	H	H	H	H	H	H	H	H	H	H	H	H	H	H	H	H	H	H	H
	2449	1030	3142	8	F2_0083	H	H	H	H	H	H	H	H	H	H	H	H	H	H	H	H	H	H	H	H	H	H	H	H	H	H	H	H	H	H	H	H	H	H	H	H	H	H	H	H	H	H	H	H
	2947	788	2882	12	F2_0084	A	A	A	A	A	A	A	A	A	A	A	A	A	A	A	A	A	A	A	A	A	A	A	A	A	A	A	A	A	A	A	A	A	A	A	A	A	A	A	A	A	A	A	A
	2066	1867	2687	9	F2_0085	H	H	H	H	H	H	H	H	H	H	H	H	H	H	H	H	H	H	H	H	A	A	A	A	A	A	A	A	A	A	A	A	A	A	A	A	A	A	A	A	A	A	A	A
	1403	296	4867	63	F2_0086	A	A	H	H	H	H	H	H	H	A	A	A	A	A	A	A	N	H	H	H	H	H	H	H	H	H	H	H	H	H	H	H	H	H	H	H	H	H	H	H	H	H	H	H
	1249	2051	3322	7	F2_0087	A	A	A	A	A	A	A	A	A	A	A	A	A	A	A	A	A	A	A	A	A	A	A	A	A	A	A	A	A	A	A	A	A	A	A	A	A	A	A	A	A	A	A	A
	1898	1945	2772	14	F2_0088	B	B	B	B	B	B	B	B	B	B	B	B	B	B	B	B	B	B	B	B	B	B	B	B	B	B	B	B	B	B	B	B	B	B	B	B	B	B	B	B	B	B	B	B
	1416	311	4808	94	F2_0089	A	A	H	H	H	H	H	H	H	A	A	A	A	A	A	A	N	H	H	H	H	H	H	H	H	H	H	H	H	H	H	H	H	H	H	H	H	H	A	A	A	A	A	H
	1717	1427	3472	13	F2_0101	B	B	B	B	B	B	B	B	B	B	B	B	B	B	B	B	B	B	B	B	B	B	B	B	B	B	B	B	B	B	B	B	B	B	B	B	B	B	B	B	B	B	B	B
	1455	1503	3662	9	F2_0102	A	A	A	A	A	A	A	A	A	A	A	A	A	A	A	A	A	A	A	A	A	A	A	A	A	A	A	A	A	A	A	A	A	A	A	A	A	A	A	A	A	A	A	A
	696	2682	3241	10	F2_0103	B	B	B	B	B	B	B	B	B	B	B	B	B	B	B	B	B	B	B	B	B	B	B	B	B	B	B	B	B	B	B	B	B	B	B	B	B	B	B	B	B	B	B	B
	2465	640	3511	13	F2_0104	A	A	A	A	A	A	A	A	A	A	A	A	A	A	A	A	A	A	A	A	A	A	A	A	A	A	A	A	A	A	A	A	A	A	A	A	A	A	A	A	A	A	A	A
	1369	1526	3727	7	F2_0105	B	H	H	H	H	H	H	H	H	H	H	H	H	H	H	H	H	H	H	H	H	H	H	H	H	H	H	H	H	H	H	H	H	H	H	H	H	H	H	H	H	H	H	H
	1206	939	4473	11	F2_0106	H	H	H	H	H	H	H	H	H	H	H	H	H	H	H	H	H	H	H	H	H	H	H	H	H	H	H	H	H	H	H	H	H	H	H	H	H	H	H	H	H	H	H	H
	1277	1864	3480	8	F2_0107	H	H	H	H	H	H	H	H	H	H	H	H	H	H	H	H	H	H	H	H	H	H	H	H	H	H	H	H	H	H	H	H	H	H	H	H	H	H	H	H	H	H	H	H
	3292	124	3138	75	F2_0108	H	H	H	H	H	H	H	H	H	H	H	H	H	H	H	H	H	H	H	H	H	H	H	H	H	H	H	H	H	H	H	H	H	H	H	H	H	H	H	H	H	H	H	H
	2914	1005	2661	49	F2_0109	H	H	H	H	H	H	H	H	H	H	H	H	H	H	H	H	H	H	H	H	H	H	H	H	H	H	H	H	H	H	H	H	H	H	H	H	H	H	H	H	H	H	H	H
	1595	2244	2775	15	F2_0110	B	B	B	B	B	B	B	B	B	B	B	B	B	B	B	B	B	B	B	B	B	B	B	B	B	B	B	B	B	B	B	B	B	B	B	B	B	B	B	B	B	B	B	B
	2039	1164	3418	8	F2_0111	A	A	A	A	A	A	A	A	A	A	A	A	A	A	A	A	A	A	A	A	A	A	A	A	A	A	A	A	A	A	A	A	A	A	A	A	A	A	A	A	A	A	A	A
	873	1604	4144	8	F2_0112	B	B	B	B	B	B	B	B	B	B	B	B	B	B	B	B	B	B	B	B	B	B	B	B	B	B	B	B	B	B	B	B	B	B	B	B	B	B	B	B	B	B	B	B
	2133	273	4148	75	F2_0113	A	A	A	A	A	A	A	H	H	A	A	A	A	A	A	A	A	A	A	H	H	H	H	H	H	H	H	H	H	H	H	H	H	H	N	N	A	A	A	A	A	A	A	H
	1356	794	4472	7	F2_0114	B	B	B	B	B	B	B	B	B	B	B	B	B	B	B	B	B	B	B	B	B	B	B	B	B	H	H	H	H	H	H	H	H	H	H	H	H	H	H	H	H	H	H	H
	2049	1043	3534	3	F2_0115	H	H	H	H	H	H	H	H	H	H	H	H	H	H	H	H	H	H	H	H	H	H	H	H	H	H	H	H	H	H	H	H	H	H	H	H	H	H	H	H	H	H	H	H
	891	1881	3848	9	F2_0116	H	H	H	H	H	H	H	H	H	H	H	H	H	H	H	H	H	H	H	H	H	H	H	H	H	H	H	H	H	H	H	H	H	H	H	H	H	H	H	H	H	H	H	H
	1001	1655	3964	9	F2_0117	B	H	H	H	H	H	H	H	H	H	H	H	H	H	H	H	H	H	H	H	H	H	H	H	H	H	H	H	H	H	H	H	H	H	H	H	H	H	H	H	H	H	H	H
	662	2237	3718	12	F2_0118	B	B	B	B	B	B	B	B	B	B	B	B	B	B	B	B	B	B	B	B	B	B	B	B	B	B	B	B	B	B	B	B	B	B	B	B	B	B	B	B	B	B	B	B
	1388	1564	3667	10	F2_0119	H	H	H	H	H	H	H	H	H	H	H	H	H	H	H	H	H	H	H	H	H	H	H	H	H	H	H	H	H	H	H	H	H	H	H	H	H	H	H	H	H	H	H	H
	1254	1088	4278	9	F2_0120	B	B	B	B	B	B	B	B	B	B	B	B	B	B	B	B	B	B	B	B	B	B	B	B	B	B	B	B	B	B	B	B	B	B	B	B	B	B	B	B	B	B	B	B
	611	1591	4421	6	F2_0121	H	H	H	H	H	H	H	H	H	H	H	H	H	H	H	H	H	H	H	H	H	H	H	H	H	H	H	H	H	H	H	H	H	H	H	H	H	H	H	H	H	H	H	H
	1438	1718	3469	4	F2_0122	A	A	A	A	A	A	A	A	A	A	A	A	A	A	A	A	A	A	A	A	A	A	A	A	A	A	A	A	A	A	A	A	A	A	A	A	A	A	A	A	A	A	A	A
	2011	1234	3379	5	F2_0123	B	B	B	B	B	B	B	B	B	B	B	B	B	B	B	B	B	B	B	B	B	B	B	B	B	B	B	B	B	B	B	B	B	B	B	B	B	B	B	B	B	B	B	B
	2234	1198	3189	8	F2_0124	A	A	A	A	A	A	A	A	A	A	A	A	A	A	A	A	A	A	A	A	A	A	A	A	A	A	A	A	A	A	A	A	A	A	A	A	A	A	A	A	A	A	A	A
	1759	1724	3143	3	F2_0125	B	B	B	B	B	B	B	B	B	B	H	H	H	H	H	H	H	H	H	H	H	H	H	H	H	H	H	H	H	H	H	H	H	H	H	H	H	H	H	H	H	H	H	H
	1164	2333	3118	14	F2_0126	B	B	B	B	B	B	B	B	B	B	B	B	B	B	B	B	B	B	B	B	B	B	B	B	B	B	B	B	B	B	B	B	B	B	B	B	B	B	B	B	B	B	B	B
	1012	859	4756	2	F2_0127	B	B	B	B	B	B	B	B	B	B	B	B	B	B	B	B	B	B	B	B	B	B	B	B	B	B	B	B	B	B	B	B	B	B	B	B	B	B	B	B	B	B	B	B
	2393	1071	3154	11	F2_0128	H	H	H	H	H	H	H	H	H	H	H	H	H	H	H	H	H	H	H	H	H	H	H	H	H	H	H	H	H	H	H	H	H	H	H	H	H	H	H	H	H	H	H	H
	1452	1121	4051	5	F2_0129	B	B	B	B	B	B	B	B	B	B	B	B	B	B	B	B	B	B	H	H	H	H	H	H	H	H	H	H	H	H	H	H	H	H	H	H	H	H	H	H	H	H	H	H
	2006	267	4283	73	F2_0130	H	H	H	H	H	H	H	H	H	H	H	H	H	H	H	H	H	H	H	H	H	H	H	H	H	H	H	H	H	H	B	B	B	B	B	B	B	B	H	H	H	H	H	H
	2173	1973	2473	10	F2_0131	H	H	H	H	H	H	H	H	H	H	H	H	H	H	H	H	H	H	H	H	H	H	H	H	H	H	H	H	H	H	H	H	H	H	H	H	H	H	H	H	H	H	H	H
	705	1697	4224	3	F2_0132	H	H	H	H	H	H	H	H	H	H	H	H	H	H	H	H	H	H	H	H	H	H	H	H	H	H	H	H	H	H	H	H	H	H	H	H	H	H	H	H	H	H	H	H
	2330	86	4170	43	F2_0133	A	A	A	A	A	A	A	A	A	A	A	A	A	A	A	A	A	A	H	H	A	A	A	A	H	H	H	H	H	H	H	H	H	H	H	H	H	H	A	A	A	A	A	H
	1752	1340	3525	12	F2_0134	H	H	H	H	H	H	H	H	H	H	H	H	H	H	H	H	H	H	H	H	H	H	H	H	H	H	H	H	H	H	H	H	H	H	H	H	H	H	H	H	H	H	H	H
	1767	1342	3511	9	F2_0135	H	H	H	H	H	H	H	H	H	H	H	H	H	H	H	H	H	H	H	H	H	H	H	H	H	H	H	H	H	H	H	H	H	H	H	H	H	H	H	H	H	H	H	H
	1908	1712	3000	9	F2_0136	A	A	A	A	A	A	A	A	A	A	A	A	A	A	A	A	A	A	A	A	A	A	A	A	A	A	A	A	A	A	A	A	A	A	A	A	A	A	A	A	A	A	A	A
	2576	1146	2891	16	F2_0137	H	H	H	H	H	H	H	H	H	H	H	H	H	H	H	H	H	H	H	H	H	H	H	H	H	H	H	H	H	H	H	H	H	H	H	H	H	H	H	H	H	H	H	H
	1811	727	4076	15	F2_0138	B	H	H	H	H	H	H	H	H	H	H	H	H	H	H	H	H	H	H	H	H	H	H	H	H	H	H	H	H	H	H	H	H	H	H	H	H	H	H	H	H	H	H	H
	599	965	5059	6	F2_0140	A	A	A	A	A	A	A	A	A	A	A	A	A	A	A	A	A	A	A	A	A	A	A	A	A	A	A	A	A	A	A	A	A	A	A	A	A	A	A	A	A	A	A	A
	690	1863	4067	9	F2_0141	B	H	H	H	H	H	H	H	H	H	H	H	H	H	H	H	H	H	H	H	H	H	H	H	H	H	H	H	H	H	H	H	H	H	H	H	H	H	H	H	H	H	H	H
	934	2141	3543	11	F2_0142	H	H	H	H	H	H	H	H	H	H	H	H	H	H	H	H	H	H	H	H	H	H	H	H	H	H	H	H	H	H	H	H	H	H	H	H	H	H	H	H	H	A	B	B
	1068	1986	3567	8	F2_0143	A	A	A	A	A	A	A	A	A	A	A	A	A	A	A	A	A	A	A	A	A	A	A	A	A	A	A	A	A	A	A	A	A	A	A	A	A	A	A	A	A	A	A	A
	1234	2536	2850	9	F2_0144	H	H	H	H	H	H	H	H	H	H	H	H	H	H	H	H	H	H	H	H	H	H	H	H	H	H	H	H	H	H	H	H	H	H	H	H	H	H	H	H	H	H	H	H
	1231	2538	2848	12	F2_0145	H	H	H	H	H	H	H	H	H	H	H	H	H	H	H	H	H	H	H	H	H	H	H	H	H	H	H	H	H	H	H	H	H	H	H	H	H	H	H	H	H	H	H	H
	1091	1086	4444	8	F2_0146	H	H	H	H	H	H	H	H	H	H	H	H	H	H	H	H	H	H	H	H	H	H	H	H	H	H	H	H	H	H	H	H	H	H	H	H	H	H	H	H	H	H	H	H
	2267	758	3600	4	F2_0147	H	H	H	H	H	H	H	H	H	H	H	H	H	H	H	H	H	H	H	H	H	H	H	H	H	H	H	H	H	H	H	H	H	H	H	H	H	H	H	H	H	H	H	H
	1580	2000	3035	14	F2_0148	H	H	H	H	H	H	H	H	H	H	H	H	H	H	H	H	H	H	H	H	H	H	H	H	H	H	H	H	H	H	H	H	H	H	H	H	H	H	H	H	H	H	H	H
	1821	1677	3099	32	F2_0149	B	H	H	H	H	H	H	H	H	H	H	H	H	H	H	H	H	H	H	H	H	H	H	H	H	H	H	H	H	H	H	H	H	H	H	H	H	H	H	H	H	H	H	H
	1097	2429	3096	7	F2_0150	B	B	B	B	B	B	B	B	B	B	B	B	B	B	B	B	B	B	B	B	B	B	B	B	B	B	B	B	B	B	B	B	B	B	B	B	B	B	B	B	B	B	B	B
	1949	1859	2813	8	F2_0151	A	A	A	A	A	A	A	A	A	A	A	A	A	A	A	A	A	A	A	A	A	A	A	A	A	A	A	A	A	A	A	A	A	A	A	A	A	A	A	A	A	A	A	A
	766	2301	3544	18	F2_0152	A	A	A	A	A	A	A	A	A	A	A	A	A	A	A	A	A	A	A	A	A	A	A	A	A	A	A	A	A	A	A	A	A	A	A	A	A	A	A	A	A	A	A	A
	1833	1256	3533	7	F2_0153	H	H	H	H	H	H	H	H	H	H	H	H	H	H	H	H	H	H	H	H	H	H	H	H	H	H	H	H	H	H	H	H	H	H	H	H	H	H	H	H	H	H	H	H
	1435	2068	3113	13	F2_0154	B	B	B	B	B	B	B	B	B	B	B	B	B	B	B	B	B	B	B	B	B	B	B	B	B	B	B	B	B	B	B	B	B	B	B	B	B	B	B	B	B	B	B	B
	1824	1728	3062	15	F2_0155	H	H	H	H	H	H	H	H	H	H	H	H	H	H	H	H	H	H	H	H	H	H	H	H	H	H	H	H	H	H	H	H	H	H	H	H	H	H	H	H	H	H	H	H
	2026	1246	3352	5	F2_0156	B	B	B	B	B	B	B	B	B	B	B	B	B	B	B	B	B	B	B	B	B	B	B	B	B	B	B	B	B	B	B	B	B	B	B	B	B	B	B	B	B	B	B	B
	1454	2218	2950	7	F2_0157	H	H	H	H	H	H	H	H	H	H	H	H	H	H	H	H	H	H	H	H	H	H	H	H	H	H	H	H	H	H	H	H	H	H	H	H	H	H	H	H	H	H	H	H
	1025	2297	3295	12	F2_0158	H	H	H	H	H	H	H	H	H	H	H	H	H	H	H	H	H	H	H	H	H	H	H	H	H	H	H	H	H	H	H	H	H	H	H	H	H	H	H	H	H	H	H	H
	1319	1922	3376	12	F2_0159	H	H	H	H	H	H	H	H	H	H	H	H	H	H	H	H	H	H	H	H	H	H	H	H	H	H	H	H	H	H	H	H	H	H	H	H	H	H	H	H	H	H	H	H
	1097	1021	4505	6	F2_0160	H	H	H	H	H	H	H	H	H	H	H	H	H	H	H	H	H	H	H	H	H	H	H	H	H	H	H	H	H	H	H	H	H	H	H	H	H	H	H	H	H	H	H	H
	359	1413	4851	6	F2_0161	H	H	H	H	H	H	H	H	H	H	H	H	H	H	H	H	H	H	H	H	H	H	H	H	H	H	H	H	H	H	H	H	H	H	H	H	H	H	H	H	H	H	H	H
	764	2455	3401	9	F2_0162	H	H	H	H	H	H	H	H	H	H	H	H	H	H	H	H	H	H	H	H	H	H	H	H	H	H	H	H	H	H	H	H	H	H	H	H	H	H	H	H	H	H	H	H
	930	2034	3659	6	F2_0163	B	B	B	B	B	B	B	B	B	B	B	B	B	B	B	B	B	B	B	B	B	B	B	B	B	B	B	B	B	B	B	B	B	B	B	B	B	B	B	B	B	B	B	B
	1687	1335	3586	21	F2_0164	A	A	A	A	A	A	A	A	A	A	A	A	A	A	A	A	A	A	A	A	A	A	A	A	A	A	A	A	A	A	A	A	A	A	A	A	A	A	A	A	A	A	A	A
	2460	187	3905	77	F2_0165	H	H	H	H	H	H	H	H	H	H	H	H	H	H	H	H	H	H	H	H	H	H	H	H	H	H	H	H	H	H	H	H	H	H	H	H	H	H	H	H	H	H	H	H
	1396	1784	3438	11	F2_0166	A	A	A	A	A	A	A	A	A	A	A	A	A	A	A	A	A	A	A	A	A	A	A	A	A	A	A	A	A	A	A	A	A	A	A	A	A	A	A	A	A	A	A	A
	852	2716	3054	7	F2_0167	B	B	B	B	B	B	B	B	B	B	B	B	B	B	B	B	B	B	B	B	B	B	B	B	B	B	B	B	B	B	B	B	B	B	B	B	B	B	B	B	B	B	B	B
	332	2863	3426	8	F2_0168	H	H	H	H	H	H	H	H	H	H	H	H	H	H	H	H	H	H	H	H	H	H	H	H	H	H	H	H	H	H	H	H	H	H	H	H	H	H	H	H	H	H	H	H
	1387	200	5003	39	F2_0169	H	H	H	H	H	H	H	H	H	H	H	H	H	H	H	H	H	H	H	H	H	H	H	H	H	H	H	H	H	H	H	H	H	H	H	H	H	H	H	H	H	H	H	H
	1689	1498	3436	6	F2_0170	H	H	H	H	H	H	H	H	H	H	H	H	H	H	H	H	H	H	H	H	H	H	H	H	H	H	H	H	H	H	H	H	H	H	H	H	H	H	H	H	H	H	H	H
	1427	1666	3528	8	F2_0171	H	H	H	H	H	H	H	H	H	H	H	H	H	H	H	H	H	H	H	H	H	H	H	H	H	H	H	H	H	H	H	H	H	H	H	H	H	H	H	H	H	H	H	H
	2640	396	3587	6	F2_0172	H	H	H	H	H	H	H	H	H	H	H	H	H	H	H	H	H	H	H	H	H	H	H	H	H	H	H	H	H	H	H	H	H	H	H	H	H	H	H	H	H	H	H	H
	2708	810	3094	17	F2_0173	H	H	H	H	H	H	H	H	H	H	H	H	H	H	H	H	H	H	H	H	H	H	H	H	H	H	H	H	H	H	H	H	H	H	H	H	H	H	H	H	H	H	H	H
	1363	745	4512	9	F2_0174	H	H	H	H	H	H	H	H	H	H	H	H	H	H	H	H	H	H	H	H	H	H	H	H	H	H	H	H	H	H	H	H	H	H	H	H	H	H	H	H	H	H	H	H
	2318	1267	3026	18	F2_0175	H	H	H	H	H	H	H	H	H	H	H	H	H	H	H	H	H	H	H	H	H	H	H	H	H	H	H	H	H	H	H	H	H	H	H	H	H	H	H	H	H	H	H	H
	1435	1281	3907	6	F2_0176	H	H	H	H	H	H	H	H	H	H	H	H	H	H	H	H	H	H	H	H	H	H	H	H	H	H	H	H	H	H	H	H	H	H	H	H	H	H	H	H	H	H	H	H
	1948	1459	3205	17	F2_0177	B	B	B	B	B	B	B	B	B	B	B	B	B	B	B	B	B	B	B	B	B	B	B	B	B	B	B	B	B	B	B	B	B	B	B	B	B	B	B	B	B	B	B	B
	969	2843	2804	13	F2_0178	A	A	A	A	A	A	A	A	A	A	A	A	A	A	A	A	N	H	H	H	H	H	H	H	H	H	H	H	H	H	H	H	H	H	H	H	H	H	H	H	H	H	H	H
	383	2290	3951	5	F2_0179	H	H	H	H	H	H	H	H	H	H	H	H	H	H	H	H	H	H	H	H	H	H	H	H	H	H	H	H	H	H	H	H	H	H	H	H	H	H	H	H	H	H	H	H
	1130	2089	3404	6	F2_0180	H	H	H	H	H	H	H	H	H	H	H	H	H	H	H	H	H	H	H	H	H	H	H	H	H	H	H	H	H	H	H	H	H	H	H	H	H	H	H	H	H	H	H	H
	383	2291	3950	5	F2_0181	H	H	H	H	H	H	H	H	H	H	H	H	H	H	H	H	H	H	H	H	H	H	H	H	H	H	H	H	H	H	H	H	H	H	H	H	H	H	H	H	H	H	H	H
	972	2843	2800	14	F2_0182	A	A	A	A	A	A	A	A	A	A	A	A	A	A	A	A	N	H	H	H	H	H	H	H	H	H	H	H	H	H	H	H	H	H	H	H	H	H	H	H	H	H	H	H
	716	2420	3488	5	F2_0183	H	H	H	H	H	H	H	H	H	H	H	H	H	H	H	H	H	H	H	H	H	H	H	H	H	H	H	H	H	H	H	H	H	H	H	H	H	H	H	H	H	H	H	H
	722	2420	3482	5	F2_0184	H	H	H	H	H	H	H	H	H	H	H	H	H	H	H	H	H	H	H	H	H	H	H	H	H	H	H	H	H	H	H	H	H	H	H	H	H	H	H	H	H	H	H	H
	1446	2273	2897	13	F2_0185	B	B	B	B	B	B	B	B	B	B	B	B	B	B	B	B	B	B	B	B	B	B	B	B	B	B	B	B	B	B	B	B	B	B	B	B	B	B	B	B	B	B	B	B
	1471	2115	3032	11	F2_0186	A	A	A	A	A	A	A	A	A	A	A	A	A	A	A	A	A	A	A	A	A	A	A	A	A	A	A	A	A	A	A	A	A	A	A	N	H	H	H	H	H	H	H	H
	1151	1713	3755	10	F2_0187	H	H	H	H	H	H	H	H	H	H	H	H	H	H	H	H	H	H	H	H	H	H	H	H	H	H	H	H	H	H	H	H	H	H	H	H	H	H	H	H	H	H	H	H
	1480	1860	3284	5	F2_0188	B	B	B	B	B	B	B	B	B	B	B	B	B	B	B	B	B	B	B	B	B	B	B	B	B	B	B	B	B	B	B	B	B	B	B	B	B	B	B	B	B	B	B	B
	310	2764	3545	10	F2_0189	B	B	B	B	B	B	B	B	B	B	B	B	B	B	B	B	B	B	B	B	B	B	B	B	B	B	B	B	B	B	B	B	B	B	B	B	B	B	B	B	B	B	B	B
	1039	2267	3317	6	F2_0190	H	H	H	H	H	H	H	H	H	H	H	H	H	H	H	H	H	H	H	H	H	H	H	H	H	H	H	H	H	H	H	H	H	H	H	H	H	H	H	H	H	H	H	H
	505	2550	3566	8	F2_0191	H	H	H	H	H	H	H	H	H	H	H	H	H	H	H	H	H	H	H	H	H	H	H	H	H	H	H	H	H	H	H	H	H	H	H	H	H	H	H	H	H	H	H	H
	1357	1698	3566	8	F2_0192	H	H	H	H	H	H	H	H	H	H	H	H	H	H	H	H	H	H	H	H	H	H	H	H	H	A	A	A	A	A	A	A	A	A	A	A	A	A	A	A	A	A	A	A
	1315	2934	2370	10	F2_0193	H	H	H	H	H	H	H	H	H	H	H	H	H	H	H	H	H	H	H	H	H	H	H	H	H	H	H	H	H	H	H	H	H	H	H	H	H	H	H	H	H	H	H	H
	934	2244	3442	9	F2_0194	H	H	H	H	H	H	H	H	H	H	H	H	H	H	H	H	H	H	H	H	H	H	H	H	H	H	H	H	H	H	H	H	H	H	H	H	H	H	H	H	H	H	H	H
	1904	2135	2583	7	F2_0195	A	A	A	A	A	A	A	A	A	A	A	A	A	A	A	A	A	A	A	A	A	A	A	A	A	A	A	A	A	A	A	A	A	A	A	A	A	A	A	A	A	A	A	A
	1328	2805	2489	7	F2_0196	H	H	H	H	H	H	H	H	H	H	H	H	H	H	H	H	H	H	H	H	H	H	H	H	H	H	H	H	H	H	H	H	H	H	H	H	H	H	H	H	H	H	H	H
	1218	2641	2766	4	F2_0197	A	A	A	A	A	A	A	A	A	A	A	A	A	A	A	A	A	A	A	A	A	A	A	A	A	A	A	A	A	A	A	A	A	A	A	A	A	A	A	A	A	A	A	A
	662	2470	3490	7	F2_0198	B	B	B	B	B	B	B	B	B	B	B	B	B	B	B	B	B	B	B	B	B	B	B	B	B	B	B	B	B	B	B	B	B	B	B	B	B	B	B	B	B	B	B	B
	823	2405	3393	8	F2_0199	B	B	B	B	B	B	B	B	B	B	B	B	B	B	B	B	B	B	B	B	B	B	B	B	B	B	B	B	B	B	B	B	B	B	B	B	B	B	B	B	B	B	B	B
	1816	1607	3194	12	F2_0200	H	H	H	H	H	H	H	H	H	H	H	H	H	H	H	H	H	H	H	H	H	H	H	H	H	H	H	H	H	H	H	H	H	H	H	H	H	H	H	H	H	H	H	H
	1910	1399	3303	17	F2_0201	H	H	H	H	H	H	H	H	H	H	H	H	H	H	H	H	H	H	H	H	H	H	H	H	H	H	H	H	H	H	H	H	H	H	H	H	H	H	H	H	H	H	H	H
	649	2600	3374	6	F2_0202	H	H	H	H	H	H	H	H	H	H	B	B	B	B	B	B	B	B	B	B	B	B	B	B	B	B	B	B	B	B	B	B	B	B	B	B	B	B	B	B	B	B	B	B
	1122	2060	3434	13	F2_0203	H	H	H	H	H	H	H	H	H	H	H	H	H	H	H	H	H	H	H	H	H	H	H	H	H	H	H	H	H	H	H	H	H	H	H	H	H	H	H	H	H	H	H	H
	1317	916	4388	8	F2_0204	H	H	H	H	H	H	H	H	H	H	H	H	H	H	H	H	N	A	A	A	A	A	A	A	A	A	A	A	A	A	A	A	A	A	A	A	A	A	A	A	A	A	A	A
	1597	1862	3157	13	F2_0205	H	H	H	H	H	H	H	H	H	H	H	H	H	H	H	H	H	H	H	H	H	H	H	H	H	H	H	H	H	H	H	H	H	H	H	H	H	H	H	H	H	H	H	H
	1015	3038	2568	8	F2_0206	A	A	A	A	A	A	A	A	A	A	A	A	A	A	A	A	A	A	A	A	A	A	A	A	A	A	A	A	A	A	A	A	A	A	A	A	A	A	A	A	A	A	A	A
	1973	1796	2853	7	F2_0207	B	B	B	B	B	B	B	B	B	B	B	B	B	B	B	B	B	B	B	B	B	B	B	B	B	B	B	B	B	B	B	B	B	B	B	B	B	B	B	B	B	B	B	B
	1600	1479	3541	9	F2_0208	A	A	A	A	A	A	A	A	A	A	A	A	A	A	A	A	A	A	A	A	A	H	H	H	H	H	H	H	H	H	H	H	H	H	H	H	H	H	H	H	H	H	H	H
	2404	1172	3015	38	F2_0209	H	H	H	H	H	H	H	H	H	H	H	H	H	H	H	H	H	H	H	H	H	H	H	H	H	H	H	H	H	H	H	H	H	H	H	H	H	H	H	H	H	H	H	H
	1799	1197	3619	14	F2_0210	A	A	A	A	A	A	A	A	A	A	A	A	A	A	A	A	A	A	A	A	A	A	A	A	A	A	A	A	A	A	A	A	A	A	A	A	A	A	A	A	A	A	A	A
	3060	85	3424	60	F2_0211	H	H	H	H	H	H	H	H	H	H	H	H	H	H	H	H	H	H	H	H	H	H	H	H	H	H	H	H	H	H	H	H	H	H	H	H	H	H	H	H	H	H	H	H
	1822	1227	3573	7	F2_0212	H	H	H	H	H	H	H	H	H	H	H	H	H	H	H	H	H	H	H	H	H	H	H	H	H	H	H	H	H	H	H	H	H	H	H	H	H	H	H	H	H	H	H	H
	1297	154	5149	29	F2_0213	H	H	H	H	H	H	H	H	H	H	H	H	H	H	H	H	H	H	H	H	H	H	H	H	H	H	H	H	H	H	H	H	H	H	H	H	H	H	H	H	H	H	H	H
	1589	1588	3439	13	F2_0214	B	B	B	B	B	B	B	B	B	B	B	B	B	B	B	B	B	B	B	B	B	B	B	B	B	B	B	B	B	B	B	B	B	B	B	B	B	B	B	B	B	B	B	B
	813	1971	3831	14	F2_0215	B	B	B	B	B	B	B	B	B	B	B	B	B	B	B	B	B	B	B	B	B	B	B	B	B	B	B	B	B	B	B	B	B	B	B	B	B	B	B	B	B	B	B	B
	660	2401	3557	11	F2_0216	H	H	H	H	H	H	H	H	H	H	H	H	H	H	H	H	H	H	H	H	H	H	H	H	H	H	H	H	H	H	H	H	H	H	H	H	H	H	H	H	H	H	H	H
	881	1396	4345	7	F2_0217	H	H	H	H	H	H	H	H	H	H	H	H	H	H	H	H	H	H	H	H	H	H	H	H	H	H	H	H	H	H	H	H	H	H	H	H	H	H	H	H	H	H	H	H
	2302	104	4180	43	F2_0218	H	H	H	H	H	H	H	H	H	H	H	H	H	H	H	H	H	H	H	H	H	H	H	H	H	H	H	H	H	H	H	H	H	H	H	H	H	H	H	H	H	H	H	H
	2045	1501	3071	12	F2_0219	H	H	H	H	H	H	H	H	H	H	H	H	H	H	H	H	H	H	H	H	H	H	H	H	H	H	H	H	H	H	H	H	H	H	H	H	H	H	H	H	H	A	A	A
	2718	133	3711	67	F2_0220	A	A	A	A	A	A	A	A	A	A	A	A	A	A	A	A	A	A	H	H	A	A	A	A	A	A	A	A	A	A	A	H	H	H	H	H	H	H	A	A	A	A	A	A
	2579	149	3834	67	F2_0221	A	A	A	A	A	A	A	A	A	A	A	A	A	A	A	A	A	A	A	H	H	H	H	H	H	H	H	H	H	H	H	H	H	H	H	H	H	H	A	A	A	A	A	H
	1711	1437	3476	5	F2_0222	H	H	H	H	H	H	H	H	H	A	A	A	A	A	A	A	A	A	A	A	A	A	A	A	A	A	A	A	A	A	A	A	A	A	A	A	A	A	A	A	A	A	H	H
	2059	174	4345	51	F2_0223	A	A	H	H	H	H	H	H	A	A	A	A	A	A	A	A	A	A	A	H	H	H	H	H	H	H	H	H	H	H	H	H	H	H	H	H	H	H	A	A	A	A	A	H
	2064	184	4332	49	F2_0224	A	A	H	H	H	H	H	H	A	A	A	A	A	A	A	A	A	A	A	H	H	H	H	H	H	H	H	H	H	H	H	H	H	H	H	H	H	H	A	A	A	A	A	H
	1927	1295	3400	7	F2_0225	A	A	A	A	A	A	A	A	A	A	A	A	A	A	A	A	A	A	A	A	A	A	A	A	A	A	A	A	A	A	A	A	A	A	A	A	A	A	A	A	A	A	A	A
	1690	1935	2997	7	F2_0226	H	H	H	H	H	H	H	H	H	H	H	H	H	H	H	H	H	H	H	H	H	H	H	H	H	H	H	H	H	H	H	H	H	H	H	H	H	H	H	H	H	H	H	H
	1650	1139	3830	10	F2_0227	B	B	B	B	B	B	B	B	B	B	B	B	B	B	B	B	B	B	B	B	B	B	B	B	B	B	B	B	B	B	B	B	B	B	B	B	B	B	B	B	B	B	B	B
	1623	869	4133	4	F2_0228	B	B	B	B	B	B	B	B	B	B	B	B	B	B	B	B	B	B	B	B	B	B	B	B	B	B	B	B	B	B	B	B	B	B	B	B	B	B	B	B	B	B	H	H
	1393	1994	3229	13	F2_0229	B	B	B	B	B	B	B	B	B	B	B	B	B	B	B	B	B	B	B	B	B	B	B	B	B	B	B	B	B	B	B	B	B	B	B	B	B	B	B	B	B	B	B	B
	2381	263	3917	68	F2_0230	A	A	A	A	A	A	A	H	H	A	A	A	A	A	A	A	A	A	A	A	A	A	A	H	H	H	H	H	H	H	H	H	H	H	H	H	H	H	A	A	A	A	A	H
	2104	1148	3370	7	F2_0231	B	B	B	B	B	B	B	B	B	B	B	B	B	B	B	B	B	B	B	B	B	B	B	B	B	B	B	B	B	B	B	B	B	B	B	B	B	B	B	B	B	B	B	B
	1397	1931	3294	7	F2_0232	A	A	A	A	A	A	A	A	A	A	A	A	A	A	A	A	A	A	A	A	A	A	A	A	A	A	A	A	A	A	A	A	A	A	A	A	A	A	A	A	A	A	A	A
	2545	1177	2895	12	F2_0233	A	A	A	A	A	A	A	A	A	A	A	A	A	A	H	H	H	H	H	H	H	H	H	H	H	H	H	H	H	H	H	H	H	H	H	H	H	H	H	H	H	H	H	H
	413	1332	4878	6	F2_0234	H	H	H	H	H	H	H	H	H	H	H	H	H	H	H	H	H	H	H	H	H	H	H	H	H	H	H	H	H	H	H	H	H	H	H	H	H	H	H	H	H	H	H	H
	1045	1820	3753	11	F2_0236	H	H	H	H	H	H	H	H	H	H	H	H	H	H	H	H	H	H	H	H	H	H	H	H	H	H	H	H	H	H	H	H	H	H	H	H	H	H	H	H	H	H	H	H
	935	1154	4534	6	F2_0237	B	B	B	B	B	B	B	B	B	B	B	B	B	B	B	B	B	B	B	B	B	B	B	B	B	B	B	B	B	B	B	B	B	B	B	B	B	B	B	B	B	B	B	B
	1594	1599	3431	5	F2_0238	H	H	H	H	H	H	H	H	H	H	H	H	H	H	H	H	H	H	H	H	H	H	H	H	H	H	H	H	H	H	H	H	H	H	H	H	H	H	H	H	H	H	H	H
	8	3748	2866	7	F2_0239	B	B	B	B	B	B	B	B	B	H	H	H	H	H	H	H	H	H	H	H	H	H	H	H	H	H	H	H	H	H	H	H	H	H	H	H	H	H	H	H	H	H	H	H
	595	2744	3171	119	F2_0240	B	B	B	B	B	B	B	B	B	B	B	B	B	B	B	B	B	B	B	B	B	B	B	B	B	B	B	B	B	B	B	B	B	B	B	B	B	B	B	B	B	B	B	B
	1102	2064	3452	11	F2_0241	H	H	H	H	H	H	H	H	H	H	H	H	H	H	H	H	H	H	H	H	H	H	H	H	H	H	H	H	H	H	H	H	H	H	H	H	H	H	H	H	H	H	H	H
	1798	1317	3505	9	F2_0242	A	A	A	A	A	A	A	A	A	A	A	A	A	A	A	A	A	A	A	A	A	A	A	A	A	A	A	A	A	A	A	A	A	A	A	A	A	A	A	A	A	A	A	A
	1051	1669	3899	10	F2_0243	H	H	H	H	H	H	H	H	H	H	H	H	H	H	H	H	H	H	H	H	H	H	H	H	H	H	H	H	H	H	H	H	H	H	H	H	H	H	H	H	H	H	H	H
	811	1758	4054	6	F2_0244	H	H	H	H	H	H	H	H	H	H	H	H	H	H	H	H	H	H	H	H	H	H	H	H	H	H	H	H	H	H	H	H	H	H	H	H	H	H	H	H	H	H	H	H
	1758	517	4319	35	F2_0245	A	A	A	A	A	A	A	A	A	A	A	A	A	A	A	A	N	H	H	H	H	H	H	H	H	A	A	A	A	A	A	A	A	A	A	A	A	A	A	A	A	A	A	H
	1104	1615	3906	4	F2_0246	B	B	B	B	B	B	B	B	B	B	B	B	B	B	B	B	B	B	B	B	B	B	B	B	B	B	B	B	B	B	B	B	B	B	B	B	B	B	B	B	B	B	B	B
	572	2621	3418	18	F2_0247	H	H	H	H	H	H	H	H	H	H	H	H	H	H	H	H	H	H	H	H	H	H	H	H	H	H	H	H	H	H	H	H	H	H	H	H	H	H	H	H	H	H	H	H
	1620	814	4189	6	F2_0248	B	H	H	H	H	H	H	H	H	H	H	H	H	H	H	H	H	H	H	H	H	H	H	H	H	H	H	H	H	H	H	H	H	H	H	H	H	H	H	H	H	H	H	H
	1726	712	4181	10	F2_0249	B	B	B	B	B	B	B	B	B	B	B	B	B	B	B	B	B	B	B	B	B	B	H	H	H	H	H	H	H	H	H	H	H	H	H	H	H	H	H	H	H	H	H	H
	1496	1288	3839	6	F2_0250	H	H	H	H	H	H	H	H	H	H	H	H	H	H	H	H	H	H	H	H	H	H	H	H	H	H	H	H	H	H	H	H	H	H	H	H	H	H	H	H	H	H	H	H
	2872	819	2923	15	F2_0251	H	H	H	H	H	H	H	H	H	H	H	H	H	H	H	H	H	H	H	H	H	H	H	H	H	H	H	H	H	H	H	H	H	H	H	H	H	H	H	H	H	H	H	H
	1184	1232	4199	14	F2_0252	B	B	B	B	B	B	B	B	B	B	B	B	B	B	B	B	B	B	B	H	H	H	H	H	H	H	H	H	H	H	H	H	H	H	H	H	H	H	H	H	H	H	H	H
	1359	1530	3732	8	F2_0253	H	H	H	H	H	H	H	H	H	H	H	H	H	H	H	H	H	H	H	H	H	H	H	H	H	H	H	H	H	H	H	H	H	H	H	H	H	H	H	H	H	H	H	H
	1802	962	3861	4	F2_0254	H	H	H	H	H	H	H	H	H	H	H	H	H	H	H	H	H	H	H	H	H	H	H	H	H	H	H	H	H	H	H	H	H	H	H	H	H	H	H	H	H	H	H	H
	1724	951	3943	11	F2_0255	H	H	H	H	H	H	H	H	H	H	H	H	H	H	H	H	H	H	H	H	H	H	H	H	H	H	H	H	H	H	H	H	H	H	H	H	H	H	H	H	H	H	H	H
	1844	827	3951	7	F2_0256	B	B	B	B	B	B	B	B	B	B	B	B	B	B	B	B	B	B	B	B	B	B	B	B	B	B	B	B	B	B	B	B	B	B	B	B	B	B	B	B	B	B	B	B
	2012	2362	2243	12	F2_0257	A	B	H	H	H	H	H	H	H	H	H	H	H	H	H	H	H	H	H	H	H	H	H	H	H	H	H	H	H	H	H	H	H	H	H	H	H	H	H	H	H	H	H	H
	1392	1834	3394	9	F2_0258	H	H	H	H	H	H	H	H	H	H	H	H	H	H	H	H	H	H	H	H	H	H	H	H	H	H	H	H	H	H	H	H	H	H	H	H	H	H	H	H	H	H	H	H
	848	1270	4505	6	F2_0259	H	H	H	H	H	H	H	H	H	H	H	H	H	H	H	H	H	H	H	H	H	H	H	H	H	H	H	H	H	H	H	H	H	H	H	H	H	H	H	H	H	H	H	H
	2840	184	3528	77	F2_0260	A	A	A	A	A	A	A	H	H	A	A	A	A	A	A	A	A	A	A	H	H	H	H	H	H	H	H	H	H	H	H	H	H	H	H	H	H	H	A	A	A	A	A	H
	852	1933	3830	14	F2_0261	H	H	H	H	H	H	H	H	H	H	H	H	H	H	H	H	H	H	H	H	H	H	H	H	H	H	H	H	H	H	H	H	H	H	H	H	H	H	H	H	H	H	H	H
	1692	1499	3429	9	F2_0262	A	A	A	A	A	A	A	A	A	A	A	A	A	A	A	A	A	A	A	A	A	A	A	A	A	A	A	A	A	A	A	A	A	A	A	A	A	A	A	A	A	A	A	A
	2096	1037	3488	8	F2_0263	H	H	H	H	H	H	H	H	H	H	H	H	H	H	H	H	H	H	H	H	H	H	H	H	H	H	H	H	H	H	H	H	H	H	H	H	H	H	H	H	H	H	H	H
	1641	855	4120	13	F2_0264	H	H	H	H	H	H	H	H	H	H	H	H	H	H	H	H	H	H	H	H	H	H	A	A	A	A	A	A	A	A	A	A	A	A	A	A	A	A	A	A	A	A	A	A
	1452	2489	2672	16	F2_0265	B	B	B	B	B	B	B	B	B	B	B	B	B	B	B	B	B	B	B	B	B	B	B	B	B	B	B	B	B	B	B	B	B	B	B	B	B	B	B	B	B	B	B	B
	2442	153	3958	76	F2_0266	A	A	A	A	A	A	A	H	H	A	A	A	A	A	A	A	A	A	A	H	H	H	H	H	H	H	H	H	H	H	H	H	H	H	H	H	H	H	H	H	H	H	H	H
	907	1539	4177	6	F2_0267	A	A	A	A	A	A	A	A	A	A	A	A	A	A	A	A	A	A	A	A	A	A	A	A	A	A	A	A	A	A	A	A	A	A	A	A	A	A	A	A	A	A	A	A
	1203	2229	3192	5	F2_0268	B	B	B	B	B	B	B	B	B	B	B	B	B	B	B	B	B	B	B	B	B	B	B	B	B	B	B	B	B	B	B	B	B	B	B	B	B	B	B	B	B	B	B	B
	1841	1683	3098	7	F2_0269	B	B	B	B	B	B	B	B	B	H	H	H	H	H	H	H	H	H	H	H	H	H	H	H	H	H	H	H	H	H	H	H	H	H	H	H	H	H	H	H	H	H	H	H
	1050	1235	4334	10	F2_0270	A	A	A	A	A	A	A	A	A	A	A	A	A	A	A	A	A	A	A	A	A	A	A	A	A	A	A	A	A	A	A	A	A	A	A	A	A	A	A	A	A	A	A	A
	1350	2531	2745	3	F2_0271	H	H	H	H	H	H	H	H	H	H	H	H	H	H	H	H	H	H	H	H	H	H	H	H	H	H	H	H	H	H	H	H	H	H	H	H	H	H	H	H	H	H	H	H
	1931	276	4337	85	F2_0272	H	H	H	H	H	H	H	H	H	H	H	H	H	H	H	H	H	H	H	H	H	H	H	H	H	H	H	H	H	H	H	H	H	H	H	H	H	H	H	H	H	H	H	H
	1690	1150	3774	15	F2_0273	H	H	H	H	H	H	H	H	H	H	H	H	H	H	H	H	H	H	H	H	H	H	H	H	H	H	H	H	H	H	H	H	H	H	H	H	H	H	H	H	H	H	H	H
	1464	1554	3601	10	F2_0274	A	A	A	A	A	A	A	A	A	A	A	A	A	A	A	A	A	A	A	A	A	A	A	A	A	A	A	A	A	A	A	A	A	A	A	A	A	A	A	A	A	A	A	A
	1756	683	4185	5	F2_0275	A	A	A	A	A	A	A	A	A	A	A	A	A	A	A	A	A	A	A	A	A	A	A	A	A	A	A	A	A	A	A	A	A	A	A	A	A	A	A	A	A	A	A	A
	1078	1369	4175	7	F2_0276	H	H	H	H	H	H	H	H	H	H	H	H	H	H	H	H	H	H	H	H	H	H	H	H	H	H	H	H	H	H	H	H	H	H	H	H	H	H	H	H	H	H	H	H
	0	6622	2	5	F2_0277	B	B	B	B	B	B	B	B	B	B	B	B	B	B	B	B	B	B	B	B	B	B	B	B	B	B	B	B	B	B	B	B	B	B	B	B	B	B	B	B	B	B	B	B
	1079	2164	3377	9	F2_0278	B	H	H	H	H	H	H	H	H	H	H	H	H	H	H	H	H	H	H	H	H	H	H	H	H	H	H	H	H	H	H	H	H	H	H	H	H	H	H	H	H	H	H	H
	1396	864	4360	9	F2_0279	A	A	A	A	A	A	A	A	A	A	A	A	A	A	A	A	A	A	A	A	A	A	A	A	A	A	A	A	A	A	A	A	A	A	A	A	A	A	A	A	A	A	A	A
	1237	2043	3334	15	F2_0314	A	A	A	A	A	A	A	A	A	A	A	A	A	A	A	A	A	A	H	H	A	A	A	A	A	A	A	A	A	A	B	B	N	A	A	A	A	A	A	A	A	A	A	A
	1635	905	4043	46	F2_0315	A	A	A	A	A	A	A	A	A	A	A	A	A	A	A	A	A	A	H	H	A	A	A	A	A	A	A	A	A	A	N	B	N	A	A	A	A	A	A	A	A	A	A	A
	1393	1483	3736	17	F2_0316	H	H	H	H	H	H	H	H	H	H	H	H	H	H	H	H	H	H	H	H	H	H	H	H	H	H	H	H	H	H	H	H	H	H	H	H	H	H	H	H	H	H	H	H
	946	3270	2403	10	F2_0317	H	H	H	H	H	H	H	H	H	H	H	H	H	H	H	H	H	H	H	H	H	H	H	H	B	B	B	B	B	B	B	B	B	B	B	B	B	B	B	B	B	B	B	B
	1242	1331	3592	464	F2_1001	N	N	N	N	N	N	N	N	N	N	N	N	B	B	B	B	B	B	B	B	B	B	B	B	B	B	B	B	B	B	B	B	B	B	B	B	B	B	B	B	B	B	B	B
	821	2251	3079	478	F2_1002	N	N	N	N	N	N	N	N	N	N	N	N	B	B	B	B	B	B	B	B	B	B	B	B	B	B	B	B	B	B	B	B	B	B	B	B	B	B	B	B	B	B	B	B
	2337	276	3387	629	F2_1003	N	N	N	N	N	N	N	N	N	N	N	N	H	H	H	H	H	H	H	H	H	H	H	H	H	H	H	H	H	H	H	H	H	H	H	H	H	H	H	H	H	H	H	H
	1021	1773	3370	465	F2_1004	N	N	N	N	N	N	N	N	N	N	N	N	A	A	A	A	A	A	A	A	A	A	A	A	A	A	A	A	A	A	A	A	A	A	A	A	A	A	A	A	A	A	A	A
	275	2916	3027	411	F2_1005	N	N	N	N	N	N	N	N	N	N	N	N	A	A	A	A	A	A	A	A	A	A	A	A	A	A	A	A	A	A	A	A	A	A	A	A	A	A	A	A	A	A	A	A
	1465	1252	3401	511	F2_1006	N	N	N	N	N	N	N	N	N	N	N	N	A	A	A	A	A	A	A	A	A	A	A	A	A	A	A	A	A	A	A	A	A	A	A	A	A	A	A	A	A	A	A	A
	2368	137	3563	561	F2_1007	N	N	N	N	N	N	N	N	N	N	N	N	H	H	H	H	H	H	H	H	H	H	H	H	H	H	H	H	H	H	H	H	H	H	H	H	H	H	H	H	H	H	H	H
	1175	526	4564	364	F2_1008	N	N	N	N	N	N	N	N	N	N	N	N	H	H	H	H	H	H	H	H	H	H	H	H	H	H	H	H	H	H	H	H	H	H	H	H	H	H	H	H	H	H	H	H
	1610	2191	2412	416	F2_1009	N	N	N	N	N	N	N	N	N	N	N	N	H	H	H	H	H	H	H	H	H	H	H	H	H	H	H	H	H	H	H	H	H	H	H	H	H	H	H	H	H	H	H	H
	1139	1610	3422	458	F2_1010	N	N	N	N	N	N	N	N	N	N	N	N	B	B	B	B	B	B	B	B	B	B	B	B	B	B	B	B	B	B	B	B	B	B	B	B	B	B	B	B	B	B	B	B
	1903	159	3905	662	F2_1011	N	N	N	N	N	N	N	N	N	N	N	N	A	A	A	A	A	N	N	N	N	N	N	N	N	N	N	N	N	N	N	N	B	B	B	B	B	B	B	B	B	B	B	B
	1853	889	3587	300	F2_1012	N	N	N	N	N	N	N	N	N	N	N	N	B	B	B	B	B	N	N	N	N	N	N	N	N	N	N	N	N	N	N	N	H	H	H	H	H	H	H	H	H	H	H	H
	758	1241	4164	466	F2_1013	N	N	N	N	N	N	N	N	N	N	N	N	H	H	H	H	H	H	H	H	H	H	H	H	H	H	H	H	H	H	H	H	H	H	H	H	H	H	H	H	H	H	H	H
	485	2549	3196	399	F2_1014	N	N	N	N	N	N	N	N	N	N	N	N	H	H	H	H	H	H	H	H	H	H	H	H	H	H	H	H	H	H	H	H	H	H	H	H	H	H	H	H	H	H	H	H
	743	2059	3452	375	F2_1015	N	N	N	N	N	N	N	N	N	N	N	N	A	A	A	A	A	A	A	A	A	A	A	A	A	A	A	A	A	A	A	A	A	A	A	A	A	A	A	A	A	A	A	A
	1	2857	3521	250	F2_1016	N	N	N	N	N	N	N	N	N	N	N	N	B	B	B	B	B	B	B	B	B	B	B	B	B	B	B	B	B	B	B	B	B	B	B	B	B	B	B	B	B	B	B	B
	1679	251	4227	472	F2_1017	N	N	N	N	N	N	N	N	N	N	N	N	A	A	A	A	A	A	A	A	A	A	A	A	A	A	A	A	A	A	A	A	A	A	A	A	A	A	A	A	A	A	A	A
	725	1256	4041	607	F2_1018	N	N	N	N	N	N	N	N	N	N	N	N	H	H	H	H	H	H	H	H	H	H	H	H	H	H	H	H	H	H	H	H	H	H	H	H	H	H	H	H	H	H	H	H
	2041	181	3759	648	F2_1019	N	N	N	N	N	N	N	N	N	N	N	N	A	A	A	A	A	A	A	A	A	A	A	A	A	A	A	A	A	A	A	A	A	A	A	A	A	A	A	A	A	A	A	A
	1709	93	4313	514	F2_1020	N	N	N	N	N	N	N	N	N	N	N	N	A	A	A	A	A	N	N	N	N	N	N	N	N	N	N	N	N	N	N	N	H	H	H	H	N	N	N	N	N	N	N	N
	667	2432	3085	445	F2_1022	N	N	N	N	N	N	N	N	N	N	N	N	H	H	H	H	H	N	N	N	N	N	N	N	N	N	N	N	N	N	N	N	B	B	B	B	B	B	B	B	B	B	B	B
	2212	1087	2923	407	F2_1023	N	N	N	N	N	N	N	N	N	N	N	N	H	H	H	H	H	H	H	H	H	H	H	H	H	H	H	H	H	H	H	H	H	H	H	H	N	N	N	N	N	N	N	N
	621	2220	3370	418	F2_1024	N	N	N	N	N	N	N	N	N	N	N	N	H	H	H	H	H	H	H	H	H	H	H	H	H	H	H	H	H	H	H	H	H	H	H	H	H	H	H	H	H	H	H	H
	1742	129	4315	443	F2_1025	N	N	N	N	N	N	N	N	N	N	N	N	H	H	H	H	H	H	H	H	H	H	H	H	H	H	H	H	H	H	H	H	H	H	H	H	H	H	H	H	H	H	H	H
	660	1381	4244	344	F2_1026	N	N	N	N	N	N	N	N	N	N	N	N	H	H	H	H	H	H	H	H	H	H	H	H	H	H	H	H	H	H	H	H	H	H	H	H	H	H	H	H	H	H	H	H
	2031	1281	2851	466	F2_1027	N	N	N	N	N	N	N	N	N	N	N	N	B	B	B	B	B	B	B	B	B	B	B	B	B	B	B	B	B	B	B	B	B	B	B	B	B	B	B	B	B	B	B	B
	1006	1791	3444	388	F2_1029	N	N	N	N	N	N	N	N	N	N	N	N	H	H	H	H	H	H	H	H	H	H	H	H	H	H	H	H	H	H	H	H	H	H	H	H	H	H	H	H	H	H	H	H
	1249	890	4187	303	F2_1030	N	N	N	N	N	N	N	N	N	N	N	N	H	H	H	H	H	H	H	H	H	H	H	H	H	H	H	H	H	H	H	H	H	H	H	H	H	H	H	H	H	H	H	H
	957	2659	2487	526	F2_1031	N	N	N	N	N	N	N	N	N	N	N	N	H	H	H	H	H	H	H	H	H	H	H	H	H	H	H	H	H	H	H	H	H	H	H	H	H	H	H	H	H	H	H	H
	1386	1460	3317	466	F2_1032	N	N	N	N	N	N	N	N	N	N	N	N	H	H	H	H	H	H	H	H	H	H	H	H	H	H	H	H	H	H	H	H	H	H	H	H	H	H	H	H	H	H	H	H
	1425	1306	3519	379	F2_1033	N	N	N	N	N	N	N	N	N	N	N	N	B	B	B	B	B	B	B	B	B	B	B	B	B	B	B	B	B	B	B	B	B	B	B	B	N	N	N	N	N	N	N	N
	1224	1507	3482	416	F2_1034	N	N	N	N	N	N	N	N	N	N	N	N	H	H	H	H	H	H	H	H	H	H	H	H	H	H	H	H	H	H	H	H	H	H	H	H	H	H	H	H	H	H	H	H
	2349	713	3031	536	F2_1036	N	N	N	N	N	N	N	N	N	N	N	N	A	N	N	N	H	H	H	H	H	H	H	H	H	H	H	H	H	H	H	H	H	H	H	H	N	N	N	N	N	N	N	N
	1132	1267	3666	564	F2_1037	N	N	N	N	N	N	N	N	N	N	N	N	H	H	H	H	H	H	H	H	H	H	H	H	H	H	H	H	H	H	H	H	H	H	H	H	H	H	H	H	H	H	H	H
	779	1393	4134	323	F2_1038	N	N	N	N	N	N	N	N	N	N	N	N	A	A	A	A	A	N	N	N	N	N	N	N	N	N	N	N	N	N	N	N	H	H	H	H	H	H	H	H	H	H	H	H
	2216	1615	2316	482	F2_1039	N	N	N	N	N	N	N	N	N	N	N	N	H	H	H	H	H	H	H	H	H	H	H	H	H	H	H	H	H	H	H	H	H	H	H	H	H	H	H	H	H	H	H	H
	967	2701	2529	432	F2_1040	N	N	N	N	N	N	N	N	N	N	N	N	H	H	H	H	H	H	H	H	H	H	H	H	H	H	H	H	H	H	H	H	H	H	H	H	H	H	H	H	H	H	H	H
	792	2046	3447	344	F2_1041	N	N	N	N	N	N	N	N	N	N	N	N	B	B	B	B	B	B	B	B	B	B	B	B	B	B	B	B	B	B	B	B	B	B	B	B	B	B	B	B	B	B	B	B
	1635	851	3735	408	F2_1043	N	N	N	N	N	N	N	N	N	N	N	N	H	N	N	N	B	B	B	B	B	B	B	B	B	B	B	B	B	B	B	B	B	B	B	B	B	B	B	B	B	B	B	B
	2254	450	3546	379	F2_1044	N	N	N	N	N	N	N	N	N	N	N	N	H	H	H	H	H	H	H	H	H	H	H	H	H	H	H	H	H	H	H	H	H	H	H	H	H	H	H	H	H	H	H	H
	966	1655	3455	553	F2_1045	N	N	N	N	N	N	N	N	N	N	N	N	A	A	A	A	A	A	A	A	A	A	A	A	A	A	A	A	A	A	A	A	A	A	A	A	A	A	A	A	A	A	A	A
	963	1549	3696	421	F2_1046	N	N	N	N	N	N	N	N	N	N	N	N	H	H	H	H	H	H	H	H	H	H	H	H	H	H	H	H	H	H	H	H	H	H	H	H	H	H	H	H	H	H	H	H
	1171	1731	3251	476	F2_1048	N	N	N	N	N	N	N	N	N	N	N	N	H	H	H	H	H	H	H	H	H	H	H	H	H	H	H	H	H	H	H	H	H	H	H	H	H	H	H	H	H	H	H	H
	1005	1637	3591	396	F2_1049	N	N	N	N	N	N	N	N	N	N	N	N	A	A	A	A	A	N	N	N	N	N	N	N	N	N	N	N	N	N	N	N	H	H	H	H	H	H	H	H	H	H	H	H
	1269	1399	3507	454	F2_1050	N	N	N	N	N	N	N	N	N	N	N	N	A	A	A	A	A	A	A	A	A	A	A	A	A	A	A	A	A	A	A	A	A	A	A	A	A	A	A	A	A	A	A	A
	1865	2077	2223	464	F2_1051	N	N	N	N	N	N	N	N	N	N	N	N	H	H	H	H	H	H	H	H	H	H	H	H	H	H	H	H	H	H	H	H	H	H	H	H	H	H	H	H	H	H	H	H
	2155	1312	2658	504	F2_1052	N	N	N	N	N	N	N	N	N	N	N	N	H	H	H	H	H	H	H	H	H	H	H	H	H	H	H	H	H	H	H	H	H	H	H	H	H	H	H	H	H	H	H	H
	676	1512	3971	470	F2_1053	N	N	N	N	N	N	N	N	N	N	N	N	H	H	H	H	H	H	H	H	H	H	H	H	H	H	H	H	H	H	H	H	H	H	H	H	H	H	H	H	H	H	H	H
	2339	88	3578	624	F2_1054	N	N	N	N	N	N	N	N	N	N	N	N	A	A	A	A	A	A	A	A	A	A	A	A	A	A	A	A	A	A	A	A	A	A	A	A	N	N	N	N	N	N	N	N
	1431	302	4318	578	F2_1055	N	N	N	N	N	N	N	N	N	N	N	N	H	H	H	H	H	H	H	H	H	H	H	H	H	H	H	H	H	H	H	H	H	H	H	H	H	H	H	H	H	H	H	H
	640	1759	3787	443	F2_1056	N	N	N	N	N	N	N	N	N	N	N	N	H	H	H	H	H	H	H	H	H	H	H	H	H	H	H	H	H	H	H	H	H	H	H	H	H	H	H	H	H	H	H	H
	1694	353	4043	539	F2_1057	N	N	N	N	N	N	N	N	N	N	N	N	H	N	N	N	B	B	B	B	B	B	B	B	B	B	B	B	B	B	B	B	B	B	B	B	B	B	B	B	B	B	B	B
	414	1335	4518	362	F2_1058	N	N	N	N	N	N	N	N	N	N	N	N	B	B	B	B	B	N	N	N	N	N	N	N	N	N	N	N	N	N	N	N	H	H	H	H	H	H	H	H	H	H	H	H
	1923	1445	2633	628	F2_1059	N	N	N	N	N	N	N	N	N	N	N	N	A	A	A	A	A	N	N	N	N	N	N	N	N	N	N	N	N	N	N	N	H	H	H	H	N	N	N	N	N	N	N	N
	843	2937	2362	487	F2_1060	N	N	N	N	N	N	N	N	N	N	N	N	H	H	H	H	H	N	N	N	N	N	N	N	N	N	N	N	N	N	N	N	B	B	B	B	B	B	B	B	B	B	B	B
	1337	1888	3026	378	F2_1061	N	N	N	N	N	N	N	N	N	N	N	N	H	H	H	H	H	H	H	H	H	H	H	H	H	H	H	H	H	H	H	H	H	H	H	H	H	H	H	H	H	H	H	H
	1346	2229	2562	492	F2_1063	N	N	N	N	N	N	N	N	N	N	N	N	A	A	A	A	A	A	A	A	A	A	A	A	A	A	A	A	A	A	A	A	A	A	A	A	A	A	A	A	A	A	A	A
	1445	1239	3514	431	F2_1064	N	N	N	N	N	N	N	N	N	N	N	N	A	A	A	A	A	A	A	A	A	A	A	A	A	A	A	A	A	A	A	A	A	A	A	A	A	A	A	A	A	A	A	A
	13	3566	2741	309	F2_1065	N	N	N	N	N	N	N	N	N	N	N	N	B	B	B	B	B	B	B	B	B	B	B	B	B	B	B	B	B	B	B	B	B	B	B	B	B	B	B	B	B	B	B	B
	13	3565	2772	279	F2_1066	N	N	N	N	N	N	N	N	N	N	N	N	B	B	B	B	B	B	B	B	B	B	B	B	B	B	B	B	B	B	B	B	B	B	B	B	B	B	B	B	B	B	B	B
	607	2161	3470	391	F2_1068	N	N	N	N	N	N	N	N	N	N	N	N	B	B	B	B	B	B	B	B	B	B	B	B	B	B	B	B	B	B	B	B	B	B	B	B	B	B	B	B	B	B	B	B
	1016	1787	3395	431	F2_1069	N	N	N	N	N	N	N	N	N	N	N	N	H	H	H	H	H	H	H	H	H	H	H	H	H	H	H	H	H	H	H	H	H	H	H	H	H	H	H	H	H	H	H	H
	886	1016	4202	525	F2_1070	N	N	N	N	N	N	N	N	N	N	N	N	H	H	H	H	H	H	H	H	H	H	H	H	H	H	H	H	H	H	H	H	H	H	H	H	H	H	H	H	H	H	H	H
	1085	1846	3131	567	F2_1071	N	N	N	N	N	N	N	N	N	N	N	N	B	B	B	B	B	B	B	B	B	B	B	B	B	B	B	B	B	B	B	B	B	B	B	B	B	B	B	B	B	B	B	B
	547	1279	4435	368	F2_1072	N	N	N	N	N	N	N	N	N	N	N	N	A	A	A	A	A	A	A	A	A	A	A	A	A	A	A	A	A	A	A	A	A	A	A	A	A	A	A	A	A	A	A	A
	1207	1547	3354	521	F2_1073	N	N	N	N	N	N	N	N	N	N	N	N	H	H	H	H	H	H	H	H	H	H	H	H	H	H	H	H	H	H	H	H	H	H	H	H	H	H	H	H	H	H	H	H
	1756	1523	2932	418	F2_1074	N	N	N	N	N	N	N	N	N	N	N	N	H	H	H	H	H	H	H	H	H	H	H	H	H	H	H	H	H	H	H	H	H	H	H	H	H	H	H	H	H	H	H	H
	16	3488	2835	290	F2_1075	N	N	N	N	N	N	N	N	N	N	N	N	H	H	H	H	H	H	H	H	H	H	H	H	H	H	H	H	H	H	H	H	H	H	H	H	H	H	H	H	H	H	H	H
	1909	77	4015	628	F2_1076	N	N	N	N	N	N	N	N	N	N	N	N	H	H	H	H	H	H	H	H	H	H	H	H	H	H	H	H	H	H	H	H	H	H	H	H	H	H	H	H	H	H	H	H
	1234	951	4060	384	F2_1078	N	N	N	N	N	N	N	N	N	N	N	N	H	H	H	H	H	H	H	H	H	H	H	H	H	H	H	H	H	H	H	H	H	H	H	H	H	H	H	H	H	H	H	H
	1145	946	4159	379	F2_1079	N	N	N	N	N	N	N	N	N	N	N	N	B	B	B	B	B	B	B	B	B	B	B	B	B	B	B	B	B	B	B	B	B	B	B	B	B	B	B	B	B	B	B	B
	1078	1016	4010	525	F2_1080	N	N	N	N	N	N	N	N	N	N	N	N	H	H	H	H	H	H	H	H	H	H	H	H	H	H	H	H	H	H	H	H	H	H	H	H	H	H	H	H	H	H	H	H
	1075	1059	4084	411	F2_1081	N	N	N	N	N	N	N	N	N	N	N	N	H	H	H	H	H	H	H	H	H	H	H	H	H	H	H	H	H	H	H	H	H	H	H	H	H	H	H	H	H	H	H	H
	1649	951	3527	502	F2_1082	N	N	N	N	N	N	N	N	N	N	N	N	H	H	H	H	H	H	H	H	H	H	H	H	H	H	H	H	H	H	H	H	H	H	H	H	H	H	H	H	H	H	H	H
	509	1425	4273	422	F2_1083	N	N	N	N	N	N	N	N	N	N	N	N	H	H	H	H	H	H	H	H	H	H	H	H	H	H	H	H	H	H	H	H	H	H	H	H	H	H	H	H	H	H	H	H
	1470	2228	2509	422	F2_1084	N	N	N	N	N	N	N	N	N	N	N	N	B	B	B	B	B	B	B	B	B	B	B	B	B	B	B	B	B	B	B	B	B	B	B	B	B	B	B	B	B	B	B	B
	882	737	4638	372	F2_1085	N	N	N	N	N	N	N	N	N	N	N	N	A	A	A	A	A	A	A	A	A	A	A	A	A	A	A	A	A	A	A	A	A	A	A	A	A	A	A	A	A	A	A	A
	2370	1441	2411	407	F2_1087	N	N	N	N	N	N	N	N	N	N	N	N	A	A	A	A	A	A	A	A	A	A	A	A	A	A	A	A	A	A	A	A	A	A	A	A	A	A	A	A	A	A	A	A
	669	1480	4080	400	F2_1088	N	N	N	N	N	N	N	N	N	N	N	N	A	A	A	A	A	A	A	A	A	A	A	A	A	A	A	A	A	A	A	A	A	A	A	A	A	A	A	A	A	A	A	A
	2224	149	3608	648	F2_1089	N	N	N	N	N	N	N	N	N	N	N	N	A	A	A	A	A	A	A	A	A	A	A	A	A	A	A	A	A	A	A	A	A	A	A	A	A	A	A	A	A	A	A	A
	1219	1572	3434	404	F2_1090	N	N	N	N	N	N	N	N	N	N	N	N	H	H	H	H	H	H	H	H	H	H	H	H	H	H	H	H	H	H	H	H	H	H	H	H	H	H	H	H	H	H	H	H
	1980	1749	2350	550	F2_1091	N	N	N	N	N	N	N	N	N	N	N	N	H	H	H	H	H	H	H	H	H	H	H	H	H	H	H	H	H	H	H	H	H	H	H	H	H	H	H	H	H	H	H	H
	1974	1228	2809	618	F2_1092	N	N	N	N	N	N	N	N	N	N	N	N	B	B	B	B	B	B	B	B	B	B	B	B	B	B	B	B	B	B	B	B	B	B	B	B	B	B	B	B	B	B	B	B
	794	916	4397	522	F2_1093	N	N	N	N	N	N	N	N	N	N	N	N	B	B	B	B	B	N	N	N	N	N	N	N	N	N	N	N	N	N	N	N	H	H	H	H	H	H	H	H	H	H	H	H
	2061	204	3782	582	F2_1094	N	N	N	N	N	N	N	N	N	N	N	N	H	H	H	H	H	H	H	H	H	H	H	H	H	H	H	H	H	H	H	H	H	H	H	H	H	H	H	H	H	H	H	H
	1103	2126	2874	526	F2_1095	N	N	N	N	N	N	N	N	N	N	N	N	B	B	B	B	B	B	B	B	B	B	B	B	B	B	B	B	B	B	B	B	B	B	B	B	B	B	B	B	B	B	B	B
	2723	281	3037	588	F2_1096	N	N	N	N	N	N	N	N	N	N	N	N	H	H	H	H	H	N	N	N	N	N	N	N	N	N	N	N	N	N	N	N	B	B	B	B	B	B	B	B	B	B	B	B
	1383	368	4486	392	F2_1097	N	N	N	N	N	N	N	N	N	N	N	N	H	H	H	H	H	H	H	H	H	H	H	H	H	H	H	H	H	H	H	H	H	H	H	H	H	H	H	H	H	H	H	H
	533	2268	3364	464	F2_1098	N	N	N	N	N	N	N	N	N	N	N	N	B	B	B	B	B	B	B	B	B	B	B	B	B	B	B	B	B	B	B	B	B	B	B	B	B	B	B	B	B	B	B	B
	2231	491	3186	721	F2_1099	N	N	N	N	N	N	N	N	N	N	N	N	A	N	N	N	H	H	H	H	H	H	H	H	H	H	H	H	H	H	H	H	H	H	H	H	N	N	N	N	N	N	N	N
	1502	43	4581	503	F2_1100	N	N	N	N	N	N	N	N	N	N	N	N	A	A	A	A	A	A	A	A	A	A	A	A	A	A	A	A	A	A	A	A	A	A	A	A	A	A	A	A	A	A	A	A
	2007	146	3888	588	F2_1103	N	N	N	N	N	N	N	N	N	N	N	N	A	A	A	A	A	A	A	A	A	A	A	A	A	A	A	A	A	A	A	A	A	A	A	A	A	A	A	A	A	A	A	A
	1143	1930	3162	394	F2_1104	N	N	N	N	N	N	N	N	N	N	N	N	H	H	H	H	H	H	H	H	H	H	H	H	H	H	H	H	H	H	H	H	H	H	H	H	H	H	H	H	H	H	H	H
	2	3385	2972	270	F2_1105	N	N	N	N	N	N	N	N	N	N	N	N	H	H	H	H	H	H	H	H	H	H	H	H	H	H	H	H	H	H	H	H	H	H	H	H	H	H	H	H	H	H	H	H
	992	1557	3479	601	F2_1106	N	N	N	N	N	N	N	N	N	N	N	N	B	B	B	B	B	B	B	B	B	B	B	B	B	B	B	B	B	B	B	B	B	B	B	B	N	N	N	N	N	N	N	N
	2054	146	3774	655	F2_1107	N	N	N	N	N	N	N	N	N	N	N	N	H	H	H	H	H	N	N	N	N	N	N	N	N	N	N	N	N	N	N	N	B	B	B	B	B	B	B	B	B	B	B	B
	652	3013	2511	453	F2_1108	N	N	N	N	N	N	N	N	N	N	N	N	H	H	H	H	H	H	H	H	H	H	H	H	H	H	H	H	H	H	H	H	H	H	H	H	H	H	H	H	H	H	H	H
	1113	2222	2878	416	F2_1109	N	N	N	N	N	N	N	N	N	N	N	N	H	H	H	H	H	H	H	H	H	H	H	H	H	H	H	H	H	H	H	H	H	H	H	H	H	H	H	H	H	H	H	H
	2503	241	3139	746	F2_1110	N	N	N	N	N	N	N	N	N	N	N	N	A	N	N	N	H	H	H	H	H	H	H	H	H	H	H	H	H	H	H	H	H	N	N	B	N	N	N	N	N	N	N	N
	1337	1610	3096	586	F2_1111	N	N	N	N	N	N	N	N	N	N	N	N	H	H	H	H	H	H	H	H	H	H	H	H	H	H	H	H	H	H	H	H	H	H	H	H	H	H	H	H	H	H	H	H
	1612	865	3669	483	F2_1112	N	N	N	N	N	N	N	N	N	N	N	N	H	H	H	H	H	H	H	H	H	H	H	H	H	H	H	H	H	H	H	H	H	H	H	H	H	H	H	H	H	H	H	H
	1657	987	3531	454	F2_1113	N	N	N	N	N	N	N	N	N	N	N	N	A	A	A	A	A	A	A	A	A	A	A	A	A	A	A	A	A	A	A	A	A	A	A	A	A	A	A	A	A	A	A	A
	975	576	4585	493	F2_1114	N	N	N	N	N	N	N	N	N	N	N	N	H	H	H	H	H	H	H	H	H	H	H	H	H	H	H	H	H	H	H	H	H	H	H	H	H	H	H	H	H	H	H	H
	2747	205	3009	668	F2_1115	N	N	N	N	N	N	N	N	N	N	N	N	H	H	H	H	H	H	H	H	H	H	H	H	H	H	H	H	H	H	H	H	H	H	H	H	H	H	H	H	H	H	H	H
	1	3539	2808	281	F2_1116	N	N	N	N	N	N	N	N	N	N	N	N	B	B	B	B	B	B	B	B	B	B	B	B	B	B	B	B	B	B	B	B	B	B	B	B	B	B	B	B	B	B	B	B
	1096	1069	3935	529	F2_1117	N	N	N	N	N	N	N	N	N	N	N	N	A	A	A	A	A	A	A	A	A	A	A	A	A	A	A	A	A	A	A	A	A	A	A	A	A	A	A	A	A	A	A	A
	1735	165	4004	725	F2_1118	N	N	N	N	N	N	N	N	N	N	N	N	H	N	N	N	B	B	B	B	B	B	B	B	B	B	B	B	B	B	B	B	B	B	B	B	B	B	B	B	B	B	B	B
	2173	86	3796	574	F2_1119	N	N	N	N	N	N	N	N	N	N	N	N	A	A	A	A	A	A	A	A	A	A	A	A	A	A	A	A	A	A	A	A	A	A	A	A	A	A	A	A	A	A	A	A
	2886	234	3103	406	F2_1120	N	N	N	N	N	N	N	N	N	N	N	N	H	H	H	H	H	H	H	H	H	H	H	H	H	H	H	H	H	H	H	H	H	H	H	H	H	H	H	H	H	H	H	H
	1167	933	3951	578	F2_1121	N	N	N	N	N	N	N	N	N	N	N	N	H	H	H	H	H	H	H	H	H	H	H	H	H	H	H	H	H	H	H	H	H	H	H	H	H	H	H	H	H	H	H	H
	1151	1863	3204	411	F2_1122	N	N	N	N	N	N	N	N	N	N	N	N	B	B	B	B	B	B	B	B	B	B	B	B	B	B	B	B	B	B	B	B	B	B	B	B	B	B	B	B	B	B	B	B
	904	1191	4027	507	F2_1123	N	N	N	N	N	N	N	N	N	N	N	N	H	N	N	N	B	B	B	B	B	B	B	B	B	B	B	B	B	B	B	B	B	B	B	B	B	B	B	B	B	B	B	B
	1153	1337	3673	466	F2_1124	N	N	N	N	N	N	N	N	N	N	N	N	H	H	H	H	H	H	H	H	H	H	H	H	H	H	H	H	H	H	H	H	H	H	H	H	H	H	H	H	H	H	H	H
	1308	1602	3263	456	F2_1125	N	N	N	N	N	N	N	N	N	N	N	N	A	A	A	A	A	A	A	A	A	A	A	A	A	A	A	A	A	A	A	A	A	A	A	A	A	A	A	A	A	A	A	A
	438	1746	4060	385	F2_1126	N	N	N	N	N	N	N	N	N	N	N	N	H	H	H	H	H	H	H	H	H	H	H	H	H	H	H	H	H	H	H	H	H	H	H	H	H	H	H	H	H	H	H	H
	965	1764	3429	471	F2_1127	N	N	N	N	N	N	N	N	N	N	N	N	B	B	B	B	B	N	N	N	N	N	N	N	N	N	N	N	N	N	N	N	H	H	H	H	H	H	H	H	H	H	H	H
	3408	131	2445	645	F2_1128	N	N	N	N	N	N	N	N	N	N	N	N	A	A	A	A	A	A	A	A	A	A	A	A	A	A	A	A	A	A	A	A	A	A	A	A	A	A	A	A	A	A	A	A
	2018	230	3726	655	F2_1129	N	N	N	N	N	N	N	N	N	N	N	N	H	H	H	H	H	H	H	H	H	H	H	H	H	H	H	H	H	H	H	H	H	H	H	H	H	H	H	H	H	H	H	H
	3212	89	2665	663	F2_1130	N	N	N	N	N	N	N	N	N	N	N	N	A	A	A	A	A	A	A	A	A	A	A	A	A	A	A	A	A	A	A	A	A	A	A	A	A	A	A	A	A	A	A	A
	1201	1534	3312	582	F2_1131	N	N	N	N	N	N	N	N	N	N	N	N	B	B	B	B	B	B	B	B	B	B	B	B	B	B	B	B	B	B	B	B	B	N	N	H	H	H	H	H	H	H	H	H
	1704	232	4084	609	F2_1132	N	N	N	N	N	N	N	N	N	N	N	N	A	A	A	A	A	N	N	N	N	N	N	N	N	N	N	N	N	N	N	N	H	H	H	H	N	N	N	N	N	N	N	N
	645	1152	4314	518	F2_1133	N	N	N	N	N	N	N	N	N	N	N	N	A	A	A	A	A	N	N	N	N	N	N	N	N	N	N	N	N	N	N	N	H	H	H	H	H	H	H	H	H	H	H	H
	1386	1350	3482	411	F2_1134	N	N	N	N	N	N	N	N	N	N	N	N	B	B	B	B	B	B	B	B	B	B	B	B	B	B	B	B	B	B	B	B	B	B	B	B	B	B	B	B	B	B	B	B
	1463	1139	3634	393	F2_1135	N	N	N	N	N	N	N	N	N	N	N	N	H	H	H	H	H	N	N	N	N	N	N	N	N	N	N	N	N	N	N	N	B	B	B	B	B	B	B	B	B	B	B	B
	1241	1914	2922	552	F2_1136	N	N	N	N	N	N	N	N	N	N	N	N	B	B	B	B	B	B	B	B	B	B	B	B	B	B	B	B	B	B	B	B	B	B	B	B	B	B	B	B	B	B	B	B
	1009	1316	3938	366	F2_1137	N	N	N	N	N	N	N	N	N	N	N	N	H	H	H	H	H	H	H	H	H	H	H	H	H	H	H	H	H	H	H	H	H	H	H	H	H	H	H	H	H	H	H	H
	1097	1623	3561	348	F2_1138	N	N	N	N	N	N	N	N	N	N	N	N	B	B	B	B	B	B	B	B	B	B	B	B	B	B	B	B	B	B	B	B	B	B	B	B	B	B	B	B	B	B	B	B
	596	1972	3670	391	F2_1139	N	N	N	N	N	N	N	N	N	N	N	N	H	H	H	H	H	H	H	H	H	H	H	H	H	H	H	H	H	H	H	H	H	H	H	H	H	H	H	H	H	H	H	H
	1648	95	4359	527	F2_1140	N	N	N	N	N	N	N	N	N	N	N	N	H	H	H	H	H	H	H	H	H	H	H	H	H	H	H	H	H	H	H	H	H	H	H	H	H	H	H	H	H	H	H	H
	2481	203	3352	593	F2_1141	N	N	N	N	N	N	N	N	N	N	N	N	H	H	H	H	H	N	N	N	N	N	N	N	N	N	N	N	N	N	N	N	B	B	B	B	B	B	B	B	B	B	B	B
	1199	2039	2914	477	F2_1142	N	N	N	N	N	N	N	N	N	N	N	N	B	B	B	B	B	B	B	B	B	B	B	B	B	B	B	B	B	B	B	B	B	B	B	B	B	B	B	B	B	B	B	B
	918	2054	3203	454	F2_1143	N	N	N	N	N	N	N	N	N	N	N	N	A	A	A	A	A	A	A	A	A	A	A	A	A	A	A	A	A	A	A	A	A	A	A	A	A	A	A	A	A	A	A	A
	1766	837	3614	412	F2_1144	N	N	N	N	N	N	N	N	N	N	N	N	A	A	A	A	A	A	A	A	A	A	A	A	A	A	A	A	A	A	A	A	A	A	A	A	A	A	A	A	A	A	A	A
	927	919	4421	362	F2_1145	N	N	N	N	N	N	N	N	N	N	N	N	H	H	H	H	H	H	H	H	H	H	H	H	H	H	H	H	H	H	H	H	H	H	H	H	H	H	H	H	H	H	H	H
	690	2731	2670	538	F2_1146	N	N	N	N	N	N	N	N	N	N	N	N	H	H	H	H	H	H	H	H	H	H	H	H	H	H	H	H	H	H	H	H	H	H	H	H	H	H	H	H	H	H	H	H
	658	2748	2675	548	F2_1147	N	N	N	N	N	N	N	N	N	N	N	N	H	H	H	H	H	H	H	H	H	H	H	H	H	H	H	H	H	H	H	H	H	H	H	H	H	H	H	H	H	H	H	H
	547	1083	4547	452	F2_1148	N	N	N	N	N	N	N	N	N	N	N	N	H	H	H	H	H	H	H	H	H	H	H	H	H	H	H	H	H	H	H	H	H	H	H	H	H	H	H	H	H	H	H	H
	1486	1885	2844	414	F2_1149	N	N	N	N	N	N	N	N	N	N	N	N	A	A	A	A	A	A	A	A	A	A	A	A	A	A	A	A	A	A	A	A	A	A	A	A	A	A	A	A	A	A	A	A
	918	2201	3015	495	F2_1150	N	N	N	N	N	N	N	N	N	N	N	N	A	A	A	A	A	A	A	A	A	A	A	A	A	A	A	A	A	A	A	A	A	A	A	A	A	A	A	A	A	A	A	A
	689	2590	2744	606	F2_1151	N	N	N	N	N	N	N	N	N	N	N	N	H	H	H	H	H	H	H	H	H	H	H	H	H	H	H	H	H	H	H	H	H	H	H	H	H	H	H	H	H	H	H	H
	1155	1551	3603	320	F2_1152	N	N	N	N	N	N	N	N	N	N	N	N	A	A	A	A	A	A	A	A	A	A	A	A	A	A	A	A	A	A	A	A	A	A	A	A	A	A	A	A	A	A	A	A
	548	1701	3878	502	F2_1153	N	N	N	N	N	N	N	N	N	N	N	N	B	B	B	B	B	B	B	B	B	B	B	B	B	B	B	B	B	B	B	B	B	B	B	B	B	B	B	B	B	B	B	B
	1722	1179	3220	508	F2_1154	N	N	N	N	N	N	N	N	N	N	N	N	H	H	H	H	H	H	H	H	H	H	H	H	H	H	H	H	H	H	H	H	H	H	H	H	H	H	H	H	H	H	H	H
	1299	1668	3198	464	F2_1155	N	N	N	N	N	N	N	N	N	N	N	N	H	H	H	H	H	H	H	H	H	H	H	H	H	H	H	H	H	H	H	H	H	H	H	H	H	H	H	H	H	H	H	H
	1489	1109	3509	522	F2_1156	N	N	N	N	N	N	N	N	N	N	N	N	H	H	H	H	H	H	H	H	H	H	H	H	H	H	H	H	H	H	H	H	H	H	H	H	H	H	H	H	H	H	H	H
	1054	755	4224	596	F2_1157	N	N	N	N	N	N	N	N	N	N	N	N	A	N	N	N	H	H	H	H	H	H	H	H	H	H	H	H	H	H	H	H	H	H	H	H	H	H	H	H	H	H	H	H
	2243	149	3299	938	F2_1158	N	N	N	N	N	N	N	N	N	N	N	N	A	N	N	N	H	H	H	H	H	H	H	H	H	H	H	H	H	H	H	H	H	H	H	H	N	N	N	N	N	N	N	N
	1518	1683	3030	398	F2_1159	N	N	N	N	N	N	N	N	N	N	N	N	A	A	A	A	A	A	A	A	A	A	A	A	A	A	A	A	A	A	A	A	A	A	A	A	A	A	A	A	A	A	A	A
	1679	1971	2487	492	F2_1160	N	N	N	N	N	N	N	N	N	N	N	N	H	H	H	H	H	H	H	H	H	H	H	H	H	H	H	H	H	H	H	H	H	H	H	H	H	H	H	H	H	H	H	H
	1940	146	3802	741	F2_1161	N	N	N	N	N	N	N	N	N	N	N	N	H	H	H	H	H	H	H	H	H	H	H	H	H	H	H	H	H	H	H	H	H	H	H	H	H	H	H	H	H	H	H	H
	696	1920	3574	439	F2_1162	N	N	N	N	N	N	N	N	N	N	N	N	H	H	H	H	H	H	H	H	H	H	H	H	H	H	H	H	H	H	H	H	H	H	H	H	H	H	H	H	H	H	H	H
	1509	1869	2844	407	F2_1163	N	N	N	N	N	N	N	N	N	N	N	N	A	A	A	A	A	A	A	A	A	A	A	A	A	A	A	A	A	A	A	A	A	A	A	A	A	A	A	A	A	A	A	A
	2348	237	3331	713	F2_1164	N	N	N	N	N	N	N	N	N	N	N	N	A	A	A	A	A	A	A	A	A	A	A	A	A	A	A	A	A	A	A	A	A	A	A	A	A	A	A	A	A	A	A	A
	1189	1863	3259	318	F2_1165	N	N	N	N	N	N	N	N	N	N	N	N	B	B	B	B	B	B	B	B	B	B	B	B	B	B	B	B	B	B	B	B	B	B	B	B	B	B	B	B	B	B	B	B
	1319	1799	2988	523	F2_1166	N	N	N	N	N	N	N	N	N	N	N	N	A	A	A	A	A	A	A	A	A	A	A	A	A	A	A	A	A	A	A	A	A	A	A	A	A	A	A	A	A	A	A	A
	1620	1508	3073	428	F2_1167	N	N	N	N	N	N	N	N	N	N	N	N	H	H	H	H	H	N	N	N	N	N	N	N	N	N	N	N	N	N	N	N	A	A	A	A	A	A	A	A	A	A	A	A
	1465	1595	3175	394	F2_1168	N	N	N	N	N	N	N	N	N	N	N	N	H	H	H	H	H	H	H	H	H	H	H	H	H	H	H	H	H	H	H	H	H	H	H	H	H	H	H	H	H	H	H	H
	1223	684	4305	417	F2_1169	N	N	N	N	N	N	N	N	N	N	N	N	B	B	B	B	B	B	B	B	B	B	B	B	B	B	B	B	B	B	B	B	B	B	B	B	B	B	B	B	B	B	B	B
	2278	662	3331	358	F2_1170	N	N	N	N	N	N	N	N	N	N	N	N	B	B	B	B	B	B	B	B	B	B	B	B	B	B	B	B	B	B	B	B	B	B	B	B	B	B	B	B	B	B	B	B
	973	1697	3565	394	F2_1171	N	N	N	N	N	N	N	N	N	N	N	N	H	H	H	H	H	H	H	H	H	H	H	H	H	H	H	H	H	H	H	H	H	H	H	H	H	H	H	H	H	H	H	H
	1125	1097	3825	582	F2_1172	N	N	N	N	N	N	N	N	N	N	N	N	H	H	H	H	H	H	H	H	H	H	H	H	H	H	H	H	H	H	H	H	H	H	H	H	H	H	H	H	H	H	H	H
	502	1668	4078	381	F2_1173	N	N	N	N	N	N	N	N	N	N	N	N	H	H	H	H	H	H	H	H	H	H	H	H	H	H	H	H	H	H	H	H	H	H	H	H	H	H	H	H	H	H	H	H
	1371	1477	3270	511	F2_1174	N	N	N	N	N	N	N	N	N	N	N	N	B	B	B	B	B	B	B	B	B	B	B	B	B	B	B	B	B	B	B	B	B	B	B	B	B	B	B	B	B	B	B	B
	1412	1613	3004	600	F2_1175	N	N	N	N	N	N	N	N	N	N	N	N	B	B	B	B	B	B	B	B	B	B	B	B	B	B	B	B	B	B	B	B	B	B	B	B	B	B	B	B	B	B	B	B
	1399	1686	3238	306	F2_1176	N	N	N	N	N	N	N	N	N	N	N	N	B	B	B	B	B	B	B	B	B	B	B	B	B	B	B	B	B	B	B	B	B	B	B	B	B	B	B	B	B	B	B	B
	1548	1209	3378	494	F2_1177	N	N	N	N	N	N	N	N	N	N	N	N	H	H	H	H	H	H	H	H	H	H	H	H	H	H	H	H	H	H	H	H	H	H	H	H	H	H	H	H	H	H	H	H
	1775	1400	2889	565	F2_1178	N	N	N	N	N	N	N	N	N	N	N	N	A	A	A	A	A	A	A	A	A	A	A	A	A	A	A	A	A	A	A	A	A	A	A	A	A	A	A	A	A	A	A	A
	1376	1205	3491	557	F2_1179	N	N	N	N	N	N	N	N	N	N	N	N	A	A	A	A	A	N	N	N	N	N	N	N	N	N	N	N	N	N	N	N	H	H	H	H	H	H	H	H	H	H	H	H
	1116	2345	2735	433	F2_1180	N	N	N	N	N	N	N	N	N	N	N	N	H	H	H	H	H	H	H	H	H	H	H	H	H	H	H	H	H	H	H	H	H	H	H	H	H	H	H	H	H	H	H	H
	2076	347	3607	599	F2_1181	N	N	N	N	N	N	N	N	N	N	N	N	H	N	N	N	B	B	B	B	B	B	B	B	B	B	B	B	B	B	B	B	B	B	B	B	B	B	B	B	B	B	B	B
	1159	1223	3758	489	F2_1182	N	N	N	N	N	N	N	N	N	N	N	N	B	B	B	B	B	B	B	B	B	B	B	B	B	B	B	B	B	B	B	B	B	B	B	B	B	B	B	B	B	B	B	B
	659	1721	3841	408	F2_1183	N	N	N	N	N	N	N	N	N	N	N	N	H	H	H	H	H	N	N	N	N	N	N	N	N	N	N	N	N	N	N	N	B	B	B	B	B	B	B	B	B	B	B	B
	1554	1266	3283	526	F2_1184	N	N	N	N	N	N	N	N	N	N	N	N	B	B	B	B	B	B	B	B	B	B	B	B	B	B	B	B	B	B	B	B	B	B	B	B	B	B	B	B	B	B	B	B
	778	1828	3576	447	F2_1185	N	N	N	N	N	N	N	N	N	N	N	N	B	B	B	B	B	B	B	B	B	B	B	B	B	B	B	B	B	B	B	B	B	B	B	B	B	B	B	B	B	B	B	B
	1653	882	3701	393	F2_1186	N	N	N	N	N	N	N	N	N	N	N	N	H	H	H	H	H	H	H	H	H	H	H	H	H	H	H	H	H	H	H	H	H	H	H	H	N	N	N	N	N	N	N	N
	2078	335	3546	670	F2_1187	N	N	N	N	N	N	N	N	N	N	N	N	A	N	N	N	H	H	H	H	H	H	H	H	H	H	H	H	H	H	H	H	H	H	H	H	N	N	N	N	N	N	N	N
	1040	1629	3486	474	F2_1188	N	N	N	N	N	N	N	N	N	N	N	N	B	B	B	B	B	B	B	B	B	B	B	B	B	B	B	B	B	B	B	B	B	B	B	B	B	B	B	B	B	B	B	B
	1103	1321	3786	419	F2_1189	N	N	N	N	N	N	N	N	N	N	N	N	H	H	H	H	H	N	N	N	N	N	N	N	N	N	N	N	N	N	N	N	B	B	B	B	B	B	B	B	B	B	B	B
	1920	97	3916	696	F2_1190	N	N	N	N	N	N	N	N	N	N	N	N	H	H	H	H	H	N	N	N	N	N	N	N	N	N	N	N	N	N	N	N	A	A	A	A	A	A	A	A	A	A	A	A
	669	1676	3832	452	F2_1191	N	N	N	N	N	N	N	N	N	N	N	N	A	A	A	A	A	A	A	A	A	A	A	A	A	A	A	A	A	A	A	A	A	A	A	A	A	A	A	A	A	A	A	A
	440	2650	3223	316	F2_1192	N	N	N	N	N	N	N	N	N	N	N	N	H	H	H	H	H	H	H	H	H	H	H	H	H	H	H	H	H	H	H	H	H	H	H	H	H	H	H	H	H	H	H	H
	514	2243	3491	381	F2_1193	N	N	N	N	N	N	N	N	N	N	N	N	A	A	A	A	A	N	N	N	N	N	N	N	N	N	N	N	N	N	N	N	H	H	H	H	N	N	N	N	N	N	N	N
	2202	89	3840	498	F2_1194	N	N	N	N	N	N	N	N	N	N	N	N	H	H	H	H	H	H	H	H	H	H	H	H	H	H	H	H	H	H	H	H	H	H	H	H	H	H	H	H	H	H	H	H
	375	571	5383	300	F2_1195	N	N	N	N	N	N	N	N	N	N	N	N	B	B	B	B	B	B	B	B	B	B	B	B	B	B	B	B	B	B	B	B	B	B	B	B	B	B	B	B	B	B	B	B
	379	544	5388	318	F2_1196	N	N	N	N	N	N	N	N	N	N	N	N	B	B	B	B	B	B	B	B	B	B	B	B	B	B	B	B	B	B	B	B	B	B	B	B	B	B	B	B	B	B	B	B
	1083	2555	2612	379	F2_1197	N	N	N	N	N	N	N	N	N	N	N	N	H	H	H	H	H	H	H	H	H	H	H	H	H	H	H	H	H	H	H	H	H	H	H	H	H	H	H	H	H	H	H	H
	1444	1548	3189	448	F2_1199	N	N	N	N	N	N	N	N	N	N	N	N	A	A	A	A	A	A	A	A	A	A	A	A	A	A	A	A	A	A	A	A	A	A	A	A	A	A	A	A	A	A	A	A
	155	302	5877	295	F2_1200	N	N	N	N	N	N	N	N	N	N	N	N	H	H	H	H	H	H	H	H	H	H	H	H	H	H	H	H	H	H	H	H	H	H	H	H	H	H	H	H	H	H	H	H
	2	2661	3642	324	F2_1201	N	N	N	N	N	N	N	N	N	N	N	N	B	B	B	B	B	B	B	B	B	B	B	B	B	B	B	B	B	B	B	B	B	B	B	B	B	B	B	B	B	B	B	B
	2421	201	3311	696	F2_1202	N	N	N	N	N	N	N	N	N	N	N	N	A	A	A	A	A	N	N	N	N	N	N	N	N	N	N	N	N	N	N	N	H	N	N	B	N	N	N	N	N	N	N	N
	961	1579	3537	552	F2_1203	N	N	N	N	N	N	N	N	N	N	N	N	B	B	B	B	B	B	B	B	B	B	B	B	B	B	B	B	B	B	B	B	B	B	B	B	B	B	B	B	B	B	B	B
	1688	1609	2880	452	F2_1204	N	N	N	N	N	N	N	N	N	N	N	N	A	A	A	A	A	A	A	A	A	A	A	A	A	A	A	A	A	A	A	A	A	A	A	A	A	A	A	A	A	A	A	A
	1738	1470	3003	418	F2_1205	N	N	N	N	N	N	N	N	N	N	N	N	H	H	H	H	H	N	N	N	N	N	N	N	N	N	N	N	N	N	N	N	A	A	A	A	A	A	A	A	A	A	A	A
	2680	140	3235	574	F2_1206	N	N	N	N	N	N	N	N	N	N	N	N	H	H	H	H	H	H	H	H	H	H	H	H	H	H	H	H	H	H	H	H	H	H	H	H	H	H	H	H	H	H	H	H
	1093	1373	3781	382	F2_1207	N	N	N	N	N	N	N	N	N	N	N	N	B	B	B	B	B	B	B	B	B	B	B	B	B	B	B	B	B	B	B	B	B	B	B	B	B	B	B	B	B	B	B	B
	1708	1231	3270	420	F2_1208	N	N	N	N	N	N	N	N	N	N	N	N	B	B	B	B	B	B	B	B	B	B	B	B	B	B	B	B	B	B	B	B	B	B	B	B	B	B	B	B	B	B	B	B
	1379	1126	3557	567	F2_1209	N	N	N	N	N	N	N	N	N	N	N	N	A	A	A	A	A	A	A	A	A	A	A	A	A	A	A	A	A	A	A	A	A	A	A	A	A	A	A	A	A	A	A	A
	1195	682	4303	449	F2_1210	N	N	N	N	N	N	N	N	N	N	N	N	A	A	A	A	A	A	A	A	A	A	A	A	A	A	A	A	A	A	A	A	A	A	A	A	A	A	A	A	A	A	A	A
	1903	222	3797	707	F2_1212	N	N	N	N	N	N	N	N	N	N	N	N	H	H	H	H	H	H	H	H	H	H	H	H	H	H	H	H	H	H	H	H	H	H	H	H	H	H	H	H	H	H	H	H
	2213	146	3672	598	F2_1213	N	N	N	N	N	N	N	N	N	N	N	N	A	A	A	A	A	A	A	A	A	A	A	A	A	A	A	A	A	A	A	A	A	A	A	A	A	A	A	A	A	A	A	A
	2449	78	3435	667	F2_1214	N	N	N	N	N	N	N	N	N	N	N	N	A	A	A	A	A	N	N	N	N	N	N	N	N	N	N	N	N	N	N	N	H	N	N	B	N	N	N	N	N	N	N	N
	1744	151	4176	558	F2_1215	N	N	N	N	N	N	N	N	N	N	N	N	H	H	H	H	H	H	H	H	H	H	H	H	H	H	H	H	H	H	H	H	H	H	H	H	H	H	H	H	H	H	H	H
	3461	139	2344	685	F2_1216	N	N	N	N	N	N	N	N	N	N	N	N	A	A	A	A	A	A	A	A	A	A	A	A	A	A	A	A	A	A	A	A	A	A	A	A	A	A	A	A	A	A	A	A
	1099	1650	3603	277	F2_1217	N	N	N	N	N	N	N	N	N	N	N	N	H	H	H	H	H	N	N	N	N	N	N	N	N	N	N	N	N	N	N	N	B	B	B	B	B	B	B	B	B	B	B	B
	1310	1055	3734	530	F2_1218	N	N	N	N	N	N	N	N	N	N	N	N	H	H	H	H	H	H	H	H	H	H	H	H	H	H	H	H	H	H	H	H	H	H	H	H	H	H	H	H	H	H	H	H
	2080	38	3861	650	F2_1219	N	N	N	N	N	N	N	N	N	N	N	N	H	H	H	H	H	N	N	N	N	N	N	N	N	N	N	N	N	N	N	N	A	A	A	A	A	A	A	A	A	A	A	A
	915	2125	3171	418	F2_1220	N	N	N	N	N	N	N	N	N	N	N	N	H	H	H	H	H	H	H	H	H	H	H	H	H	H	H	H	H	H	H	H	H	H	H	H	H	H	H	H	H	H	H	H
	777	1939	3491	422	F2_1221	N	N	N	N	N	N	N	N	N	N	N	N	H	H	H	H	H	H	H	H	H	H	H	H	H	H	H	H	H	H	H	H	H	H	H	H	H	H	H	H	H	H	H	H
	955	1837	3433	404	F2_1222	N	N	N	N	N	N	N	N	N	N	N	N	H	H	H	H	H	H	H	H	H	H	H	H	H	H	H	H	H	H	H	H	H	H	H	H	H	H	H	H	H	H	H	H
	2079	75	3936	539	F2_1224	N	N	N	N	N	N	N	N	N	N	N	N	H	H	H	H	H	H	H	H	H	H	H	H	H	H	H	H	H	H	H	H	H	H	H	H	H	H	H	H	H	H	H	H
	1449	826	4007	347	F2_1225	N	N	N	N	N	N	N	N	N	N	N	N	H	H	H	H	H	H	H	H	H	H	H	H	H	H	H	H	H	H	H	H	H	H	H	H	H	H	H	H	H	H	H	H
	1048	1328	3869	384	F2_1226	N	N	N	N	N	N	N	N	N	N	N	N	H	H	H	H	H	H	H	H	H	H	H	H	H	H	H	H	H	H	H	H	H	H	H	H	H	H	H	H	H	H	H	H
	653	1628	4022	326	F2_1227	N	N	N	N	N	N	N	N	N	N	N	N	B	B	B	B	B	B	B	B	B	B	B	B	B	B	B	B	B	B	B	B	B	B	B	B	B	B	B	B	B	B	B	B
	843	2479	2836	471	F2_1228	N	N	N	N	N	N	N	N	N	N	N	N	H	H	H	H	H	N	N	N	N	N	N	N	N	N	N	N	N	N	N	N	B	B	B	B	B	B	B	B	B	B	B	B
	770	1596	3853	410	F2_1229	N	N	N	N	N	N	N	N	N	N	N	N	H	H	H	H	H	H	H	H	H	H	H	H	H	H	H	H	H	H	H	H	H	H	H	H	H	H	H	H	H	H	H	H
	2319	167	3373	770	F2_1230	N	N	N	N	N	N	N	N	N	N	N	N	A	A	A	A	A	A	A	A	A	A	A	A	A	A	A	A	A	A	A	A	A	A	A	A	A	A	A	A	A	A	A	A
	1291	1209	3579	550	F2_1231	N	N	N	N	N	N	N	N	N	N	N	N	A	A	A	A	A	A	A	A	A	A	A	A	A	A	A	A	A	A	A	A	A	A	A	A	A	A	A	A	A	A	A	A
	1089	1865	3202	473	F2_1232	N	N	N	N	N	N	N	N	N	N	N	N	H	H	H	H	H	H	H	H	H	H	H	H	H	H	H	H	H	H	H	H	H	H	H	H	N	N	N	N	N	N	N	N
	892	1988	3284	465	F2_1233	N	N	N	N	N	N	N	N	N	N	N	N	B	B	B	B	B	B	B	B	B	B	B	B	B	B	B	B	B	B	B	B	B	B	B	B	B	B	B	B	B	B	B	B
	1370	1902	2901	456	F2_1234	N	N	N	N	N	N	N	N	N	N	N	N	B	B	B	B	B	B	B	B	B	B	B	B	B	B	B	B	B	B	B	B	B	B	B	B	B	B	B	B	B	B	B	B
	792	1232	4138	467	F2_1235	N	N	N	N	N	N	N	N	N	N	N	N	A	A	A	A	A	A	A	A	A	A	A	A	A	A	A	A	A	A	A	A	A	A	A	A	N	N	N	N	N	N	N	N
	1090	1270	3707	562	F2_1236	N	N	N	N	N	N	N	N	N	N	N	N	H	H	H	H	H	H	H	H	H	H	H	H	H	H	H	H	H	H	H	H	H	H	H	H	H	H	H	H	H	H	H	H
	1061	1981	3202	385	F2_1237	N	N	N	N	N	N	N	N	N	N	N	N	H	H	H	H	H	H	H	H	H	H	H	H	H	H	H	H	H	H	H	H	H	H	H	H	H	H	H	H	H	H	H	H
	366	1942	4006	315	F2_1238	N	N	N	N	N	N	N	N	N	N	N	N	H	H	H	H	H	H	H	H	H	H	H	H	H	H	H	H	H	H	H	H	H	H	H	H	H	H	H	H	H	H	H	H
	1018	1802	3436	373	F2_1239	N	N	N	N	N	N	N	N	N	N	N	N	H	H	H	H	H	H	H	H	H	H	H	H	H	H	H	H	H	H	H	H	H	H	H	H	H	H	H	H	H	H	H	H
	1222	1382	3620	405	F2_1240	N	N	N	N	N	N	N	N	N	N	N	N	H	H	H	H	H	H	H	H	H	H	H	H	H	H	H	H	H	H	H	H	H	H	H	H	H	H	H	H	H	H	H	H
	845	1964	3324	496	F2_1241	N	N	N	N	N	N	N	N	N	N	N	N	A	A	A	A	A	N	N	N	N	N	N	N	N	N	N	N	N	N	N	N	H	H	H	H	H	H	H	H	H	H	H	H
	689	2141	3285	514	F2_1242	N	N	N	N	N	N	N	N	N	N	N	N	B	B	B	B	B	B	B	B	B	B	B	B	B	B	B	B	B	B	B	B	B	B	B	B	N	N	N	N	N	N	N	N
	1227	237	4491	674	F2_1243	N	N	N	N	N	N	N	N	N	N	N	N	H	H	H	H	H	H	H	H	H	H	H	H	H	H	H	H	H	H	H	H	H	H	H	H	N	N	N	N	N	N	N	N
	842	2626	2784	377	F2_1244	N	N	N	N	N	N	N	N	N	N	N	N	H	H	H	H	H	H	H	H	H	H	H	H	H	H	H	H	H	H	H	H	H	H	H	H	H	H	H	H	H	H	H	H
	843	1699	3606	481	F2_1245	N	N	N	N	N	N	N	N	N	N	N	N	A	A	A	A	A	N	N	N	N	N	N	N	N	N	N	N	N	N	N	N	H	H	H	H	H	H	H	H	H	H	H	H
	2436	105	3499	589	F2_1246	N	N	N	N	N	N	N	N	N	N	N	N	H	H	H	H	H	H	H	H	H	H	H	H	H	H	H	H	H	H	H	H	H	H	H	H	H	H	H	H	H	H	H	H
	698	1608	3823	500	F2_1247	N	N	N	N	N	N	N	N	N	N	N	N	B	B	B	B	B	B	B	B	B	B	B	B	B	B	B	B	B	B	B	B	B	B	B	B	B	B	B	B	B	B	B	B
	1276	854	4041	458	F2_1248	N	N	N	N	N	N	N	N	N	N	N	N	A	A	A	A	A	A	A	A	A	A	A	A	A	A	A	A	A	A	A	A	A	A	A	A	A	A	A	A	A	A	A	A
	1566	1745	2801	517	F2_1249	N	N	N	N	N	N	N	N	N	N	N	N	H	H	H	H	H	H	H	H	H	H	H	H	H	H	H	H	H	H	H	H	H	H	H	H	N	N	N	N	N	N	N	N
	1315	1555	3289	470	F2_1250	N	N	N	N	N	N	N	N	N	N	N	N	H	H	H	H	H	H	H	H	H	H	H	H	H	H	H	H	H	H	H	H	H	H	H	H	H	H	H	H	H	H	H	H
	502	1779	4062	286	F2_1251	N	N	N	N	N	N	N	N	N	N	N	N	B	B	B	B	B	B	B	B	B	B	B	B	B	B	B	B	B	B	B	B	B	B	B	B	B	B	B	B	B	B	B	B
	1294	1746	3107	482	F2_1252	N	N	N	N	N	N	N	N	N	N	N	N	H	H	H	H	H	H	H	H	H	H	H	H	H	H	H	H	H	H	H	H	H	H	H	H	H	H	H	H	H	H	H	H
	979	1084	4238	328	F2_1254	N	N	N	N	N	N	N	N	N	N	N	N	A	A	A	A	A	A	A	A	A	A	A	A	A	A	A	A	A	A	A	A	A	A	A	A	A	A	A	A	A	A	A	A
	1682	1818	2702	427	F2_1255	N	N	N	N	N	N	N	N	N	N	N	N	H	H	H	H	H	H	H	H	H	H	H	H	H	H	H	H	H	H	H	H	H	H	H	H	H	H	H	H	H	H	H	H
	1233	2472	2564	360	F2_1256	N	N	N	N	N	N	N	N	N	N	N	N	B	B	B	B	B	B	B	B	B	B	B	B	B	B	B	B	B	B	B	B	B	B	B	B	B	B	B	B	B	B	B	B
	1915	189	3803	722	F2_1257	N	N	N	N	N	N	N	N	N	N	N	N	H	H	H	H	H	H	H	H	H	H	H	H	H	H	H	H	H	H	H	H	H	H	H	H	H	H	H	H	H	H	H	H
	166	3126	2953	384	F2_1258	N	N	N	N	N	N	N	N	N	N	N	N	B	B	B	B	B	B	B	B	B	B	B	B	B	B	B	B	B	B	B	B	B	B	B	B	B	B	B	B	B	B	B	B
	669	943	4654	363	F2_1259	N	N	N	N	N	N	N	N	N	N	N	N	H	H	H	H	H	H	H	H	H	H	H	H	H	H	H	H	H	H	H	H	H	H	H	H	H	H	H	H	H	H	H	H
	1932	255	3926	516	F2_1260	N	N	N	N	N	N	N	N	N	N	N	N	A	A	A	A	A	N	N	N	N	N	N	N	N	N	N	N	N	N	N	N	B	B	B	B	B	B	B	B	B	B	B	B
	883	1870	3361	515	F2_1261	N	N	N	N	N	N	N	N	N	N	N	N	H	H	H	H	H	H	H	H	H	H	H	H	H	H	H	H	H	H	H	H	H	H	H	H	H	H	H	H	H	H	H	H
	1603	429	4190	407	F2_1262	N	N	N	N	N	N	N	N	N	N	N	N	H	H	H	H	H	H	H	H	H	H	H	H	H	H	H	H	H	H	H	H	H	H	H	H	H	H	H	H	H	H	H	H
	676	1609	3914	430	F2_1263	N	N	N	N	N	N	N	N	N	N	N	N	A	A	A	A	A	A	A	A	A	A	A	A	A	A	A	A	A	A	A	A	A	A	A	A	A	A	A	A	A	A	A	A
	1772	1426	2946	485	F2_1264	N	N	N	N	N	N	N	N	N	N	N	N	H	H	H	H	H	H	H	H	H	H	H	H	H	H	H	H	H	H	H	H	H	H	H	H	H	H	H	H	H	H	H	H
	1212	1322	3748	347	F2_1265	N	N	N	N	N	N	N	N	N	N	N	N	B	B	B	B	B	B	B	B	B	B	B	B	B	B	B	B	B	B	B	B	B	B	B	B	B	B	B	B	B	B	B	B
	1758	1029	3447	395	F2_1266	N	N	N	N	N	N	N	N	N	N	N	N	A	A	A	A	A	A	A	A	A	A	A	A	A	A	A	A	A	A	A	A	A	A	A	A	A	A	A	A	A	A	A	A
	1808	1798	2545	478	F2_1267	N	N	N	N	N	N	N	N	N	N	N	N	B	B	B	B	B	B	B	B	B	B	B	B	B	B	B	B	B	B	B	B	B	B	B	B	B	B	B	B	B	B	B	B
	1661	2192	2246	530	F2_1268	N	N	N	N	N	N	N	N	N	N	N	N	B	B	B	B	B	B	B	B	B	B	B	B	B	B	B	B	B	B	B	B	B	B	B	B	B	B	B	B	B	B	B	B
	1200	1230	3802	397	F2_1269	N	N	N	N	N	N	N	N	N	N	N	N	A	A	A	A	A	A	A	A	A	A	A	A	A	A	A	A	A	A	A	A	A	A	A	A	A	A	A	A	A	A	A	A
	750	2538	2815	526	F2_1270	N	N	N	N	N	N	N	N	N	N	N	N	H	H	H	H	H	H	H	H	H	H	H	H	H	H	H	H	H	H	H	H	H	H	H	H	H	H	H	H	H	H	H	H
	642	1929	3648	410	F2_1271	N	N	N	N	N	N	N	N	N	N	N	N	H	H	H	H	H	H	H	H	H	H	H	H	H	H	H	H	H	H	H	H	H	H	H	H	H	H	H	H	H	H	H	H
	1724	1367	3180	358	F2_1272	N	N	N	N	N	N	N	N	N	N	N	N	H	H	H	H	H	H	H	H	H	H	H	H	H	H	H	H	H	H	H	H	H	H	H	H	H	H	H	H	H	H	H	H
	1449	554	4148	478	F2_1273	N	N	N	N	N	N	N	N	N	N	N	N	H	H	H	H	H	H	H	H	H	H	H	H	H	H	H	H	H	H	H	H	H	H	H	H	N	N	N	N	N	N	N	N
	1166	1290	3707	466	F2_1274	N	N	N	N	N	N	N	N	N	N	N	N	B	B	B	B	B	B	B	B	B	B	B	B	B	B	B	B	B	B	B	B	B	B	B	B	B	B	B	B	B	B	B	B
	1426	1226	3468	509	F2_1275	N	N	N	N	N	N	N	N	N	N	N	N	H	H	H	H	H	H	H	H	H	H	H	H	H	H	H	H	H	H	H	H	H	H	H	H	H	H	H	H	H	H	H	H
	1	3321	3038	269	F2_1276	N	N	N	N	N	N	N	N	N	N	N	N	H	H	H	H	H	H	H	H	H	H	H	H	H	H	H	H	H	H	H	H	H	H	H	H	H	H	H	H	H	H	H	H
	697	2802	2688	442	F2_1277	N	N	N	N	N	N	N	N	N	N	N	N	A	A	A	A	A	N	N	N	N	N	N	N	N	N	N	N	N	N	N	N	H	H	H	H	H	H	H	H	H	H	H	H
	1173	1676	3302	478	F2_1278	N	N	N	N	N	N	N	N	N	N	N	N	B	B	B	B	B	B	B	B	B	B	B	B	B	B	B	B	B	B	B	B	B	B	B	B	B	B	B	B	B	B	B	B
	979	1233	3772	645	F2_1279	N	N	N	N	N	N	N	N	N	N	N	N	H	N	N	N	B	B	B	B	B	B	B	B	B	B	B	B	B	B	B	B	B	B	B	B	B	B	B	B	B	B	B	B
	2398	128	3561	542	F2_1282	N	N	N	N	N	N	N	N	N	N	N	N	H	H	H	H	H	N	N	N	N	N	N	N	N	N	N	N	N	N	N	N	B	B	B	B	B	B	B	B	B	B	B	B
	2411	145	3390	683	F2_1283	N	N	N	N	N	N	N	N	N	N	N	N	A	A	A	A	A	N	N	N	N	N	N	N	N	N	N	N	N	N	N	N	H	N	N	B	N	N	N	N	N	N	N	N
	1722	1757	2600	550	F2_1284	N	N	N	N	N	N	N	N	N	N	N	N	A	A	A	A	A	A	A	A	A	A	A	A	A	A	A	A	A	A	A	A	A	A	A	A	A	A	A	A	A	A	A	A
	1703	37	4337	552	F2_1286	N	N	N	N	N	N	N	N	N	N	N	N	H	H	H	H	H	H	H	H	H	H	H	H	H	H	H	H	H	H	H	H	H	H	H	H	H	H	H	H	H	H	H	H
	1307	2120	2634	568	F2_1287	N	N	N	N	N	N	N	N	N	N	N	N	B	B	B	B	B	B	B	B	B	B	B	B	B	B	B	B	B	B	B	B	B	B	B	B	B	B	B	B	B	B	B	B
	1631	1800	2829	369	F2_1288	N	N	N	N	N	N	N	N	N	N	N	N	B	B	B	B	B	B	B	B	B	B	B	B	B	B	B	B	B	B	B	B	B	B	B	B	B	B	B	B	B	B	B	B
	1940	68	4078	543	F2_1289	N	N	N	N	N	N	N	N	N	N	N	N	A	N	N	N	H	H	H	H	H	H	H	H	H	H	H	H	H	H	H	H	H	H	H	H	N	N	N	N	N	N	N	N
	424	2970	2739	496	F2_1291	N	N	N	N	N	N	N	N	N	N	N	N	H	H	H	H	H	H	H	H	H	H	H	H	H	H	H	H	H	H	H	H	H	H	H	H	H	H	H	H	H	H	H	H
	947	1864	3410	408	F2_1294	N	N	N	N	N	N	N	N	N	N	N	N	A	A	A	A	A	A	A	A	A	A	A	A	A	A	A	A	A	A	A	A	A	A	A	A	A	A	A	A	A	A	A	A
	1319	1630	3237	443	F2_1295	N	N	N	N	N	N	N	N	N	N	N	N	H	H	H	H	H	H	H	H	H	H	H	H	H	H	H	H	H	H	H	H	H	H	H	H	H	H	H	H	H	H	H	H
	597	1322	4156	554	F2_1296	N	N	N	N	N	N	N	N	N	N	N	N	H	H	H	H	H	H	H	H	H	H	H	H	H	H	H	H	H	H	H	H	H	H	H	H	H	H	H	H	H	H	H	H
	2523	1156	2613	337	F2_1297	N	N	N	N	N	N	N	N	N	N	N	N	H	H	H	H	H	H	H	H	H	H	H	H	H	H	H	H	H	H	H	H	H	H	H	H	H	H	H	H	H	H	H	H
	556	1995	3714	364	F2_1298	N	N	N	N	N	N	N	N	N	N	N	N	A	A	A	A	A	N	N	N	N	N	N	N	N	N	N	N	N	N	N	N	H	H	H	H	H	H	H	H	H	H	H	H
	1096	2073	3004	456	F2_1299	N	N	N	N	N	N	N	N	N	N	N	N	B	B	B	B	B	B	B	B	B	B	B	B	B	B	B	B	B	B	B	B	B	B	B	B	B	B	B	B	B	B	B	B
	1279	1812	3024	514	F2_1301	N	N	N	N	N	N	N	N	N	N	N	N	H	H	H	H	H	H	H	H	H	H	H	H	H	H	H	H	H	H	H	H	H	H	H	H	H	H	H	H	H	H	H	H
	1499	2735	1856	539	F2_1302	N	N	N	N	N	N	N	N	N	N	N	N	A	A	A	A	A	N	N	N	N	N	N	N	N	N	N	N	N	N	N	N	H	H	H	H	H	H	H	H	H	H	H	H
	1707	657	3572	693	F2_1303	N	N	N	N	N	N	N	N	N	N	N	N	H	H	H	H	H	H	H	H	H	H	H	H	H	H	H	H	H	H	H	H	H	H	H	H	H	H	H	H	H	H	H	H
	442	1525	4049	613	F2_1304	N	N	N	N	N	N	N	N	N	N	N	N	H	H	H	H	H	H	H	H	H	H	H	H	H	H	H	H	H	H	H	H	H	H	H	H	H	H	H	H	H	H	H	H
	1088	1235	3971	335	F2_1305	N	N	N	N	N	N	N	N	N	N	N	N	A	A	A	A	A	A	A	A	A	A	A	A	A	A	A	A	A	A	A	A	A	A	A	A	A	A	A	A	A	A	A	A
	1873	1511	2757	488	F2_1307	N	N	N	N	N	N	N	N	N	N	N	N	H	H	H	H	H	H	H	H	H	H	H	H	H	H	H	H	H	H	H	H	H	H	H	H	H	H	H	H	H	H	H	H
	2127	171	3690	641	F2_1308	N	N	N	N	N	N	N	N	N	N	N	N	H	N	N	N	B	B	B	B	B	B	B	B	B	B	B	B	B	B	B	B	B	B	B	B	B	B	B	B	B	B	B	B
	564	1949	3646	470	F2_1310	N	N	N	N	N	N	N	N	N	N	N	N	A	A	A	A	A	A	A	A	A	A	A	A	A	A	A	A	A	A	A	A	A	A	A	A	A	A	A	A	A	A	A	A
	1200	1341	3628	460	F2_1311	N	N	N	N	N	N	N	N	N	N	N	N	A	A	A	A	A	A	A	A	A	A	A	A	A	A	A	A	A	A	A	A	A	A	A	A	N	N	N	N	N	N	N	N
	1782	192	3924	731	F2_1312	N	N	N	N	N	N	N	N	N	N	N	N	A	A	A	A	A	A	A	A	A	A	A	A	A	A	A	A	A	A	A	A	A	A	A	A	A	A	A	A	A	A	A	A
	1559	989	3614	467	F2_1313	N	N	N	N	N	N	N	N	N	N	N	N	A	A	A	A	A	A	A	A	A	A	A	A	A	A	A	A	A	A	A	A	A	A	A	A	A	A	A	A	A	A	A	A
	1224	1911	3011	483	F2_1314	N	N	N	N	N	N	N	N	N	N	N	N	H	H	H	H	H	H	H	H	H	H	H	H	H	H	H	H	H	H	H	H	H	N	N	B	B	B	B	B	B	B	B	B
	994	2242	2905	488	F2_1315	N	N	N	N	N	N	N	N	N	N	N	N	A	N	N	N	H	N	N	N	N	N	N	N	N	N	N	N	N	N	N	N	B	B	B	B	B	B	B	B	B	B	B	B
	1283	1561	3253	532	F2_1316	N	N	N	N	N	N	N	N	N	N	N	N	H	H	H	H	H	H	H	H	H	H	H	H	H	H	H	H	H	H	H	H	H	H	H	H	H	H	H	H	H	H	H	H
	1732	128	4294	475	F2_1317	N	N	N	N	N	N	N	N	N	N	N	N	H	H	H	H	H	N	N	N	N	N	N	N	N	N	N	N	N	N	N	N	B	B	B	B	B	B	B	B	B	B	B	B
	697	2435	3098	399	F2_1318	N	N	N	N	N	N	N	N	N	N	N	N	A	A	A	A	A	A	A	A	A	A	A	A	A	A	A	A	A	A	A	A	A	A	A	A	A	A	A	A	A	A	A	A
	1149	1797	3108	575	F2_1319	N	N	N	N	N	N	N	N	N	N	N	N	A	A	A	A	A	N	N	N	N	N	N	N	N	N	N	N	N	N	N	N	H	N	N	B	N	N	N	N	N	N	N	N
	1	3299	3037	292	F2_1320	N	N	N	N	N	N	N	N	N	N	N	N	B	B	B	B	B	B	B	B	B	B	B	B	B	B	B	B	B	B	B	B	B	B	B	B	B	B	B	B	B	B	B	B
	1179	1671	3374	405	F2_1321	N	N	N	N	N	N	N	N	N	N	N	N	A	A	A	A	A	A	A	A	A	A	A	A	A	A	A	A	A	A	A	A	A	A	A	A	A	A	A	A	A	A	A	A
	1489	1789	2840	511	F2_1322	N	N	N	N	N	N	N	N	N	N	N	N	B	B	B	B	B	N	N	N	N	N	N	N	N	N	N	N	N	N	N	N	H	H	H	H	H	H	H	H	H	H	H	H
	2054	1455	2717	403	F2_1323	N	N	N	N	N	N	N	N	N	N	N	N	H	H	H	H	H	N	N	N	N	N	N	N	N	N	N	N	N	N	N	N	A	A	A	A	A	A	A	A	A	A	A	A
	776	1826	3594	433	F2_1326	N	N	N	N	N	N	N	N	N	N	N	N	H	H	H	H	H	H	H	H	H	H	H	H	H	H	H	H	H	H	H	H	H	H	H	H	H	H	H	H	H	H	H	H
	1629	193	4249	558	F2_1327	N	N	N	N	N	N	N	N	N	N	N	N	A	A	A	A	A	A	A	A	A	A	A	A	A	A	A	A	A	A	A	A	A	A	A	A	A	A	A	A	A	A	A	A
	932	1414	3833	450	F2_1328	N	N	N	N	N	N	N	N	N	N	N	N	A	A	A	A	A	N	N	N	N	N	N	N	N	N	N	N	N	N	N	N	H	H	H	H	H	H	H	H	H	H	H	H
	2458	915	2852	404	F2_1330	N	N	N	N	N	N	N	N	N	N	N	N	H	H	H	H	H	H	H	H	H	H	H	H	H	H	H	H	H	H	H	H	H	H	H	H	H	H	H	H	H	H	H	H
	2034	106	3793	696	F2_1331	N	N	N	N	N	N	N	N	N	N	N	N	A	N	N	N	H	H	H	H	H	H	H	H	H	H	H	H	H	H	H	H	H	N	N	B	N	N	N	N	N	N	N	N
	1180	1542	3525	382	F2_1332	N	N	N	N	N	N	N	N	N	N	N	N	B	B	B	B	B	B	B	B	B	B	B	B	B	B	B	B	B	B	B	B	B	B	B	B	B	B	B	B	B	B	B	B
	1630	164	4190	645	F2_1333	N	N	N	N	N	N	N	N	N	N	N	N	A	N	N	N	H	H	H	H	H	H	H	H	H	H	H	H	H	H	H	H	H	N	N	B	N	N	N	N	N	N	N	N
	1026	1033	4161	409	F2_1334	N	N	N	N	N	N	N	N	N	N	N	N	H	H	H	H	H	H	H	H	H	H	H	H	H	H	H	H	H	H	H	H	H	H	H	H	H	H	H	H	H	H	H	H
	549	1615	3969	496	F2_1335	N	N	N	N	N	N	N	N	N	N	N	N	H	H	H	H	H	N	N	N	N	N	N	N	N	N	N	N	N	N	N	N	B	B	B	B	B	B	B	B	B	B	B	B
	1932	983	3199	515	F2_1336	N	N	N	N	N	N	N	N	N	N	N	N	A	A	A	A	A	A	A	A	A	A	A	A	A	A	A	A	A	A	A	A	A	A	A	A	A	A	A	A	A	A	A	A
	1146	1788	3318	377	F2_1337	N	N	N	N	N	N	N	N	N	N	N	N	B	B	B	B	B	B	B	B	B	B	B	B	B	B	B	B	B	B	B	B	B	B	B	B	B	B	B	B	B	B	B	B
	747	3095	2410	377	F2_1338	N	N	N	N	N	N	N	N	N	N	N	N	A	A	A	A	A	A	A	A	A	A	A	A	A	A	A	A	A	A	A	A	A	A	A	A	A	A	A	A	A	A	A	A
	1001	1837	3434	357	F2_1339	N	N	N	N	N	N	N	N	N	N	N	N	B	B	B	B	B	B	B	B	B	B	B	B	B	B	B	B	B	B	B	B	B	B	B	B	B	B	B	B	B	B	B	B
	1875	1240	3086	428	F2_1342	N	N	N	N	N	N	N	N	N	N	N	N	A	A	A	A	A	A	A	A	A	A	A	A	A	A	A	A	A	A	A	A	A	A	A	A	A	A	A	A	A	A	A	A
	1443	1546	3233	407	F2_1343	N	N	N	N	N	N	N	N	N	N	N	N	H	H	H	H	H	H	H	H	H	H	H	H	H	H	H	H	H	H	H	H	H	H	H	H	H	H	H	H	H	H	H	H
	868	1416	3931	414	F2_1344	N	N	N	N	N	N	N	N	N	N	N	N	H	H	H	H	H	H	H	H	H	H	H	H	H	H	H	H	H	H	H	H	H	H	H	H	H	H	H	H	H	H	H	H
	1451	1174	3523	481	F2_1345	N	N	N	N	N	N	N	N	N	N	N	N	H	H	H	H	H	H	H	H	H	H	H	H	H	H	H	H	H	H	H	H	H	H	H	H	H	H	H	H	H	H	H	H
	1194	1224	3859	352	F2_1346	N	N	N	N	N	N	N	N	N	N	N	N	A	A	A	A	A	A	A	A	A	A	A	A	A	A	A	A	A	A	A	A	A	A	A	A	A	A	A	A	A	A	A	A
	2396	121	3463	649	F2_1347	N	N	N	N	N	N	N	N	N	N	N	N	A	N	N	N	H	H	H	H	H	H	H	H	H	H	H	H	H	H	H	H	H	H	H	H	N	N	N	N	N	N	N	N
	1453	1730	2933	513	F2_1348	N	N	N	N	N	N	N	N	N	N	N	N	A	A	A	A	A	N	N	N	N	N	N	N	N	N	N	N	N	N	N	N	H	H	H	H	H	H	H	H	H	H	H	H
	2520	246	3239	624	F2_1349	N	N	N	N	N	N	N	N	N	N	N	N	A	A	A	A	A	A	A	A	A	A	A	A	A	A	A	A	A	A	A	A	A	A	A	A	A	A	A	A	A	A	A	A
	1491	1709	2943	486	F2_1350	N	N	N	N	N	N	N	N	N	N	N	N	H	H	H	H	H	H	H	H	H	H	H	H	H	H	H	H	H	H	H	H	H	H	H	H	H	H	H	H	H	H	H	H
	1604	141	4417	467	F2_1351	N	N	N	N	N	N	N	N	N	N	N	N	A	A	A	A	A	A	A	A	A	A	A	A	A	A	A	A	A	A	A	A	A	A	A	A	A	A	A	A	A	A	A	A
	548	1863	3722	496	F2_1352	N	N	N	N	N	N	N	N	N	N	N	N	A	A	A	A	A	A	A	A	A	A	A	A	A	A	A	A	A	A	A	A	A	A	A	A	A	A	A	A	A	A	A	A
	2773	1302	2088	466	F2_1353	N	N	N	N	N	N	N	N	N	N	N	N	H	H	H	H	H	N	N	N	N	N	N	N	N	N	N	N	N	N	N	N	A	A	A	A	A	A	A	A	A	A	A	A
	2719	152	3125	633	F2_1354	N	N	N	N	N	N	N	N	N	N	N	N	H	H	H	H	H	N	N	N	N	N	N	N	N	N	N	N	N	N	N	N	B	B	B	B	B	B	B	B	B	B	B	B
	742	1333	4165	389	F2_1355	N	N	N	N	N	N	N	N	N	N	N	N	H	H	H	H	H	H	H	H	H	H	H	H	H	H	H	H	H	H	H	H	H	H	H	H	H	H	H	H	H	H	H	H
	1046	2344	2848	391	F2_1356	N	N	N	N	N	N	N	N	N	N	N	N	H	H	H	H	H	H	H	H	H	H	H	H	H	H	H	H	H	H	H	H	H	H	H	H	H	H	H	H	H	H	H	H
	3149	17	2901	562	F2_1357	N	N	N	N	N	N	N	N	N	N	N	N	A	A	A	A	A	A	A	A	A	A	A	A	A	A	A	A	A	A	A	A	A	A	A	A	A	A	A	A	A	A	A	A
	1935	145	3974	575	F2_1358	N	N	N	N	N	N	N	N	N	N	N	N	H	H	H	H	H	H	H	H	H	H	H	H	H	H	H	H	H	H	H	H	H	H	H	H	N	N	N	N	N	N	N	N
	1005	857	4310	457	F2_1359	N	N	N	N	N	N	N	N	N	N	N	N	H	H	H	H	H	N	N	N	N	N	N	N	N	N	N	N	N	N	N	N	B	B	B	B	B	B	B	B	B	B	B	B
	2343	1292	2578	416	F2_1360	N	N	N	N	N	N	N	N	N	N	N	N	H	H	H	H	H	H	H	H	H	H	H	H	H	H	H	H	H	H	H	H	H	H	H	H	H	H	H	H	H	H	H	H
	1376	1607	3232	414	F2_1361	N	N	N	N	N	N	N	N	N	N	N	N	H	H	H	H	H	H	H	H	H	H	H	H	H	H	H	H	H	H	H	H	H	H	H	H	H	H	H	H	H	H	H	H
	1151	1083	3964	431	F2_1362	N	N	N	N	N	N	N	N	N	N	N	N	B	B	B	B	B	B	B	B	B	B	B	B	B	B	B	B	B	B	B	B	B	B	B	B	B	B	B	B	B	B	B	B
	949	2635	2548	497	F2_1363	N	N	N	N	N	N	N	N	N	N	N	N	B	B	B	B	B	B	B	B	B	B	B	B	B	B	B	B	B	B	B	B	B	B	B	B	B	B	B	B	B	B	B	B
	2149	702	3342	436	F2_1364	N	N	N	N	N	N	N	N	N	N	N	N	A	N	N	N	H	H	H	H	H	H	H	H	H	H	H	H	H	H	H	H	H	H	H	H	H	H	H	H	H	H	H	H
	2412	645	3105	467	F2_1365	N	N	N	N	N	N	N	N	N	N	N	N	H	H	H	H	H	H	H	H	H	H	H	H	H	H	H	H	H	H	H	H	H	H	H	H	H	H	H	H	H	H	H	H
	1524	945	3690	470	F2_1367	N	N	N	N	N	N	N	N	N	N	N	N	H	H	H	H	H	H	H	H	H	H	H	H	H	H	H	H	H	H	H	H	H	H	H	H	H	H	H	H	H	H	H	H
	1638	1827	2657	507	F2_1368	N	N	N	N	N	N	N	N	N	N	N	N	B	B	B	B	B	B	B	B	B	B	B	B	B	B	B	B	B	B	B	B	B	B	B	B	B	B	B	B	B	B	B	B
	2064	1328	2774	463	F2_1369	N	N	N	N	N	N	N	N	N	N	N	N	H	H	H	H	H	H	H	H	H	H	H	H	H	H	H	H	H	H	H	H	H	H	H	H	H	H	H	H	H	H	H	H
	1457	1666	3016	490	F2_1370	N	N	N	N	N	N	N	N	N	N	N	N	B	B	B	B	B	B	B	B	B	B	B	B	B	B	B	B	B	B	B	B	B	B	B	B	B	B	B	B	B	B	B	B
	2345	1846	1904	534	F2_1371	N	N	N	N	N	N	N	N	N	N	N	N	B	B	B	B	B	B	B	B	B	B	B	B	B	B	B	B	B	B	B	B	B	B	B	B	B	B	B	B	B	B	B	B
	1758	2028	2471	372	F2_1372	N	N	N	N	N	N	N	N	N	N	N	N	A	A	A	A	A	A	A	A	A	A	A	A	A	A	A	A	A	A	A	A	A	A	A	A	A	A	A	A	A	A	A	A
	1700	1882	2542	505	F2_1373	N	N	N	N	N	N	N	N	N	N	N	N	H	H	H	H	H	H	H	H	H	H	H	H	H	H	H	H	H	H	H	H	H	H	H	H	H	H	H	H	H	H	H	H
	1782	938	3427	482	F2_1374	N	N	N	N	N	N	N	N	N	N	N	N	B	B	B	B	B	B	B	B	B	B	B	B	B	B	B	B	B	B	B	B	B	B	B	B	B	B	B	B	B	B	B	B
	1821	1204	3099	505	F2_1375	N	N	N	N	N	N	N	N	N	N	N	N	A	A	A	A	A	A	A	A	A	A	A	A	A	A	A	A	A	A	A	A	A	A	A	A	A	A	A	A	A	A	A	A
	2516	948	2774	391	F2_1376	N	N	N	N	N	N	N	N	N	N	N	N	H	H	H	H	H	H	H	H	H	H	H	H	H	H	H	H	H	H	H	H	H	H	H	H	H	H	H	H	H	H	H	H
	1998	1327	2869	435	F2_1377	N	N	N	N	N	N	N	N	N	N	N	N	H	H	H	H	H	H	H	H	H	H	H	H	H	H	H	H	H	H	H	H	H	N	N	A	A	A	A	A	A	A	A	A
	2830	104	3130	565	F2_1378	N	N	N	N	N	N	N	N	N	N	N	N	H	N	N	N	B	B	B	B	B	B	B	B	B	B	B	B	B	B	B	B	B	B	B	B	B	B	B	B	B	B	B	B
	1506	1985	2782	356	F2_1379	N	N	N	N	N	N	N	N	N	N	N	N	A	A	A	A	A	A	A	A	A	A	A	A	A	A	A	A	A	A	A	A	A	A	A	A	A	A	A	A	A	A	A	A
	2032	897	3232	468	F2_1380	N	N	N	N	N	N	N	N	N	N	N	N	A	A	A	A	A	A	A	A	A	A	A	A	A	A	A	A	A	A	A	A	A	A	A	A	A	A	A	A	A	A	A	A
	987	1260	4056	326	F2_1381	N	N	N	N	N	N	N	N	N	N	N	N	H	H	H	H	H	H	H	H	H	H	H	H	H	H	H	H	H	H	H	H	H	H	H	H	H	H	H	H	H	H	H	H
	1650	139	4331	509	F2_1382	N	N	N	N	N	N	N	N	N	N	N	N	A	A	A	A	A	N	N	N	N	N	N	N	N	N	N	N	N	N	N	N	B	B	B	B	B	B	B	B	B	B	B	B
	1447	1173	3624	385	F2_1383	N	N	N	N	N	N	N	N	N	N	N	N	H	H	H	H	H	H	H	H	H	H	H	H	H	H	H	H	H	H	H	H	H	H	H	H	H	H	H	H	H	H	H	H
	1638	1319	3346	326	F2_1384	N	N	N	N	N	N	N	N	N	N	N	N	A	A	A	A	A	A	A	A	A	A	A	A	A	A	A	A	A	A	A	A	A	A	A	A	A	A	A	A	A	A	A	A
	2134	828	3250	417	F2_1385	N	N	N	N	N	N	N	N	N	N	N	N	H	H	H	H	H	H	H	H	H	H	H	H	H	H	H	H	H	H	H	H	H	H	H	H	H	H	H	H	H	H	H	H
	1236	1597	3344	452	F2_1386	N	N	N	N	N	N	N	N	N	N	N	N	H	H	H	H	H	H	H	H	H	H	H	H	H	H	H	H	H	H	H	H	H	H	H	H	H	H	H	H	H	H	H	H
	821	2153	3242	413	F2_1387	N	N	N	N	N	N	N	N	N	N	N	N	H	H	H	H	H	H	H	H	H	H	H	H	H	H	H	H	H	H	H	H	H	H	H	H	H	H	H	H	H	H	H	H
	903	1898	3405	423	F2_1388	N	N	N	N	N	N	N	N	N	N	N	N	B	B	B	B	B	B	B	B	B	B	B	B	B	B	B	B	B	B	B	B	B	B	B	B	B	B	B	B	B	B	B	B
	1415	1134	3637	443	F2_1389	N	N	N	N	N	N	N	N	N	N	N	N	H	H	H	H	H	H	H	H	H	H	H	H	H	H	H	H	H	H	H	H	H	H	H	H	H	H	H	H	H	H	H	H
	1229	1995	2824	581	F2_1390	N	N	N	N	N	N	N	N	N	N	N	N	B	B	B	B	B	B	B	B	B	B	B	B	B	B	B	B	B	B	B	B	B	B	B	B	B	B	B	B	B	B	B	B
	416	2359	3286	568	F2_1391	N	N	N	N	N	N	N	N	N	N	N	N	H	H	H	H	H	H	H	H	H	H	H	H	H	H	H	H	H	H	H	H	H	H	H	H	H	H	H	H	H	H	H	H
	1875	324	3596	834	F2_1392	N	N	N	N	N	N	N	N	N	N	N	N	H	N	N	N	B	B	B	B	B	B	B	B	B	B	B	B	B	B	B	B	B	B	B	B	B	B	B	B	B	B	B	B
	2430	133	3416	650	F2_1393	N	N	N	N	N	N	N	N	N	N	N	N	H	H	H	H	H	H	H	H	H	H	H	H	H	H	H	H	H	H	H	H	H	H	H	H	N	N	N	N	N	N	N	N
	2483	37	3528	581	F2_1394	N	N	N	N	N	N	N	N	N	N	N	N	A	A	A	A	A	A	A	A	A	A	A	A	A	A	A	A	A	A	A	A	A	A	A	A	A	A	A	A	A	A	A	A
	1102	1048	4078	401	F2_1395	N	N	N	N	N	N	N	N	N	N	N	N	H	H	H	H	H	H	H	H	H	H	H	H	H	H	H	H	H	H	H	H	H	H	H	H	H	H	H	H	H	H	H	H
	1464	2384	2339	442	F2_1396	N	N	N	N	N	N	N	N	N	N	N	N	H	H	H	H	H	N	N	N	N	N	N	N	N	N	N	N	N	N	N	N	A	A	A	A	A	A	A	A	A	A	A	A
	697	2348	3015	569	F2_1397	N	N	N	N	N	N	N	N	N	N	N	N	A	A	A	A	A	A	A	A	A	A	A	A	A	A	A	A	A	A	A	A	A	A	A	A	A	A	A	A	A	A	A	A
	1545	1608	3104	372	F2_1398	N	N	N	N	N	N	N	N	N	N	N	N	A	A	A	A	A	N	N	N	N	N	N	N	N	N	N	N	N	N	N	N	H	H	H	H	H	H	H	H	H	H	H	H
	1328	1294	3452	555	F2_1399	N	N	N	N	N	N	N	N	N	N	N	N	A	A	A	A	A	N	N	N	N	N	N	N	N	N	N	N	N	N	N	N	H	H	H	H	N	N	N	N	N	N	N	N
	519	2583	3113	414	F2_1400	N	N	N	N	N	N	N	N	N	N	N	N	A	A	A	A	A	A	A	A	A	A	A	A	A	A	A	A	A	A	A	A	A	A	A	A	A	A	A	A	A	A	A	A
	1139	2914	2119	457	F2_1401	N	N	N	N	N	N	N	N	N	N	N	N	H	H	H	H	H	H	H	H	H	H	H	H	H	H	H	H	H	H	H	H	H	H	H	H	H	H	H	H	H	H	H	H
	359	1933	4015	322	F2_1402	N	N	N	N	N	N	N	N	N	N	N	N	B	B	B	B	B	B	B	B	B	B	B	B	B	B	B	B	B	B	B	B	B	B	B	B	B	B	B	B	B	B	B	B
	1498	1675	3079	377	F2_1403	N	N	N	N	N	N	N	N	N	N	N	N	A	A	A	A	A	A	A	A	A	A	A	A	A	A	A	A	A	A	A	A	A	A	A	A	A	A	A	A	A	A	A	A
	1113	1490	3544	482	F2_1404	N	N	N	N	N	N	N	N	N	N	N	N	A	A	A	A	A	A	A	A	A	A	A	A	A	A	A	A	A	A	A	A	A	A	A	A	A	A	A	A	A	A	A	A
	1531	813	3928	357	F2_1405	N	N	N	N	N	N	N	N	N	N	N	N	A	A	A	A	A	A	A	A	A	A	A	A	A	A	A	A	A	A	A	A	A	A	A	A	A	A	A	A	A	A	A	A
	1832	1672	2651	474	F2_1406	N	N	N	N	N	N	N	N	N	N	N	N	B	B	B	B	B	B	B	B	B	B	B	B	B	B	B	B	B	B	B	B	B	B	B	B	B	B	B	B	B	B	B	B
	4183	2	2061	383	F2_1407	N	N	N	N	N	N	N	N	N	N	N	N	A	A	A	A	A	N	N	N	N	N	N	N	N	N	N	N	N	N	N	N	H	N	N	B	N	N	N	N	N	N	N	N
	664	1988	3543	434	F2_1408	N	N	N	N	N	N	N	N	N	N	N	N	B	B	B	B	B	B	B	B	B	B	B	B	B	B	B	B	B	B	B	B	B	B	B	B	B	B	B	B	B	B	B	B
	1155	979	4122	373	F2_1409	N	N	N	N	N	N	N	N	N	N	N	N	H	H	H	H	H	H	H	H	H	H	H	H	H	H	H	H	H	H	H	H	H	H	H	H	H	H	H	H	H	H	H	H
	1835	890	3428	476	F2_1410	N	N	N	N	N	N	N	N	N	N	N	N	B	B	B	B	B	B	B	B	B	B	B	B	B	B	B	B	B	B	B	B	B	B	B	B	B	B	B	B	B	B	B	B
	2088	501	3631	409	F2_1411	N	N	N	N	N	N	N	N	N	N	N	N	B	B	B	B	B	N	N	N	N	N	N	N	N	N	N	N	N	N	N	N	H	H	H	H	H	H	H	H	H	H	H	H
	746	1451	3920	512	F2_1412	N	N	N	N	N	N	N	N	N	N	N	N	H	H	H	H	H	H	H	H	H	H	H	H	H	H	H	H	H	H	H	H	H	H	H	H	H	H	H	H	H	H	H	H
	1607	309	4133	580	F2_1413	N	N	N	N	N	N	N	N	N	N	N	N	H	N	N	N	B	B	B	B	B	B	B	B	B	B	B	B	B	B	B	B	B	B	B	B	B	B	B	B	B	B	B	B
	1406	2262	2469	492	F2_1414	N	N	N	N	N	N	N	N	N	N	N	N	H	H	H	H	H	H	H	H	H	H	H	H	H	H	H	H	H	H	H	H	H	H	H	H	H	H	H	H	H	H	H	H
	1591	2409	2326	303	F2_1415	N	N	N	N	N	N	N	N	N	N	N	N	H	H	H	H	H	H	H	H	H	H	H	H	H	H	H	H	H	H	H	H	H	H	H	H	H	H	H	H	H	H	H	H
	1383	960	3747	539	F2_1416	N	N	N	N	N	N	N	N	N	N	N	N	B	B	B	B	B	B	B	B	B	B	B	B	B	B	B	B	B	B	B	B	B	B	B	B	B	B	B	B	B	B	B	B
	2841	1376	1911	501	F2_1417	N	N	N	N	N	N	N	N	N	N	N	N	H	H	H	H	H	N	N	N	N	N	N	N	N	N	N	N	N	N	N	N	A	A	A	A	A	A	A	A	A	A	A	A
	3269	124	2559	677	F2_1469	N	N	N	N	N	N	N	N	N	N	N	N	A	A	A	A	A	A	A	A	A	A	A	A	A	A	A	A	A	A	A	A	A	A	A	A	A	A	A	A	A	A	A	A
	2212	40	3864	513	F2_1470	N	N	N	N	N	N	N	N	N	N	N	N	A	A	A	A	A	A	A	A	A	A	A	A	A	A	A	A	A	A	A	A	A	A	A	A	A	A	A	A	A	A	A	A
	2750	170	3166	543	F2_1471	N	N	N	N	N	N	N	N	N	N	N	N	H	N	N	N	B	B	B	B	B	B	B	B	B	B	B	B	B	B	B	B	B	B	B	B	B	B	B	B	B	B	B	B
	2619	126	3216	668	F2_1472	N	N	N	N	N	N	N	N	N	N	N	N	A	A	A	A	A	N	N	N	N	N	N	N	N	N	N	N	N	N	N	N	H	H	H	H	N	N	N	N	N	N	N	N
	1115	1173	3962	379	F2_1473	N	N	N	N	N	N	N	N	N	N	N	N	H	H	H	H	H	H	H	H	H	H	H	H	H	H	H	H	H	H	H	H	H	H	H	H	H	H	H	H	H	H	H	H
	1146	1985	2968	530	F2_1474	N	N	N	N	N	N	N	N	N	N	N	N	H	H	H	H	H	H	H	H	H	H	H	H	H	H	H	H	H	H	H	H	H	H	H	H	H	H	H	H	H	H	H	H
	740	2226	3231	432	F2_1475	N	N	N	N	N	N	N	N	N	N	N	N	B	B	B	B	B	B	B	B	B	B	B	B	B	B	B	B	B	B	B	B	B	B	B	B	B	B	B	B	B	B	B	B
	665	2394	3147	423	F2_1476	N	N	N	N	N	N	N	N	N	N	N	N	H	H	H	H	H	H	H	H	H	H	H	H	H	H	H	H	H	H	H	H	H	H	H	H	H	H	H	H	H	H	H	H
	1397	2768	1990	474	F2_1477	N	N	N	N	N	N	N	N	N	N	N	N	A	A	A	A	A	A	A	A	A	A	A	A	A	A	A	A	A	A	A	A	A	A	A	A	A	A	A	A	A	A	A	A
	2223	1798	2177	431	F2_1478	N	N	N	N	N	N	N	N	N	N	N	N	A	A	A	A	A	A	A	A	A	A	A	A	A	A	A	A	A	A	A	A	A	A	A	A	A	A	A	A	A	A	A	A
	2505	519	3053	552	F2_1479	N	N	N	N	N	N	N	N	N	N	N	N	A	N	N	N	H	H	H	H	H	H	H	H	H	H	H	H	H	H	H	H	H	H	H	H	H	H	H	H	H	H	H	H
	766	2236	3130	497	F2_1480	N	N	N	N	N	N	N	N	N	N	N	N	H	H	H	H	H	H	H	H	H	H	H	H	H	H	H	H	H	H	H	H	H	H	H	H	H	H	H	H	H	H	H	H
	1216	1149	3794	470	F2_1481	N	N	N	N	N	N	N	N	N	N	N	N	H	H	H	H	H	H	H	H	H	H	H	H	H	H	H	H	H	H	H	H	H	H	H	H	H	H	H	H	H	H	H	H
	1355	1198	3759	317	F2_1482	N	N	N	N	N	N	N	N	N	N	N	N	H	H	H	H	H	H	H	H	H	H	H	H	H	H	H	H	H	H	H	H	H	H	H	H	H	H	H	H	H	H	H	H
	1905	700	3557	467	F2_1483	N	N	N	N	N	N	N	N	N	N	N	N	H	N	N	N	A	A	A	A	A	A	A	A	A	A	A	A	A	A	A	A	A	A	A	A	A	A	A	A	A	A	A	A
	1337	1032	3776	484	F2_1484	N	N	N	N	N	N	N	N	N	N	N	N	H	H	H	H	H	H	H	H	H	H	H	H	H	H	H	H	H	H	H	H	H	H	H	H	H	H	H	H	H	H	H	H
	364	2325	3504	436	F2_1485	N	N	N	N	N	N	N	N	N	N	N	N	B	B	B	B	B	B	B	B	B	B	B	B	B	B	B	B	B	B	B	B	B	B	B	B	B	B	B	B	B	B	B	B
	2554	2251	1471	353	F2_1486	N	N	N	N	N	N	N	N	N	N	N	N	H	H	H	H	H	H	H	H	H	H	H	H	H	H	H	H	H	H	H	H	H	H	H	H	H	H	H	H	H	H	H	H
	1463	1223	3482	461	F2_1487	N	N	N	N	N	N	N	N	N	N	N	N	B	B	B	B	B	B	B	B	B	B	B	B	B	B	B	B	B	B	B	B	B	B	B	B	B	B	B	B	B	B	B	B
	1817	389	3607	816	F2_1488	N	N	N	N	N	N	N	N	N	N	N	N	A	N	N	N	H	H	H	H	H	H	H	H	H	H	H	H	H	H	H	H	H	H	H	H	N	N	N	N	N	N	N	N
	610	350	5398	271	F2_1489	N	N	N	N	N	N	N	N	N	N	N	N	H	H	H	H	H	H	H	H	H	H	H	H	H	H	H	H	H	H	H	H	H	H	H	H	H	H	H	H	H	H	H	H
	689	1449	4114	377	F2_1490	N	N	N	N	N	N	N	N	N	N	N	N	H	H	H	H	H	H	H	H	H	H	H	H	H	H	H	H	H	H	H	H	H	H	H	H	H	H	H	H	H	H	H	H
	874	1112	4142	501	F2_1491	N	N	N	N	N	N	N	N	N	N	N	N	B	B	B	B	B	B	B	B	B	B	B	B	B	B	B	B	B	B	B	B	B	B	B	B	B	B	B	B	B	B	B	B
	2178	1343	2768	340	F2_1492	N	N	N	N	N	N	N	N	N	N	N	N	A	A	A	A	A	A	A	A	A	A	A	A	A	A	A	A	A	A	A	A	A	A	A	A	A	A	A	A	A	A	A	A
	1748	109	4308	464	F2_1493	N	N	N	N	N	N	N	N	N	N	N	N	H	H	H	H	H	H	H	H	H	H	H	H	H	H	H	H	H	H	H	H	H	H	H	H	H	H	H	H	H	H	H	H
	776	2317	3124	412	F2_1494	N	N	N	N	N	N	N	N	N	N	N	N	B	B	B	B	B	B	B	B	B	B	B	B	B	B	B	B	B	B	B	B	B	B	B	B	B	B	B	B	B	B	B	B
	2229	1240	2684	476	F2_1495	N	N	N	N	N	N	N	N	N	N	N	N	A	A	A	A	A	A	A	A	A	A	A	A	A	A	A	A	A	A	A	A	A	A	A	A	A	A	A	A	A	A	A	A
	919	1369	3927	414	F2_1496	N	N	N	N	N	N	N	N	N	N	N	N	B	N	N	N	H	H	H	H	H	H	H	H	H	H	H	H	H	H	H	H	H	H	H	H	H	H	H	H	H	H	H	H
	2286	1479	2428	436	F2_1497	N	N	N	N	N	N	N	N	N	N	N	N	B	B	B	B	B	B	B	B	B	B	B	B	B	B	B	B	B	B	B	B	B	B	B	B	B	B	B	B	B	B	B	B
	2819	72	3125	613	F2_1498	N	N	N	N	N	N	N	N	N	N	N	N	H	H	H	H	H	H	H	H	H	H	H	H	H	H	H	H	H	H	H	H	H	H	H	H	H	H	H	H	H	H	H	H
	1842	1446	2931	410	F2_1499	N	N	N	N	N	N	N	N	N	N	N	N	H	H	H	H	H	H	H	H	H	H	H	H	H	H	H	H	H	H	H	H	H	H	H	H	N	N	N	N	N	N	N	N
	1254	1679	3172	524	F2_1500	N	N	N	N	N	N	N	N	N	N	N	N	B	B	B	B	B	B	B	B	B	B	B	B	B	B	B	B	B	B	B	B	B	B	B	B	B	B	B	B	B	B	B	B
	1572	851	3722	484	F2_1501	N	N	N	N	N	N	N	N	N	N	N	N	H	H	H	H	H	H	H	H	H	H	H	H	H	H	H	H	H	H	H	H	H	H	H	H	H	H	H	H	H	H	H	H
	1645	1664	2793	527	F2_1502	N	N	N	N	N	N	N	N	N	N	N	N	A	A	A	A	A	A	A	A	A	A	A	A	A	A	A	A	A	A	A	A	A	A	A	A	A	A	A	A	A	A	A	A
	1871	1962	2313	483	F2_1503	N	N	N	N	N	N	N	N	N	N	N	N	B	B	B	B	B	B	B	B	B	B	B	B	B	B	B	B	B	B	B	B	B	B	B	B	B	B	B	B	B	B	B	B
	1945	82	3969	633	F2_1504	N	N	N	N	N	N	N	N	N	N	N	N	A	N	N	N	H	H	H	H	H	H	H	H	H	H	H	H	H	H	H	H	H	N	N	B	N	N	N	N	N	N	N	N
	1010	1613	3585	421	F2_1505	N	N	N	N	N	N	N	N	N	N	N	N	A	A	A	A	A	N	N	N	N	N	N	N	N	N	N	N	N	N	N	N	H	H	H	H	H	H	H	H	H	H	H	H
	1669	309	4008	643	F2_1506	N	N	N	N	N	N	N	N	N	N	N	N	A	A	A	A	A	A	A	A	A	A	A	A	A	A	A	A	A	A	A	A	A	A	A	A	A	A	A	A	A	A	A	A
	893	1658	3517	561	F2_1507	N	N	N	N	N	N	N	N	N	N	N	N	H	H	H	H	H	H	H	H	H	H	H	H	H	H	H	H	H	H	H	H	H	H	H	H	H	H	H	H	H	H	H	H
	1798	285	4043	503	F2_1508	N	N	N	N	N	N	N	N	N	N	N	N	H	H	H	H	H	H	H	H	H	H	H	H	H	H	H	H	H	H	H	H	H	H	H	H	H	H	H	H	H	H	H	H
	1382	1719	3060	468	F2_1509	N	N	N	N	N	N	N	N	N	N	N	N	A	A	A	A	A	A	A	A	A	A	A	A	A	A	A	A	A	A	A	A	A	A	A	A	A	A	A	A	A	A	A	A
	1091	1242	3732	564	F2_1510	N	N	N	N	N	N	N	N	N	N	N	N	H	H	H	H	H	H	H	H	H	H	H	H	H	H	H	H	H	H	H	H	H	H	H	H	H	H	H	H	H	H	H	H
	1650	1430	3143	406	F2_1511	N	N	N	N	N	N	N	N	N	N	N	N	H	H	H	H	H	H	H	H	H	H	H	H	H	H	H	H	H	H	H	H	H	H	H	H	H	H	H	H	H	H	H	H
	2212	1165	2786	466	F2_1512	N	N	N	N	N	N	N	N	N	N	N	N	A	A	A	A	A	A	A	A	A	A	A	A	A	A	A	A	A	A	A	A	A	A	A	A	A	A	A	A	A	A	A	A
	1027	1816	3312	474	F2_1513	N	N	N	N	N	N	N	N	N	N	N	N	H	H	H	H	H	N	N	N	N	N	N	N	N	N	N	N	N	N	N	N	B	B	B	B	B	B	B	B	B	B	B	B
	842	2057	3286	444	F2_1514	N	N	N	N	N	N	N	N	N	N	N	N	A	A	A	A	A	A	A	A	A	A	A	A	A	A	A	A	A	A	A	A	A	A	A	A	A	A	A	A	A	A	A	A
	1006	1735	3477	411	F2_1515	N	N	N	N	N	N	N	N	N	N	N	N	A	A	A	A	A	A	A	A	A	A	A	A	A	A	A	A	A	A	A	A	A	A	A	A	A	A	A	A	A	A	A	A
	1848	1671	2646	464	F2_1516	N	N	N	N	N	N	N	N	N	N	N	N	H	H	H	H	H	H	H	H	H	H	H	H	H	H	H	H	H	H	H	H	H	H	H	H	N	N	N	N	N	N	N	N
	451	2394	3498	286	F2_1517	N	N	N	N	N	N	N	N	N	N	N	N	H	H	H	H	H	H	H	H	H	H	H	H	H	H	H	H	H	H	H	H	H	H	H	H	H	H	H	H	H	H	H	H
	1839	663	3786	341	F2_1518	N	N	N	N	N	N	N	N	N	N	N	N	H	H	H	H	H	N	N	N	N	N	N	N	N	N	N	N	N	N	N	N	A	A	A	A	A	A	A	A	A	A	A	A
	2011	1133	3101	384	F2_1519	N	N	N	N	N	N	N	N	N	N	N	N	A	A	A	A	A	A	A	A	A	A	A	A	A	A	A	A	A	A	A	A	A	A	A	A	A	A	A	A	A	A	A	A
	2186	1437	2560	446	F2_1520	N	N	N	N	N	N	N	N	N	N	N	N	H	H	H	H	H	H	H	H	H	H	H	H	H	H	H	H	H	H	H	H	H	H	H	H	H	H	H	H	H	H	H	H
	1089	1223	3919	398	F2_1521	N	N	N	N	N	N	N	N	N	N	N	N	B	B	B	B	B	B	B	B	B	B	B	B	B	B	B	B	B	B	B	B	B	B	B	B	B	B	B	B	B	B	B	B
	506	2101	3538	484	F2_1523	N	N	N	N	N	N	N	N	N	N	N	N	B	B	B	B	B	B	B	B	B	B	B	B	B	B	B	B	B	B	B	B	B	B	B	B	B	B	B	B	B	B	B	B
	2812	158	2963	696	F2_1524	N	N	N	N	N	N	N	N	N	N	N	N	H	H	H	H	H	H	H	H	H	H	H	H	H	H	H	H	H	H	H	H	H	H	H	H	H	H	H	H	H	H	H	H
	836	1915	3383	495	F2_1525	N	N	N	N	N	N	N	N	N	N	N	N	B	B	B	B	B	B	B	B	B	B	B	B	B	B	B	B	B	B	B	B	B	B	B	B	N	N	N	N	N	N	N	N
	1444	1639	3088	458	F2_1526	N	N	N	N	N	N	N	N	N	N	N	N	H	H	H	H	H	H	H	H	H	H	H	H	H	H	H	H	H	H	H	H	H	N	N	B	B	B	B	B	B	B	B	B
	1347	2132	2694	456	F2_1527	N	N	N	N	N	N	N	N	N	N	N	N	B	B	B	B	B	B	B	B	B	B	B	B	B	B	B	B	B	B	B	B	B	B	B	B	B	B	B	B	B	B	B	B
	1485	1498	3122	524	F2_1528	N	N	N	N	N	N	N	N	N	N	N	N	B	B	B	B	B	B	B	B	B	B	B	B	B	B	B	B	B	B	B	B	B	B	B	B	N	N	N	N	N	N	N	N
	1706	1461	3062	400	F2_1529	N	N	N	N	N	N	N	N	N	N	N	N	B	N	N	N	H	H	H	H	H	H	H	H	H	H	H	H	H	H	H	H	H	H	H	H	H	H	H	H	H	H	H	H
	809	2680	2640	500	F2_1530	N	N	N	N	N	N	N	N	N	N	N	N	H	H	H	H	H	H	H	H	H	H	H	H	H	H	H	H	H	H	H	H	H	H	H	H	H	H	H	H	H	H	H	H
	1688	1810	2691	440	F2_1531	N	N	N	N	N	N	N	N	N	N	N	N	B	B	B	B	B	B	B	B	B	B	B	B	B	B	B	B	B	B	B	B	B	B	B	B	N	N	N	N	N	N	N	N
	1460	1761	2998	410	F2_1532	N	N	N	N	N	N	N	N	N	N	N	N	A	A	A	A	A	A	A	A	A	A	A	A	A	A	A	A	A	A	A	A	A	A	A	A	A	A	A	A	A	A	A	A
	1745	1497	2957	430	F2_1533	N	N	N	N	N	N	N	N	N	N	N	N	H	H	H	H	H	H	H	H	H	H	H	H	H	H	H	H	H	H	H	H	H	H	H	H	H	H	H	H	H	H	H	H
	1569	2151	2467	442	F2_1534	N	N	N	N	N	N	N	N	N	N	N	N	B	B	B	B	B	B	B	B	B	B	B	B	B	B	B	B	B	B	B	B	B	B	B	B	B	B	B	B	B	B	B	B
	2386	1554	2140	549	F2_1535	N	N	N	N	N	N	N	N	N	N	N	N	H	H	H	H	H	H	H	H	H	H	H	H	H	H	H	H	H	H	H	H	H	H	H	H	H	H	H	H	H	H	H	H
	2621	116	3345	547	F2_1536	N	N	N	N	N	N	N	N	N	N	N	N	H	N	N	N	B	B	B	B	B	B	B	B	B	B	B	B	B	B	B	B	B	B	B	B	B	B	B	B	B	B	B	B
	3054	124	2790	661	F2_1537	N	N	N	N	N	N	N	N	N	N	N	N	H	N	N	N	B	B	B	B	B	B	B	B	B	B	B	B	B	B	B	B	B	B	B	B	N	N	N	N	N	N	N	N
	1104	1510	3575	440	F2_1538	N	N	N	N	N	N	N	N	N	N	N	N	H	H	H	H	H	H	H	H	H	H	H	H	H	H	H	H	H	H	H	H	H	H	H	H	H	H	H	H	H	H	H	H
	2342	157	3422	708	F2_1539	N	N	N	N	N	N	N	N	N	N	N	N	H	N	N	N	B	B	B	B	B	B	B	B	B	B	B	B	B	B	B	B	B	B	B	B	B	B	B	B	B	B	B	B
	941	1222	4079	387	F2_1540	N	N	N	N	N	N	N	N	N	N	N	N	H	H	H	H	H	H	H	H	H	H	H	H	H	H	H	H	H	H	H	H	H	H	H	H	H	H	H	H	H	H	H	H
	1473	348	4340	468	F2_1541	N	N	N	N	N	N	N	N	N	N	N	N	H	H	H	H	H	H	H	H	H	H	H	H	H	H	H	H	H	H	H	H	H	H	H	H	H	H	H	H	H	H	H	H
	324	1622	4299	384	F2_1542	N	N	N	N	N	N	N	N	N	N	N	N	B	B	B	B	B	B	B	B	B	B	B	B	B	B	B	B	B	B	B	B	B	B	B	B	B	B	B	B	B	B	B	B
	571	926	4666	466	F2_1543	N	N	N	N	N	N	N	N	N	N	N	N	H	H	H	H	H	H	H	H	H	H	H	H	H	H	H	H	H	H	H	H	H	H	H	H	H	H	H	H	H	H	H	H
	1612	857	3771	389	F2_1544	N	N	N	N	N	N	N	N	N	N	N	N	H	H	H	H	H	H	H	H	H	H	H	H	H	H	H	H	H	H	H	H	H	H	H	H	H	H	H	H	H	H	H	H
	1666	2137	2308	518	F2_1545	N	N	N	N	N	N	N	N	N	N	N	N	H	H	H	H	H	H	H	H	H	H	H	H	H	H	H	H	H	H	H	H	H	H	H	H	N	N	N	N	N	N	N	N
	3870	159	1940	660	F2_1546	N	N	N	N	N	N	N	N	N	N	N	N	A	A	A	A	A	A	A	A	A	A	A	A	A	A	A	A	A	A	A	A	A	A	A	A	A	A	A	A	A	A	A	A
	1938	1274	3040	377	F2_1547	N	N	N	N	N	N	N	N	N	N	N	N	A	A	A	A	A	A	A	A	A	A	A	A	A	A	A	A	A	A	A	A	A	A	A	A	A	A	A	A	A	A	A	A
	2482	47	3396	704	F2_1548	N	N	N	N	N	N	N	N	N	N	N	N	A	A	A	A	A	N	N	N	N	N	N	N	N	N	N	N	N	N	N	N	B	B	B	B	B	B	B	B	B	B	B	B
	3021	121	2781	706	F2_1549	N	N	N	N	N	N	N	N	N	N	N	N	A	N	N	N	H	H	H	H	H	H	H	H	H	H	H	H	H	H	H	H	H	N	N	B	N	N	N	N	N	N	N	N
	761	2162	3170	536	F2_1550	N	N	N	N	N	N	N	N	N	N	N	N	A	A	A	A	A	N	N	N	N	N	N	N	N	N	N	N	N	N	N	N	B	B	B	B	B	B	B	B	B	B	B	B
	3352	98	2535	644	F2_1551	N	N	N	N	N	N	N	N	N	N	N	N	H	H	H	H	H	H	H	H	H	H	H	H	H	H	H	H	H	H	H	H	H	H	H	H	H	H	H	H	H	H	H	H
	1884	109	4090	546	F2_1553	N	N	N	N	N	N	N	N	N	N	N	N	H	H	H	H	H	H	H	H	H	H	H	H	H	H	H	H	H	H	H	H	H	H	H	H	H	H	H	H	H	H	H	H
	1403	2413	2273	540	F2_1554	N	N	N	N	N	N	N	N	N	N	N	N	H	H	H	H	H	H	H	H	H	H	H	H	H	H	H	H	H	H	H	H	H	H	H	H	H	H	H	H	H	H	H	H
	2256	229	3341	803	F2_1555	N	N	N	N	N	N	N	N	N	N	N	N	A	N	N	N	H	H	H	H	H	H	H	H	H	H	H	H	H	H	H	H	H	H	H	H	N	N	N	N	N	N	N	N
	1370	1685	3156	418	F2_1556	N	N	N	N	N	N	N	N	N	N	N	N	A	N	N	N	H	H	H	H	H	H	H	H	H	H	H	H	H	H	H	H	H	H	H	H	H	H	H	H	H	H	H	H
	2849	208	3034	538	F2_1557	N	N	N	N	N	N	N	N	N	N	N	N	A	A	A	A	A	N	N	N	N	N	N	N	N	N	N	N	N	N	N	N	H	N	N	B	N	N	N	N	N	N	N	N
	2349	61	3706	513	F2_1558	N	N	N	N	N	N	N	N	N	N	N	N	A	A	A	A	A	N	N	N	N	N	N	N	N	N	N	N	N	N	N	N	H	H	H	H	H	H	H	H	H	H	H	H
	3105	496	2680	348	F2_1559	N	N	N	N	N	N	N	N	N	N	N	N	A	A	A	A	A	A	A	A	A	A	A	A	A	A	A	A	A	A	A	A	A	A	A	A	A	A	A	A	A	A	A	A
	3805	23	2226	575	F2_1561	N	N	N	N	N	N	N	N	N	N	N	N	A	A	A	A	A	A	A	A	A	A	A	A	A	A	A	A	A	A	A	A	A	A	A	A	A	A	A	A	A	A	A	A
	2919	89	3086	535	F2_1562	N	N	N	N	N	N	N	N	N	N	N	N	A	A	A	A	A	A	A	A	A	A	A	A	A	A	A	A	A	A	A	A	A	A	A	A	A	A	A	A	A	A	A	A
	2735	133	3066	695	F2_1563	N	N	N	N	N	N	N	N	N	N	N	N	A	A	A	A	A	N	N	N	N	N	N	N	N	N	N	N	N	N	N	N	H	H	H	H	N	N	N	N	N	N	N	N
	1001	915	4293	420	F2_1564	N	N	N	N	N	N	N	N	N	N	N	N	B	B	B	B	B	B	B	B	B	B	B	B	B	B	B	B	B	B	B	B	B	B	B	B	B	B	B	B	B	B	B	B
	1690	213	4068	658	F2_1565	N	N	N	N	N	N	N	N	N	N	N	N	H	H	H	H	H	H	H	H	H	H	H	H	H	H	H	H	H	H	H	H	H	H	H	H	H	H	H	H	H	H	H	H
	1150	1646	3416	417	F2_1566	N	N	N	N	N	N	N	N	N	N	N	N	H	H	H	H	H	H	H	H	H	H	H	H	H	H	H	H	H	H	H	H	H	H	H	H	H	H	H	H	H	H	H	H
	577	1188	4466	398	F2_1567	N	N	N	N	N	N	N	N	N	N	N	N	H	H	H	H	H	H	H	H	H	H	H	H	H	H	H	H	H	H	H	H	H	H	H	H	H	H	H	H	H	H	H	H
	729	1662	3823	415	F2_1568	N	N	N	N	N	N	N	N	N	N	N	N	A	A	A	A	A	A	A	A	A	A	A	A	A	A	A	A	A	A	A	A	A	A	A	A	A	A	A	A	A	A	A	A
	1077	1316	3890	346	F2_1569	N	N	N	N	N	N	N	N	N	N	N	N	A	A	A	A	A	A	A	A	A	A	A	A	A	A	A	A	A	A	A	A	A	A	A	A	A	A	A	A	A	A	A	A
	2664	91	3221	653	F2_1570	N	N	N	N	N	N	N	N	N	N	N	N	A	N	N	N	H	H	H	H	H	H	H	H	H	H	H	H	H	H	H	H	H	H	H	H	N	N	N	N	N	N	N	N
	747	1629	3843	410	F2_1571	N	N	N	N	N	N	N	N	N	N	N	N	H	H	H	H	H	H	H	H	H	H	H	H	H	H	H	H	H	H	H	H	H	H	H	H	H	H	H	H	H	H	H	H
	2223	452	3513	441	F2_1573	N	N	N	N	N	N	N	N	N	N	N	N	A	A	A	A	A	N	N	N	N	N	N	N	N	N	N	N	N	N	N	N	H	H	H	H	N	N	N	N	N	N	N	N
	2036	1586	2576	431	F2_1574	N	N	N	N	N	N	N	N	N	N	N	N	H	H	H	H	H	H	H	H	H	H	H	H	H	H	H	H	H	H	H	H	H	H	H	H	H	H	H	H	H	H	H	H
	2031	1175	2950	473	F2_1575	N	N	N	N	N	N	N	N	N	N	N	N	H	H	H	H	H	H	H	H	H	H	H	H	H	H	H	H	H	H	H	H	H	H	H	H	H	H	H	H	H	H	H	H
	1572	951	3552	554	F2_1576	N	N	N	N	N	N	N	N	N	N	N	N	H	H	H	H	H	H	H	H	H	H	H	H	H	H	H	H	H	H	H	H	H	H	H	H	H	H	H	H	H	H	H	H
	2938	144	2969	578	F2_1577	N	N	N	N	N	N	N	N	N	N	N	N	H	H	H	H	H	H	H	H	H	H	H	H	H	H	H	H	H	H	H	H	H	H	H	H	H	H	H	H	H	H	H	H
	2001	1174	3010	444	F2_1578	N	N	N	N	N	N	N	N	N	N	N	N	H	H	H	H	H	H	H	H	H	H	H	H	H	H	H	H	H	H	H	H	H	H	H	H	H	H	H	H	H	H	H	H
	1075	532	4659	363	F2_1579	N	N	N	N	N	N	N	N	N	N	N	N	A	A	A	A	A	A	A	A	A	A	A	A	A	A	A	A	A	A	A	A	A	A	A	A	A	A	A	A	A	A	A	A
	1890	105	4086	548	F2_1580	N	N	N	N	N	N	N	N	N	N	N	N	H	H	H	H	H	N	N	N	N	N	N	N	N	N	N	N	N	N	N	N	B	B	B	B	B	B	B	B	B	B	B	B
	1444	2004	2819	362	F2_1581	N	N	N	N	N	N	N	N	N	N	N	N	A	A	A	A	A	N	N	N	N	N	N	N	N	N	N	N	N	N	N	N	H	H	H	H	H	H	H	H	H	H	H	H
	1417	775	3946	491	F2_1582	N	N	N	N	N	N	N	N	N	N	N	N	H	H	H	H	H	H	H	H	H	H	H	H	H	H	H	H	H	H	H	H	H	H	H	H	H	H	H	H	H	H	H	H
	723	1248	4128	530	F2_1583	N	N	N	N	N	N	N	N	N	N	N	N	H	H	H	H	H	N	N	N	N	N	N	N	N	N	N	N	N	N	N	N	B	B	B	B	B	B	B	B	B	B	B	B
	3027	54	2929	619	F2_1584	N	N	N	N	N	N	N	N	N	N	N	N	H	H	H	H	H	H	H	H	H	H	H	H	H	H	H	H	H	H	H	H	H	H	H	H	H	H	H	H	H	H	H	H
	1003	963	4155	508	F2_1585	N	N	N	N	N	N	N	N	N	N	N	N	H	H	H	H	H	H	H	H	H	H	H	H	H	H	H	H	H	H	H	H	H	H	H	H	H	H	H	H	H	H	H	H
	2740	166	3098	625	F2_1586	N	N	N	N	N	N	N	N	N	N	N	N	H	H	H	H	H	H	H	H	H	H	H	H	H	H	H	H	H	H	H	H	H	H	H	H	H	H	H	H	H	H	H	H
	5222	275	12	1120	F2_1587	N	N	N	N	N	N	N	N	N	N	N	N	A	A	A	A	A	A	A	A	A	A	A	A	A	A	A	A	A	A	A	A	A	A	A	A	A	A	A	A	A	A	A	A
	1754	654	3812	409	F2_1588	N	N	N	N	N	N	N	N	N	N	N	N	H	H	H	H	H	H	H	H	H	H	H	H	H	H	H	H	H	H	H	H	H	H	H	H	H	H	H	H	H	H	H	H
	2134	1270	2777	448	F2_1589	N	N	N	N	N	N	N	N	N	N	N	N	A	A	A	A	A	A	A	A	A	A	A	A	A	A	A	A	A	A	A	A	A	A	A	A	A	A	A	A	A	A	A	A
	1330	1169	3672	458	F2_1590	N	N	N	N	N	N	N	N	N	N	N	N	H	H	H	H	H	H	H	H	H	H	H	H	H	H	H	H	H	H	H	H	H	H	H	H	H	H	H	H	H	H	H	H
	1374	1117	3592	546	F2_1591	N	N	N	N	N	N	N	N	N	N	N	N	H	H	H	H	H	H	H	H	H	H	H	H	H	H	H	H	H	H	H	H	H	H	H	H	H	H	H	H	H	H	H	H
	2018	165	3776	670	F2_1592	N	N	N	N	N	N	N	N	N	N	N	N	A	A	A	A	A	N	N	N	N	N	N	N	N	N	N	N	N	N	N	N	H	H	H	H	N	N	N	N	N	N	N	N
	1316	1786	3176	351	F2_1593	N	N	N	N	N	N	N	N	N	N	N	N	A	A	A	A	A	A	A	A	A	A	A	A	A	A	A	A	A	A	A	A	A	A	A	A	A	A	A	A	A	A	A	A
	2910	192	2962	565	F2_1594	N	N	N	N	N	N	N	N	N	N	N	N	H	H	H	H	H	H	H	H	H	H	H	H	H	H	H	H	H	H	H	H	H	H	H	H	H	H	H	H	H	H	H	H
	1724	64	4351	490	F2_1595	N	N	N	N	N	N	N	N	N	N	N	N	H	H	H	H	H	H	H	H	H	H	H	H	H	H	H	H	H	H	H	H	H	H	H	H	H	H	H	H	H	H	H	H
	733	2175	3260	461	F2_1596	N	N	N	N	N	N	N	N	N	N	N	N	H	H	H	H	H	H	H	H	H	H	H	H	H	H	H	H	H	H	H	H	H	H	H	H	H	H	H	H	H	H	H	H
	1882	1100	3229	418	F2_1597	N	N	N	N	N	N	N	N	N	N	N	N	A	A	A	A	A	A	A	A	A	A	A	A	A	A	A	A	A	A	A	A	A	A	A	A	A	A	A	A	A	A	A	A
	1264	1144	3868	353	F2_1598	N	N	N	N	N	N	N	N	N	N	N	N	A	A	A	A	A	A	A	A	A	A	A	A	A	A	A	A	A	A	A	A	A	A	A	A	A	A	A	A	A	A	A	A
	1239	1207	3732	451	F2_1599	N	N	N	N	N	N	N	N	N	N	N	N	H	H	H	H	H	H	H	H	H	H	H	H	H	H	H	H	H	H	H	H	H	H	H	H	H	H	H	H	H	H	H	H
	1072	630	4458	469	F2_1600	N	N	N	N	N	N	N	N	N	N	N	N	H	H	H	H	H	H	H	H	H	H	H	H	H	H	H	H	H	H	H	H	H	H	H	H	H	H	H	H	H	H	H	H
	833	509	4953	334	F2_1601	N	N	N	N	N	N	N	N	N	N	N	N	A	A	A	A	A	A	A	A	A	A	A	A	A	A	A	A	A	A	A	A	A	A	A	A	A	A	A	A	A	A	A	A
	1425	1174	3658	372	F2_1602	N	N	N	N	N	N	N	N	N	N	N	N	B	B	B	B	B	N	N	N	N	N	N	N	N	N	N	N	N	N	N	N	H	H	H	H	H	H	H	H	H	H	H	H
	2209	62	3789	569	F2_1603	N	N	N	N	N	N	N	N	N	N	N	N	H	H	H	H	H	H	H	H	H	H	H	H	H	H	H	H	H	H	H	H	H	H	H	H	H	H	H	H	H	H	H	H
	2252	1541	2438	398	F2_1604	N	N	N	N	N	N	N	N	N	N	N	N	H	H	H	H	H	H	H	H	H	H	H	H	H	H	H	H	H	H	H	H	H	H	H	H	H	H	H	H	H	H	H	H
	689	2327	3073	540	F2_1605	N	N	N	N	N	N	N	N	N	N	N	N	B	B	B	B	B	B	B	B	B	B	B	B	B	B	B	B	B	B	B	B	B	B	B	B	B	B	B	B	B	B	B	B
	1757	612	3849	411	F2_1606	N	N	N	N	N	N	N	N	N	N	N	N	H	H	H	H	H	H	H	H	H	H	H	H	H	H	H	H	H	H	H	H	H	H	H	H	H	H	H	H	H	H	H	H
	1158	1300	3762	409	F2_1607	N	N	N	N	N	N	N	N	N	N	N	N	H	H	H	H	H	H	H	H	H	H	H	H	H	H	H	H	H	H	H	H	H	H	H	H	H	H	H	H	H	H	H	H
	3124	128	2541	836	F2_1608	N	N	N	N	N	N	N	N	N	N	N	N	H	H	H	H	H	H	H	H	H	H	H	H	H	H	H	H	H	H	H	H	H	H	H	H	H	H	H	H	H	H	H	H
	1140	1584	3518	387	F2_1609	N	N	N	N	N	N	N	N	N	N	N	N	H	H	H	H	H	H	H	H	H	H	H	H	H	H	H	H	H	H	H	H	H	H	H	H	H	H	H	H	H	H	H	H
	1499	829	4009	292	F2_1610	N	N	N	N	N	N	N	N	N	N	N	N	A	A	A	A	A	A	A	A	A	A	A	A	A	A	A	A	A	A	A	A	A	A	A	A	A	A	A	A	A	A	A	A
	1871	2327	2092	339	F2_1611	N	N	N	N	N	N	N	N	N	N	N	N	H	H	H	H	H	H	H	H	H	H	H	H	H	H	H	H	H	H	H	H	H	H	H	H	H	H	H	H	H	H	H	H
	1873	995	3347	414	F2_1612	N	N	N	N	N	N	N	N	N	N	N	N	H	H	H	H	H	H	H	H	H	H	H	H	H	H	H	H	H	H	H	H	H	H	H	H	H	H	H	H	H	H	H	H
	961	1983	3246	439	F2_1613	N	N	N	N	N	N	N	N	N	N	N	N	H	H	H	H	H	H	H	H	H	H	H	H	H	H	H	H	H	H	H	H	H	H	H	H	H	H	H	H	H	H	H	H
	2150	867	3161	451	F2_1614	N	N	N	N	N	N	N	N	N	N	N	N	H	H	H	H	H	H	H	H	H	H	H	H	H	H	H	H	H	H	H	H	H	H	H	H	H	H	H	H	H	H	H	H
	1375	1408	3427	419	F2_1615	N	N	N	N	N	N	N	N	N	N	N	N	B	B	B	B	B	B	B	B	B	B	B	B	B	B	B	B	B	B	B	B	B	B	B	B	B	B	B	B	B	B	B	B
	2036	968	3152	473	F2_1616	N	N	N	N	N	N	N	N	N	N	N	N	H	H	H	H	H	H	H	H	H	H	H	H	H	H	H	H	H	H	H	H	H	H	H	H	H	H	H	H	H	H	H	H
	1084	2008	3163	374	F2_1617	N	N	N	N	N	N	N	N	N	N	N	N	H	H	H	H	H	H	H	H	H	H	H	H	H	H	H	H	H	H	H	H	H	H	H	H	H	H	H	H	H	H	H	H
	1923	1117	3150	439	F2_1618	N	N	N	N	N	N	N	N	N	N	N	N	A	A	A	A	A	A	A	A	A	A	A	A	A	A	A	A	A	A	A	A	A	A	A	A	A	A	A	A	A	A	A	A
	2212	1283	2736	398	F2_1619	N	N	N	N	N	N	N	N	N	N	N	N	H	H	H	H	H	H	H	H	H	H	H	H	H	H	H	H	H	H	H	H	H	H	H	H	H	H	H	H	H	H	H	H
	1916	813	3553	347	F2_1620	N	N	N	N	N	N	N	N	N	N	N	N	A	A	A	A	A	A	A	A	A	A	A	A	A	A	A	A	A	A	A	A	A	A	A	A	A	A	A	A	A	A	A	A
	1094	1745	3338	452	F2_1621	N	N	N	N	N	N	N	N	N	N	N	N	B	B	B	B	B	B	B	B	B	B	B	B	B	B	B	B	B	B	B	B	B	B	B	B	B	B	B	B	B	B	B	B
	1300	1743	3121	465	F2_1622	N	N	N	N	N	N	N	N	N	N	N	N	A	A	A	A	A	A	A	A	A	A	A	A	A	A	A	A	A	A	A	A	A	A	A	A	A	A	A	A	A	A	A	A
	1019	245	4968	397	F2_1623	N	N	N	N	N	N	N	N	N	N	N	N	H	H	H	H	H	N	N	N	N	N	N	N	N	N	N	N	N	N	N	N	A	A	A	A	A	A	A	A	A	A	A	A
	1708	1407	3048	466	F2_1624	N	N	N	N	N	N	N	N	N	N	N	N	H	H	H	H	H	N	N	N	N	N	N	N	N	N	N	N	N	N	N	N	A	A	A	A	A	A	A	A	A	A	A	A
	1000	2469	2712	448	F2_1625	N	N	N	N	N	N	N	N	N	N	N	N	A	A	A	A	A	A	A	A	A	A	A	A	A	A	A	A	A	A	A	A	A	A	A	A	A	A	A	A	A	A	A	A
	962	2199	3087	381	F2_1626	N	N	N	N	N	N	N	N	N	N	N	N	H	H	H	H	H	N	N	N	N	N	N	N	N	N	N	N	N	N	N	N	B	B	B	B	B	B	B	B	B	B	B	B
	2182	73	3618	756	F2_1627	N	N	N	N	N	N	N	N	N	N	N	N	H	N	N	N	B	B	B	B	B	B	B	B	B	B	B	B	B	B	B	B	B	B	B	B	N	N	N	N	N	N	N	N
	921	1448	3888	372	F2_1628	N	N	N	N	N	N	N	N	N	N	N	N	B	B	B	B	B	N	N	N	N	N	N	N	N	N	N	N	N	N	N	N	H	H	H	H	H	H	H	H	H	H	H	H
	1943	619	3619	448	F2_1629	N	N	N	N	N	N	N	N	N	N	N	N	A	A	A	A	A	A	A	A	A	A	A	A	A	A	A	A	A	A	A	A	A	A	A	A	A	A	A	A	A	A	A	A
	943	1898	3336	452	F2_1630	N	N	N	N	N	N	N	N	N	N	N	N	H	H	H	H	H	H	H	H	H	H	H	H	H	H	H	H	H	H	H	H	H	H	H	H	H	H	H	H	H	H	H	H
	2598	29	3425	577	F2_1631	N	N	N	N	N	N	N	N	N	N	N	N	H	H	H	H	H	H	H	H	H	H	H	H	H	H	H	H	H	H	H	H	H	H	H	H	H	H	H	H	H	H	H	H
	1432	875	3781	541	F2_1632	N	N	N	N	N	N	N	N	N	N	N	N	H	H	H	H	H	H	H	H	H	H	H	H	H	H	H	H	H	H	H	H	H	H	H	H	H	H	H	H	H	H	H	H
	1043	1364	3863	359	F2_1633	N	N	N	N	N	N	N	N	N	N	N	N	B	B	B	B	B	B	B	B	B	B	B	B	B	B	B	B	B	B	B	B	B	B	B	B	B	B	B	B	B	B	B	B
	1386	1392	3365	486	F2_1634	N	N	N	N	N	N	N	N	N	N	N	N	H	H	H	H	H	H	H	H	H	H	H	H	H	H	H	H	H	H	H	H	H	H	H	H	H	H	H	H	H	H	H	H
	1314	353	4603	359	F2_1635	N	N	N	N	N	N	N	N	N	N	N	N	H	H	H	H	H	H	H	H	H	H	H	H	H	H	H	H	H	H	H	H	H	H	H	H	H	H	H	H	H	H	H	H
	1044	839	4256	490	F2_1636	N	N	N	N	N	N	N	N	N	N	N	N	A	A	A	A	A	A	A	A	A	A	A	A	A	A	A	A	A	A	A	A	A	A	A	A	N	N	N	N	N	N	N	N
	978	187	4831	633	F2_1637	N	N	N	N	N	N	N	N	N	N	N	N	H	H	H	H	H	N	N	N	N	N	N	N	N	N	N	N	N	N	N	N	B	B	B	B	B	B	B	B	B	B	B	B
	1469	1676	3084	400	F2_1638	N	N	N	N	N	N	N	N	N	N	N	N	H	H	H	H	H	H	H	H	H	H	H	H	H	H	H	H	H	H	H	H	H	H	H	H	H	H	H	H	H	H	H	H
	1262	1572	3339	456	F2_1639	N	N	N	N	N	N	N	N	N	N	N	N	B	B	B	B	B	B	B	B	B	B	B	B	B	B	B	B	B	B	B	B	B	B	B	B	B	B	B	B	B	B	B	B
	591	2249	3414	375	F2_1641	N	N	N	N	N	N	N	N	N	N	N	N	B	N	N	N	H	H	H	H	H	H	H	H	H	H	H	H	H	H	H	H	H	H	H	H	H	H	H	H	H	H	H	H
	1576	746	3900	407	F2_1642	N	N	N	N	N	N	N	N	N	N	N	N	H	H	H	H	H	H	H	H	H	H	H	H	H	H	H	H	H	H	H	H	H	H	H	H	H	H	H	H	H	H	H	H
	1884	1388	2860	497	F2_1643	N	N	N	N	N	N	N	N	N	N	N	N	H	H	H	H	H	H	H	H	H	H	H	H	H	H	H	H	H	H	H	H	H	H	H	H	H	H	H	H	H	H	H	H
	1212	1434	3485	498	F2_1644	N	N	N	N	N	N	N	N	N	N	N	N	H	H	H	H	H	H	H	H	H	H	H	H	H	H	H	H	H	H	H	H	H	H	H	H	H	H	H	H	H	H	H	H
	1115	1889	3155	470	F2_1645	N	N	N	N	N	N	N	N	N	N	N	N	H	H	H	H	H	H	H	H	H	H	H	H	H	H	H	H	H	H	H	H	H	H	H	H	H	H	H	H	H	H	H	H
	1918	654	3603	454	F2_1646	N	N	N	N	N	N	N	N	N	N	N	N	A	A	A	A	A	A	A	A	A	A	A	A	A	A	A	A	A	A	A	A	A	A	A	A	A	A	A	A	A	A	A	A
	1454	973	3766	436	F2_1647	N	N	N	N	N	N	N	N	N	N	N	N	H	H	H	H	H	N	N	N	N	N	N	N	N	N	N	N	N	N	N	N	A	A	A	A	A	A	A	A	A	A	A	A
	3227	195	2534	673	F2_1648	N	N	N	N	N	N	N	N	N	N	N	N	H	H	H	H	H	H	H	H	H	H	H	H	H	H	H	H	H	H	H	H	H	H	H	H	H	H	H	H	H	H	H	H
	853	1223	4146	407	F2_1649	N	N	N	N	N	N	N	N	N	N	N	N	B	B	B	B	B	B	B	B	B	B	B	B	B	B	B	B	B	B	B	B	B	B	B	B	B	B	B	B	B	B	B	B
	1054	2919	2233	423	F2_1650	N	N	N	N	N	N	N	N	N	N	N	N	H	H	H	H	H	H	H	H	H	H	H	H	H	H	H	H	H	H	H	H	H	H	H	H	H	H	H	H	H	H	H	H
	340	1386	4491	412	F2_1651	N	N	N	N	N	N	N	N	N	N	N	N	A	A	A	A	A	N	N	N	N	N	N	N	N	N	N	N	N	N	N	N	H	H	H	H	H	H	H	H	H	H	H	H
	3333	39	2765	492	F2_1652	N	N	N	N	N	N	N	N	N	N	N	N	H	H	H	H	H	N	N	N	N	N	N	N	N	N	N	N	N	N	N	N	B	B	B	B	N	N	N	N	N	N	N	N
	1102	2036	3060	431	F2_1653	N	N	N	N	N	N	N	N	N	N	N	N	H	H	H	H	H	H	H	H	H	H	H	H	H	H	H	H	H	H	H	H	H	H	H	H	H	H	H	H	H	H	H	H
	2417	1202	2613	397	F2_1654	N	N	N	N	N	N	N	N	N	N	N	N	A	A	A	A	A	A	A	A	A	A	A	A	A	A	A	A	A	A	A	A	A	A	A	A	A	A	A	A	A	A	A	A
	1048	1199	3965	417	F2_1655	N	N	N	N	N	N	N	N	N	N	N	N	A	A	A	A	A	A	A	A	A	A	A	A	A	A	A	A	A	A	A	A	A	A	A	A	A	A	A	A	A	A	A	A
	1075	722	4320	512	F2_1656	N	N	N	N	N	N	N	N	N	N	N	N	A	A	A	A	A	A	A	A	A	A	A	A	A	A	A	A	A	A	A	A	A	A	A	A	A	A	A	A	A	A	A	A
	1485	1664	3072	408	F2_1657	N	N	N	N	N	N	N	N	N	N	N	N	A	A	A	A	A	A	A	A	A	A	A	A	A	A	A	A	A	A	A	A	A	A	A	A	A	A	A	A	A	A	A	A
	1637	813	3785	394	F2_1658	N	N	N	N	N	N	N	N	N	N	N	N	A	A	A	A	A	A	A	A	A	A	A	A	A	A	A	A	A	A	A	A	A	A	A	A	A	A	A	A	A	A	A	A
	380	1667	4131	451	F2_1659	N	N	N	N	N	N	N	N	N	N	N	N	A	A	A	A	A	A	A	A	A	A	A	A	A	A	A	A	A	A	A	A	A	A	A	A	A	A	A	A	A	A	A	A
	1118	2085	2928	498	F2_1660	N	N	N	N	N	N	N	N	N	N	N	N	H	H	H	H	H	H	H	H	H	H	H	H	H	H	H	H	H	H	H	H	H	H	H	H	H	H	H	H	H	H	H	H
	1438	885	3839	467	F2_1661	N	N	N	N	N	N	N	N	N	N	N	N	H	H	H	H	H	H	H	H	H	H	H	H	H	H	H	H	H	H	H	H	H	H	H	H	H	H	H	H	H	H	H	H
	563	921	4729	416	F2_1662	N	N	N	N	N	N	N	N	N	N	N	N	H	H	H	H	H	H	H	H	H	H	H	H	H	H	H	H	H	H	H	H	H	H	H	H	H	H	H	H	H	H	H	H
	842	1539	3749	499	F2_1663	N	N	N	N	N	N	N	N	N	N	N	N	A	A	A	A	A	N	N	N	N	N	N	N	N	N	N	N	N	N	N	N	H	H	H	H	H	H	H	H	H	H	H	H
	2453	952	2759	465	F2_1664	N	N	N	N	N	N	N	N	N	N	N	N	H	H	H	H	H	H	H	H	H	H	H	H	H	H	H	H	H	H	H	H	H	H	H	H	H	H	H	H	H	H	H	H
	2396	104	3385	744	F2_1665	N	N	N	N	N	N	N	N	N	N	N	N	A	N	N	N	H	H	H	H	H	H	H	H	H	H	H	H	H	H	H	H	H	H	H	H	N	N	N	N	N	N	N	N
	584	2584	3088	373	F2_1666	N	N	N	N	N	N	N	N	N	N	N	N	B	B	B	B	B	B	B	B	B	B	B	B	B	B	B	B	B	B	B	B	B	N	N	H	H	H	H	H	H	H	H	H
	952	1377	3858	442	F2_1667	N	N	N	N	N	N	N	N	N	N	N	N	H	H	H	H	H	H	H	H	H	H	H	H	H	H	H	H	H	H	H	H	H	H	H	H	H	H	H	H	H	H	H	H
	1280	1716	3333	300	F2_1668	N	N	N	N	N	N	N	N	N	N	N	N	A	A	A	A	A	A	A	A	A	A	A	A	A	A	A	A	A	A	A	A	A	A	A	A	A	A	A	A	A	A	A	A
	2107	1037	3149	336	F2_1669	N	N	N	N	N	N	N	N	N	N	N	N	H	H	H	H	H	H	H	H	H	H	H	H	H	H	H	H	H	H	H	H	H	H	H	H	H	H	H	H	H	H	H	H
	2834	211	3319	265	F2_1670	N	N	N	N	N	N	N	N	N	N	N	N	H	H	H	H	H	H	H	H	H	H	H	H	H	H	H	H	H	H	H	H	H	H	H	H	H	H	H	H	H	H	H	H
	1424	1154	3625	426	F2_1671	N	N	N	N	N	N	N	N	N	N	N	N	H	H	H	H	H	H	H	H	H	H	H	H	H	H	H	H	H	H	H	H	H	H	H	H	H	H	H	H	H	H	H	H
	1104	1417	3635	473	F2_1672	N	N	N	N	N	N	N	N	N	N	N	N	B	B	B	B	B	B	B	B	B	B	B	B	B	B	B	B	B	B	B	B	B	B	B	B	B	B	B	B	B	B	B	B
	2487	118	3384	640	F2_1674	N	N	N	N	N	N	N	N	N	N	N	N	H	H	H	H	H	H	H	H	H	H	H	H	H	H	H	H	H	H	H	H	H	H	H	H	H	H	H	H	H	H	H	H
	1979	955	3365	330	F2_1675	N	N	N	N	N	N	N	N	N	N	N	N	A	A	A	A	A	A	A	A	A	A	A	A	A	A	A	A	A	A	A	A	A	A	A	A	A	A	A	A	A	A	A	A
	352	2150	3764	363	F2_1676	N	N	N	N	N	N	N	N	N	N	N	N	H	H	H	H	H	H	H	H	H	H	H	H	H	H	H	H	H	H	H	H	H	H	H	H	H	H	H	H	H	H	H	H
	1256	1494	3351	528	F2_1677	N	N	N	N	N	N	N	N	N	N	N	N	H	H	H	H	H	H	H	H	H	H	H	H	H	H	H	H	H	H	H	H	H	N	N	B	B	B	B	B	B	B	B	B
	1206	1947	2956	520	F2_1678	N	N	N	N	N	N	N	N	N	N	N	N	A	A	A	A	A	N	N	N	N	N	N	N	N	N	N	N	N	N	N	N	H	H	H	H	H	H	H	H	H	H	H	H
	555	1564	4164	346	F2_1679	N	N	N	N	N	N	N	N	N	N	N	N	B	B	B	B	B	B	B	B	B	B	B	B	B	B	B	B	B	B	B	B	B	B	B	B	B	B	B	B	B	B	B	B
	761	2516	2994	358	F2_1681	N	N	N	N	N	N	N	N	N	N	N	N	B	B	B	B	B	B	B	B	B	B	B	B	B	B	B	B	B	B	B	B	B	B	B	B	B	B	B	B	B	B	B	B
	3040	56	3008	525	F2_1682	N	N	N	N	N	N	N	N	N	N	N	N	H	N	N	N	B	B	B	B	B	B	B	B	B	B	B	B	B	B	B	B	B	B	B	B	B	B	B	B	B	B	B	B
	2931	99	2901	698	F2_1683	N	N	N	N	N	N	N	N	N	N	N	N	A	A	A	A	A	A	A	A	A	A	A	A	A	A	A	A	A	A	A	A	A	A	A	A	A	A	A	A	A	A	A	A
	2557	161	3268	643	F2_1684	N	N	N	N	N	N	N	N	N	N	N	N	H	N	N	N	B	B	B	B	B	B	B	B	B	B	B	B	B	B	B	B	B	B	B	B	B	B	B	B	B	B	B	B
	1810	1405	3000	414	F2_1685	N	N	N	N	N	N	N	N	N	N	N	N	H	H	H	H	H	H	H	H	H	H	H	H	H	H	H	H	H	H	H	H	H	H	H	H	H	H	H	H	H	H	H	H
	1901	817	3486	425	F2_1686	N	N	N	N	N	N	N	N	N	N	N	N	A	A	A	A	A	N	N	N	N	N	N	N	N	N	N	N	N	N	N	N	H	H	H	H	H	H	H	H	H	H	H	H
	1023	1963	3203	440	F2_1687	N	N	N	N	N	N	N	N	N	N	N	N	H	H	H	H	H	H	H	H	H	H	H	H	H	H	H	H	H	H	H	H	H	H	H	H	H	H	H	H	H	H	H	H
	951	2591	2575	512	F2_1688	N	N	N	N	N	N	N	N	N	N	N	N	A	A	A	A	A	N	N	N	N	N	N	N	N	N	N	N	N	N	N	N	H	H	H	H	N	N	N	N	N	N	N	N
	1283	1673	3272	401	F2_1689	N	N	N	N	N	N	N	N	N	N	N	N	B	B	B	B	B	B	B	B	B	B	B	B	B	B	B	B	B	B	B	B	B	B	B	B	B	B	B	B	B	B	B	B
	2397	248	3256	728	F2_1690	N	N	N	N	N	N	N	N	N	N	N	N	H	N	N	N	B	B	B	B	B	B	B	B	B	B	B	B	B	B	B	B	B	B	B	B	B	B	B	B	B	B	B	B
	2379	1218	2601	431	F2_1691	N	N	N	N	N	N	N	N	N	N	N	N	H	H	H	H	H	H	H	H	H	H	H	H	H	H	H	H	H	H	H	H	H	H	H	H	H	H	H	H	H	H	H	H
	1133	1151	3999	346	F2_1692	N	N	N	N	N	N	N	N	N	N	N	N	B	B	B	B	B	B	B	B	B	B	B	B	B	B	B	B	B	B	B	B	B	B	B	B	B	B	B	B	B	B	B	B
	1845	90	4219	475	F2_1693	N	N	N	N	N	N	N	N	N	N	N	N	H	H	H	H	H	H	H	H	H	H	H	H	H	H	H	H	H	H	H	H	H	H	H	H	H	H	H	H	H	H	H	H
	1650	1375	3192	412	F2_1694	N	N	N	N	N	N	N	N	N	N	N	N	H	H	H	H	H	H	H	H	H	H	H	H	H	H	H	H	H	H	H	H	H	H	H	H	H	H	H	H	H	H	H	H
	1260	2031	2879	459	F2_1695	N	N	N	N	N	N	N	N	N	N	N	N	H	H	H	H	H	H	H	H	H	H	H	H	H	H	H	H	H	H	H	H	H	H	H	H	H	H	H	H	H	H	H	H
	1484	2025	2729	391	F2_1696	N	N	N	N	N	N	N	N	N	N	N	N	B	B	B	B	B	B	B	B	B	B	B	B	B	B	B	B	B	B	B	B	B	B	B	B	B	B	B	B	B	B	B	B
	991	1859	3315	464	F2_1697	N	N	N	N	N	N	N	N	N	N	N	N	H	H	H	H	H	H	H	H	H	H	H	H	H	H	H	H	H	H	H	H	H	H	H	H	H	H	H	H	H	H	H	H
	1929	1343	2919	438	F2_1698	N	N	N	N	N	N	N	N	N	N	N	N	H	H	H	H	H	H	H	H	H	H	H	H	H	H	H	H	H	H	H	H	H	H	H	H	H	H	H	H	H	H	H	H
	1625	1822	2783	399	F2_1700	N	N	N	N	N	N	N	N	N	N	N	N	H	H	H	H	H	H	H	H	H	H	H	H	H	H	H	H	H	H	H	H	H	N	N	B	N	N	N	N	N	N	N	N
	1165	189	4638	637	F2_1701	N	N	N	N	N	N	N	N	N	N	N	N	H	N	N	N	B	B	B	B	B	B	B	B	B	B	B	B	B	B	B	B	B	B	B	B	B	B	B	B	B	B	B	B
	689	1572	4021	347	F2_1702	N	N	N	N	N	N	N	N	N	N	N	N	H	H	H	H	H	H	H	H	H	H	H	H	H	H	H	H	H	H	H	H	H	H	H	H	H	H	H	H	H	H	H	H
	1317	1612	3224	476	F2_1704	N	N	N	N	N	N	N	N	N	N	N	N	A	A	A	A	A	N	N	N	N	N	N	N	N	N	N	N	N	N	N	N	H	H	H	H	N	N	N	N	N	N	N	N
	2054	942	3139	494	F2_1705	N	N	N	N	N	N	N	N	N	N	N	N	H	H	H	H	H	H	H	H	H	H	H	H	H	H	H	H	H	H	H	H	H	H	H	H	H	H	H	H	H	H	H	H
	2330	1414	2341	544	F2_1706	N	N	N	N	N	N	N	N	N	N	N	N	A	A	A	A	A	A	A	A	A	A	A	A	A	A	A	A	A	A	A	A	A	A	A	A	A	A	A	A	A	A	A	A
	1	3781	2531	316	F2_1707	N	N	N	N	N	N	N	N	N	N	N	N	B	B	B	B	B	B	B	B	B	B	B	B	B	B	B	B	B	B	B	B	B	B	B	B	B	B	B	B	B	B	B	B
	1115	599	4487	428	F2_1708	N	N	N	N	N	N	N	N	N	N	N	N	H	H	H	H	H	H	H	H	H	H	H	H	H	H	H	H	H	H	H	H	H	H	H	H	H	H	H	H	H	H	H	H
	2306	1623	2267	433	F2_1709	N	N	N	N	N	N	N	N	N	N	N	N	H	H	H	H	H	H	H	H	H	H	H	H	H	H	H	H	H	H	H	H	H	H	H	H	H	H	H	H	H	H	H	H
	1105	1903	3072	549	F2_1710	N	N	N	N	N	N	N	N	N	N	N	N	A	A	A	A	A	N	N	N	N	N	N	N	N	N	N	N	N	N	N	N	H	N	N	B	N	N	N	N	N	N	N	N
	870	1035	4281	443	F2_1711	N	N	N	N	N	N	N	N	N	N	N	N	H	H	H	H	H	H	H	H	H	H	H	H	H	H	H	H	H	H	H	H	H	H	H	H	H	H	H	H	H	H	H	H
	636	1704	3830	459	F2_1712	N	N	N	N	N	N	N	N	N	N	N	N	H	H	H	H	H	H	H	H	H	H	H	H	H	H	H	H	H	H	H	H	H	H	H	H	H	H	H	H	H	H	H	H
	1542	1769	2846	472	F2_1713	N	N	N	N	N	N	N	N	N	N	N	N	B	B	B	B	B	B	B	B	B	B	B	B	B	B	B	B	B	B	B	B	B	B	B	B	B	B	B	B	B	B	B	B
	866	1549	3708	506	F2_1714	N	N	N	N	N	N	N	N	N	N	N	N	A	A	A	A	A	A	A	A	A	A	A	A	A	A	A	A	A	A	A	A	A	A	A	A	A	A	A	A	A	A	A	A
	902	1542	3802	383	F2_1715	N	N	N	N	N	N	N	N	N	N	N	N	A	A	A	A	A	N	N	N	N	N	N	N	N	N	N	N	N	N	N	N	H	H	H	H	N	N	N	N	N	N	N	N
	1170	1538	3474	447	F2_1716	N	N	N	N	N	N	N	N	N	N	N	N	A	A	A	A	A	A	A	A	A	A	A	A	A	A	A	A	A	A	A	A	A	A	A	A	A	A	A	A	A	A	A	A
	2387	960	2923	359	F2_1717	N	N	N	N	N	N	N	N	N	N	N	N	H	H	H	H	H	H	H	H	H	H	H	H	H	H	H	H	H	H	H	H	H	H	H	H	N	N	N	N	N	N	N	N
	1517	994	3627	491	F2_1718	N	N	N	N	N	N	N	N	N	N	N	N	H	H	H	H	H	H	H	H	H	H	H	H	H	H	H	H	H	H	H	H	H	H	H	H	H	H	H	H	H	H	H	H
	430	2330	3272	597	F2_1719	N	N	N	N	N	N	N	N	N	N	N	N	H	H	H	H	H	H	H	H	H	H	H	H	H	H	H	H	H	H	H	H	H	H	H	H	H	H	H	H	H	H	H	H
	1333	262	4463	571	F2_1720	N	N	N	N	N	N	N	N	N	N	N	N	H	H	H	H	H	H	H	H	H	H	H	H	H	H	H	H	H	H	H	H	H	H	H	H	H	H	H	H	H	H	H	H
	2903	131	2936	659	F2_1721	N	N	N	N	N	N	N	N	N	N	N	N	H	H	H	H	H	H	H	H	H	H	H	H	H	H	H	H	H	H	H	H	H	H	H	H	H	H	H	H	H	H	H	H
	980	2324	2912	413	F2_1722	N	N	N	N	N	N	N	N	N	N	N	N	B	B	B	B	B	B	B	B	B	B	B	B	B	B	B	B	B	B	B	B	B	B	B	B	B	B	B	B	B	B	B	B
	1377	1096	3576	580	F2_1723	N	N	N	N	N	N	N	N	N	N	N	N	A	A	A	A	A	N	N	N	N	N	N	N	N	N	N	N	N	N	N	N	H	H	H	H	N	N	N	N	N	N	N	N
	993	893	4296	447	F2_1724	N	N	N	N	N	N	N	N	N	N	N	N	H	H	H	H	H	H	H	H	H	H	H	H	H	H	H	H	H	H	H	H	H	H	H	H	H	H	H	H	H	H	H	H
	1160	1386	3626	457	F2_1725	N	N	N	N	N	N	N	N	N	N	N	N	A	N	N	N	H	H	H	H	H	H	H	H	H	H	H	H	H	H	H	H	H	H	H	H	H	H	H	H	H	H	H	H
	1930	1532	2765	402	F2_1726	N	N	N	N	N	N	N	N	N	N	N	N	H	H	H	H	H	H	H	H	H	H	H	H	H	H	H	H	H	H	H	H	H	H	H	H	H	H	H	H	H	H	H	H
	1342	2416	2461	410	F2_1727	N	N	N	N	N	N	N	N	N	N	N	N	H	H	H	H	H	H	H	H	H	H	H	H	H	H	H	H	H	H	H	H	H	N	N	B	B	B	B	B	B	B	B	B
	1314	2285	2575	455	F2_1728	N	N	N	N	N	N	N	N	N	N	N	N	B	B	B	B	B	B	B	B	B	B	B	B	B	B	B	B	B	B	B	B	B	B	B	B	B	B	B	B	B	B	B	B
	1804	1198	3053	574	F2_1729	N	N	N	N	N	N	N	N	N	N	N	N	A	A	A	A	A	A	A	A	A	A	A	A	A	A	A	A	A	A	A	A	A	A	A	A	A	A	A	A	A	A	A	A
	1974	836	3403	416	F2_1730	N	N	N	N	N	N	N	N	N	N	N	N	A	A	A	A	A	N	N	N	N	N	N	N	N	N	N	N	N	N	N	N	H	H	H	H	H	H	H	H	H	H	H	H
	1663	983	3605	378	F2_1731	N	N	N	N	N	N	N	N	N	N	N	N	H	H	H	H	H	H	H	H	H	H	H	H	H	H	H	H	H	H	H	H	H	H	H	H	H	H	H	H	H	H	H	H
	1542	1541	3124	422	F2_1732	N	N	N	N	N	N	N	N	N	N	N	N	B	B	B	B	B	B	B	B	B	B	B	B	B	B	B	B	B	B	B	B	B	B	B	B	B	B	B	B	B	B	B	B
	1713	1428	2984	504	F2_1734	N	N	N	N	N	N	N	N	N	N	N	N	H	H	H	H	H	H	H	H	H	H	H	H	H	H	H	H	H	H	H	H	H	H	H	H	H	H	H	H	H	H	H	H
	2587	675	2976	391	F2_1735	N	N	N	N	N	N	N	N	N	N	N	N	A	A	A	A	A	A	A	A	A	A	A	A	A	A	A	A	A	A	A	A	A	A	A	A	A	A	A	A	A	A	A	A
	1400	2079	2651	499	F2_1736	N	N	N	N	N	N	N	N	N	N	N	N	B	B	B	B	B	B	B	B	B	B	B	B	B	B	B	B	B	B	B	B	B	B	B	B	B	B	B	B	B	B	B	B
	2784	204	3019	622	F2_1737	N	N	N	N	N	N	N	N	N	N	N	N	A	A	A	A	A	A	A	A	A	A	A	A	A	A	A	A	A	A	A	A	A	A	A	A	A	A	A	A	A	A	A	A
	1401	1275	3618	335	F2_1738	N	N	N	N	N	N	N	N	N	N	N	N	H	H	H	H	H	H	H	H	H	H	H	H	H	H	H	H	H	H	H	H	H	N	N	B	B	B	B	B	B	B	B	B
	1611	1739	2921	358	F2_1739	N	N	N	N	N	N	N	N	N	N	N	N	A	A	A	A	A	A	A	A	A	A	A	A	A	A	A	A	A	A	A	A	A	A	A	A	A	A	A	A	A	A	A	A
	718	1192	4179	540	F2_1740	N	N	N	N	N	N	N	N	N	N	N	N	A	A	A	A	A	A	A	A	A	A	A	A	A	A	A	A	A	A	A	A	A	A	A	A	N	N	N	N	N	N	N	N
	2931	672	2731	295	F2_1741	N	N	N	N	N	N	N	N	N	N	N	N	H	H	H	H	H	H	H	H	H	H	H	H	H	H	H	H	H	H	H	H	H	H	H	H	H	H	H	H	H	H	H	H
	1396	1454	3373	406	F2_1742	N	N	N	N	N	N	N	N	N	N	N	N	H	H	H	H	H	H	H	H	H	H	H	H	H	H	H	H	H	H	H	H	H	H	H	H	H	H	H	H	H	H	H	H
	1000	1692	3595	342	F2_1743	N	N	N	N	N	N	N	N	N	N	N	N	H	H	H	H	H	H	H	H	H	H	H	H	H	H	H	H	H	H	H	H	H	H	H	H	H	H	H	H	H	H	H	H
	2309	134	3618	568	F2_1744	N	N	N	N	N	N	N	N	N	N	N	N	H	H	H	H	H	H	H	H	H	H	H	H	H	H	H	H	H	H	H	H	H	H	H	H	H	H	H	H	H	H	H	H
	1073	2207	2906	443	F2_1745	N	N	N	N	N	N	N	N	N	N	N	N	A	A	A	A	A	A	A	A	A	A	A	A	A	A	A	A	A	A	A	A	A	A	A	A	A	A	A	A	A	A	A	A
	1086	284	4796	463	F2_1746	N	N	N	N	N	N	N	N	N	N	N	N	H	H	H	H	H	H	H	H	H	H	H	H	H	H	H	H	H	H	H	H	H	N	N	B	N	N	N	N	N	N	N	N
	1950	1203	3108	368	F2_1747	N	N	N	N	N	N	N	N	N	N	N	N	A	A	A	A	A	A	A	A	A	A	A	A	A	A	A	A	A	A	A	A	A	A	A	A	A	A	A	A	A	A	A	A
	3851	56	2135	587	F2_1748	N	N	N	N	N	N	N	N	N	N	N	N	A	A	A	A	A	A	A	A	A	A	A	A	A	A	A	A	A	A	A	A	A	A	A	A	A	A	A	A	A	A	A	A
	1314	1443	3551	321	F2_1749	N	N	N	N	N	N	N	N	N	N	N	N	H	H	H	H	H	H	H	H	H	H	H	H	H	H	H	H	H	H	H	H	H	N	N	A	A	A	A	A	A	A	A	A
	1538	1781	2757	553	F2_1751	N	N	N	N	N	N	N	N	N	N	N	N	A	A	A	A	A	A	A	A	A	A	A	A	A	A	A	A	A	A	A	A	A	A	A	A	A	A	A	A	A	A	A	A
	1634	2030	2509	456	F2_1752	N	N	N	N	N	N	N	N	N	N	N	N	H	H	H	H	H	H	H	H	H	H	H	H	H	H	H	H	H	H	H	H	H	H	H	H	H	H	H	H	H	H	H	H
	756	1078	4340	455	F2_1753	N	N	N	N	N	N	N	N	N	N	N	N	H	H	H	H	H	H	H	H	H	H	H	H	H	H	H	H	H	H	H	H	H	H	H	H	H	H	H	H	H	H	H	H
	2187	1091	2983	368	F2_1754	N	N	N	N	N	N	N	N	N	N	N	N	H	H	H	H	H	H	H	H	H	H	H	H	H	H	H	H	H	H	H	H	H	H	H	H	H	H	H	H	H	H	H	H
	1256	1499	3441	433	F2_1755	N	N	N	N	N	N	N	N	N	N	N	N	H	H	H	H	H	N	N	N	N	N	N	N	N	N	N	N	N	N	N	N	B	B	B	B	B	B	B	B	B	B	B	B
	2313	833	3002	481	F2_1756	N	N	N	N	N	N	N	N	N	N	N	N	A	A	A	A	A	A	A	A	A	A	A	A	A	A	A	A	A	A	A	A	A	A	A	A	A	A	A	A	A	A	A	A
	1959	1451	2747	472	F2_1758	N	N	N	N	N	N	N	N	N	N	N	N	H	H	H	H	H	H	H	H	H	H	H	H	H	H	H	H	H	H	H	H	H	H	H	H	H	H	H	H	H	H	H	H
	3317	82	2545	685	F2_1759	N	N	N	N	N	N	N	N	N	N	N	N	H	H	H	H	H	H	H	H	H	H	H	H	H	H	H	H	H	H	H	H	H	H	H	H	N	N	N	N	N	N	N	N
	1391	2433	2379	426	F2_1760	N	N	N	N	N	N	N	N	N	N	N	N	H	H	H	H	H	H	H	H	H	H	H	H	H	H	H	H	H	H	H	H	H	H	H	H	H	H	H	H	H	H	H	H
	2304	885	2989	451	F2_1761	N	N	N	N	N	N	N	N	N	N	N	N	A	A	A	A	A	N	N	N	N	N	N	N	N	N	N	N	N	N	N	N	H	H	H	H	N	N	N	N	N	N	N	N
	779	1289	4101	460	F2_1762	N	N	N	N	N	N	N	N	N	N	N	N	H	H	H	H	H	H	H	H	H	H	H	H	H	H	H	H	H	H	H	H	H	H	H	H	H	H	H	H	H	H	H	H
	1723	668	3786	452	F2_1763	N	N	N	N	N	N	N	N	N	N	N	N	A	A	A	A	A	A	A	A	A	A	A	A	A	A	A	A	A	A	A	A	A	A	A	A	A	A	A	A	A	A	A	A
	1661	1413	3230	325	F2_1764	N	N	N	N	N	N	N	N	N	N	N	N	H	H	H	H	H	H	H	H	H	H	H	H	H	H	H	H	H	H	H	H	H	H	H	H	H	H	H	H	H	H	H	H
	978	544	4566	541	F2_1765	N	N	N	N	N	N	N	N	N	N	N	N	H	H	H	H	H	H	H	H	H	H	H	H	H	H	H	H	H	H	H	H	H	H	H	H	H	H	H	H	H	H	H	H
	1812	1641	2741	435	F2_1766	N	N	N	N	N	N	N	N	N	N	N	N	B	B	B	B	B	B	B	B	B	B	B	B	B	B	B	B	B	B	B	B	B	B	B	B	B	B	B	B	B	B	B	B
	810	1587	3712	520	F2_1767	N	N	N	N	N	N	N	N	N	N	N	N	H	H	H	H	H	H	H	H	H	H	H	H	H	H	H	H	H	H	H	H	H	H	H	H	H	H	H	H	H	H	H	H
	1001	2109	3143	376	F2_1768	N	N	N	N	N	N	N	N	N	N	N	N	H	H	H	H	H	H	H	H	H	H	H	H	H	H	H	H	H	H	H	H	H	H	H	H	H	H	H	H	H	H	H	H
	2036	2096	2200	297	F2_1769	N	N	N	N	N	N	N	N	N	N	N	N	B	B	B	B	B	B	B	B	B	B	B	B	B	B	B	B	B	B	B	B	B	B	B	B	B	B	B	B	B	B	B	B
	1377	1244	3539	469	F2_1770	N	N	N	N	N	N	N	N	N	N	N	N	A	A	A	A	A	A	A	A	A	A	A	A	A	A	A	A	A	A	A	A	A	A	A	A	A	A	A	A	A	A	A	A
	1419	2497	2286	427	F2_1771	N	N	N	N	N	N	N	N	N	N	N	N	B	B	B	B	B	B	B	B	B	B	B	B	B	B	B	B	B	B	B	B	B	B	B	B	B	B	B	B	B	B	B	B
	1447	2240	2403	539	F2_1772	N	N	N	N	N	N	N	N	N	N	N	N	A	A	A	A	A	N	N	N	N	N	N	N	N	N	N	N	N	N	N	N	H	H	H	H	N	N	N	N	N	N	N	N
	1349	764	4057	459	F2_1773	N	N	N	N	N	N	N	N	N	N	N	N	H	H	H	H	H	H	H	H	H	H	H	H	H	H	H	H	H	H	H	H	H	H	H	H	H	H	H	H	H	H	H	H
	993	1454	3703	479	F2_1774	N	N	N	N	N	N	N	N	N	N	N	N	B	B	B	B	B	B	B	B	B	B	B	B	B	B	B	B	B	B	B	B	B	B	B	B	B	B	B	B	B	B	B	B
	540	2347	3374	368	F2_1775	N	N	N	N	N	N	N	N	N	N	N	N	H	H	H	H	H	H	H	H	H	H	H	H	H	H	H	H	H	H	H	H	H	H	H	H	H	H	H	H	H	H	H	H
	1494	952	3788	395	F2_1776	N	N	N	N	N	N	N	N	N	N	N	N	B	B	B	B	B	N	N	N	N	N	N	N	N	N	N	N	N	N	N	N	H	H	H	H	H	H	H	H	H	H	H	H
	3078	126	2609	816	F2_1777	N	N	N	N	N	N	N	N	N	N	N	N	A	A	A	A	A	A	A	A	A	A	A	A	A	A	A	A	A	A	A	A	A	A	A	A	A	A	A	A	A	A	A	A
	1501	2410	2191	527	F2_1778	N	N	N	N	N	N	N	N	N	N	N	N	H	H	H	H	H	H	H	H	H	H	H	H	H	H	H	H	H	H	H	H	H	H	H	H	H	H	H	H	H	H	H	H
	1163	1699	3364	403	F2_1779	N	N	N	N	N	N	N	N	N	N	N	N	B	B	B	B	B	B	B	B	B	B	B	B	B	B	B	B	B	B	B	B	B	B	B	B	B	B	B	B	B	B	B	B
	891	1386	3937	415	F2_1780	N	N	N	N	N	N	N	N	N	N	N	N	H	H	H	H	H	N	N	N	N	N	N	N	N	N	N	N	N	N	N	N	B	B	B	B	B	B	B	B	B	B	B	B
	1421	1258	3509	441	F2_1781	N	N	N	N	N	N	N	N	N	N	N	N	H	H	H	H	H	H	H	H	H	H	H	H	H	H	H	H	H	H	H	H	H	H	H	H	H	H	H	H	H	H	H	H
	416	2001	3652	560	F2_1782	N	N	N	N	N	N	N	N	N	N	N	N	H	H	H	H	H	H	H	H	H	H	H	H	H	H	H	H	H	H	H	H	H	H	H	H	H	H	H	H	H	H	H	H
	1227	2458	2492	452	F2_1783	N	N	N	N	N	N	N	N	N	N	N	N	A	A	A	A	A	A	A	A	A	A	A	A	A	A	A	A	A	A	A	A	A	A	A	A	A	A	A	A	A	A	A	A
	2219	1283	2632	495	F2_1784	N	N	N	N	N	N	N	N	N	N	N	N	A	A	A	A	A	A	A	A	A	A	A	A	A	A	A	A	A	A	A	A	A	A	A	A	A	A	A	A	A	A	A	A
	1531	2050	2655	393	F2_1785	N	N	N	N	N	N	N	N	N	N	N	N	A	A	A	A	A	A	A	A	A	A	A	A	A	A	A	A	A	A	A	A	A	A	A	A	A	A	A	A	A	A	A	A
	1797	1303	3147	382	F2_1786	N	N	N	N	N	N	N	N	N	N	N	N	H	H	H	H	H	H	H	H	H	H	H	H	H	H	H	H	H	H	H	H	H	H	H	H	H	H	H	H	H	H	H	H
	2084	1858	2247	440	F2_1787	N	N	N	N	N	N	N	N	N	N	N	N	A	A	A	A	A	A	A	A	A	A	A	A	A	A	A	A	A	A	A	A	A	A	A	A	A	A	A	A	A	A	A	A
	1681	1270	3178	500	F2_1788	N	N	N	N	N	N	N	N	N	N	N	N	B	B	B	B	B	B	B	B	B	B	B	B	B	B	B	B	B	B	B	B	B	B	B	B	B	B	B	B	B	B	B	B
	2389	941	2887	412	F2_1789	N	N	N	N	N	N	N	N	N	N	N	N	H	H	H	H	H	H	H	H	H	H	H	H	H	H	H	H	H	H	H	H	H	H	H	H	H	H	H	H	H	H	H	H
	939	1623	3653	414	F2_1790	N	N	N	N	N	N	N	N	N	N	N	N	H	H	H	H	H	H	H	H	H	H	H	H	H	H	H	H	H	H	H	H	H	H	H	H	H	H	H	H	H	H	H	H
	1899	79	4081	570	F2_1791	N	N	N	N	N	N	N	N	N	N	N	N	A	A	A	A	A	A	A	A	A	A	A	A	A	A	A	A	A	A	A	A	A	A	A	A	A	A	A	A	A	A	A	A
	1455	1704	3051	419	F2_1792	N	N	N	N	N	N	N	N	N	N	N	N	A	A	A	A	A	A	A	A	A	A	A	A	A	A	A	A	A	A	A	A	A	A	A	A	A	A	A	A	A	A	A	A
	1085	1391	3782	371	F2_1793	N	N	N	N	N	N	N	N	N	N	N	N	H	H	H	H	H	H	H	H	H	H	H	H	H	H	H	H	H	H	H	H	H	H	H	H	H	H	H	H	H	H	H	H
	1291	1788	3120	430	F2_1794	N	N	N	N	N	N	N	N	N	N	N	N	H	H	H	H	H	H	H	H	H	H	H	H	H	H	H	H	H	H	H	H	H	H	H	H	H	H	H	H	H	H	H	H
	2257	161	3555	656	F2_1795	N	N	N	N	N	N	N	N	N	N	N	N	A	A	A	A	A	A	A	A	A	A	A	A	A	A	A	A	A	A	A	A	A	A	A	A	A	A	A	A	A	A	A	A
	1032	2211	2995	391	F2_1796	N	N	N	N	N	N	N	N	N	N	N	N	H	H	H	H	H	H	H	H	H	H	H	H	H	H	H	H	H	H	H	H	H	H	H	H	H	H	H	H	H	H	H	H
	1252	1616	3429	332	F2_1797	N	N	N	N	N	N	N	N	N	N	N	N	H	H	H	H	H	H	H	H	H	H	H	H	H	H	H	H	H	H	H	H	H	H	H	H	H	H	H	H	H	H	H	H
	924	1912	3445	348	F2_1798	N	N	N	N	N	N	N	N	N	N	N	N	H	H	H	H	H	H	H	H	H	H	H	H	H	H	H	H	H	H	H	H	H	H	H	H	H	H	H	H	H	H	H	H
	1129	1330	3736	434	F2_1799	N	N	N	N	N	N	N	N	N	N	N	N	B	B	B	B	B	B	B	B	B	B	B	B	B	B	B	B	B	B	B	B	B	B	B	B	B	B	B	B	B	B	B	B
	3652	107	2142	728	F2_1800	N	N	N	N	N	N	N	N	N	N	N	N	A	A	A	A	A	A	A	A	A	A	A	A	A	A	A	A	A	A	A	A	A	A	A	A	A	A	A	A	A	A	A	A
	1357	1520	3337	415	F2_1801	N	N	N	N	N	N	N	N	N	N	N	N	A	A	A	A	A	A	A	A	A	A	A	A	A	A	A	A	A	A	A	A	A	A	A	A	N	N	N	N	N	N	N	N
	2130	103	3669	727	F2_1802	N	N	N	N	N	N	N	N	N	N	N	N	A	A	A	A	A	N	N	N	N	N	N	N	N	N	N	N	N	N	N	N	H	H	H	H	N	N	N	N	N	N	N	N
	1069	1056	3880	624	F2_1803	N	N	N	N	N	N	N	N	N	N	N	N	B	B	B	B	B	B	B	B	B	B	B	B	B	B	B	B	B	B	B	B	B	B	B	B	B	B	B	B	B	B	B	B
	1005	1463	3881	280	F2_1804	N	N	N	N	N	N	N	N	N	N	N	N	A	A	A	A	A	A	A	A	A	A	A	A	A	A	A	A	A	A	A	A	A	A	A	A	A	A	A	A	A	A	A	A
	685	1449	4024	471	F2_1805	N	N	N	N	N	N	N	N	N	N	N	N	B	B	B	B	B	B	B	B	B	B	B	B	B	B	B	B	B	B	B	B	B	B	B	B	B	B	B	B	B	B	B	B
	838	1426	3898	467	F2_1806	N	N	N	N	N	N	N	N	N	N	N	N	H	N	N	N	B	B	B	B	B	B	B	B	B	B	B	B	B	B	B	B	B	B	B	B	B	B	B	B	B	B	B	B
	1498	75	4429	627	F2_1807	N	N	N	N	N	N	N	N	N	N	N	N	A	A	A	A	A	N	N	N	N	N	N	N	N	N	N	N	N	N	N	N	H	H	H	H	H	H	H	H	H	H	H	H
	777	1856	3645	351	F2_1809	N	N	N	N	N	N	N	N	N	N	N	N	H	H	H	H	H	H	H	H	H	H	H	H	H	H	H	H	H	H	H	H	H	H	H	H	H	H	H	H	H	H	H	H
	1286	1135	3725	483	F2_1810	N	N	N	N	N	N	N	N	N	N	N	N	H	H	H	H	H	H	H	H	H	H	H	H	H	H	H	H	H	H	H	H	H	H	H	H	H	H	H	H	H	H	H	H
	1429	1185	3597	418	F2_1811	N	N	N	N	N	N	N	N	N	N	N	N	H	H	H	H	H	H	H	H	H	H	H	H	H	H	H	H	H	H	H	H	H	H	H	H	H	H	H	H	H	H	H	H
	708	2254	3270	397	F2_1812	N	N	N	N	N	N	N	N	N	N	N	N	H	H	H	H	H	H	H	H	H	H	H	H	H	H	H	H	H	H	H	H	H	H	H	H	H	H	H	H	H	H	H	H
	2516	156	3379	578	F2_1813	N	N	N	N	N	N	N	N	N	N	N	N	H	H	H	H	H	N	N	N	N	N	N	N	N	N	N	N	N	N	N	N	B	B	B	B	B	B	B	B	B	B	B	B
	1269	894	4046	420	F2_1814	N	N	N	N	N	N	N	N	N	N	N	N	A	A	A	A	A	A	A	A	A	A	A	A	A	A	A	A	A	A	A	A	A	A	A	A	A	A	A	A	A	A	A	A
	762	2101	3267	499	F2_1815	N	N	N	N	N	N	N	N	N	N	N	N	H	H	H	H	H	H	H	H	H	H	H	H	H	H	H	H	H	H	H	H	H	H	H	H	H	H	H	H	H	H	H	H
	1794	1010	3354	471	F2_1816	N	N	N	N	N	N	N	N	N	N	N	N	H	H	H	H	H	H	H	H	H	H	H	H	H	H	H	H	H	H	H	H	H	H	H	H	H	H	H	H	H	H	H	H
	1406	2056	2716	451	F2_1817	N	N	N	N	N	N	N	N	N	N	N	N	H	H	H	H	H	H	H	H	H	H	H	H	H	H	H	H	H	H	H	H	H	H	H	H	H	H	H	H	H	H	H	H
	688	1463	3995	483	F2_1818	N	N	N	N	N	N	N	N	N	N	N	N	B	B	B	B	B	B	B	B	B	B	B	B	B	B	B	B	B	B	B	B	B	B	B	B	B	B	B	B	B	B	B	B
	575	2695	2994	365	F2_1819	N	N	N	N	N	N	N	N	N	N	N	N	B	N	N	N	H	H	H	H	H	H	H	H	H	H	H	H	H	H	H	H	H	H	H	H	N	N	N	N	N	N	N	N
	882	1949	3259	539	F2_1820	N	N	N	N	N	N	N	N	N	N	N	N	B	B	B	B	B	B	B	B	B	B	B	B	B	B	B	B	B	B	B	B	B	B	B	B	B	B	B	B	B	B	B	B
	1277	1350	3517	485	F2_1821	N	N	N	N	N	N	N	N	N	N	N	N	B	B	B	B	B	B	B	B	B	B	B	B	B	B	B	B	B	B	B	B	B	B	B	B	B	B	B	B	B	B	B	B
	1419	1605	3212	393	F2_1822	N	N	N	N	N	N	N	N	N	N	N	N	A	A	A	A	A	A	A	A	A	A	A	A	A	A	A	A	A	A	A	A	A	A	A	A	A	A	A	A	A	A	A	A
	1966	1510	2740	413	F2_1823	N	N	N	N	N	N	N	N	N	N	N	N	A	A	A	A	A	A	A	A	A	A	A	A	A	A	A	A	A	A	A	A	A	A	A	A	N	N	N	N	N	N	N	N
	2120	200	3743	566	F2_1824	N	N	N	N	N	N	N	N	N	N	N	N	H	N	N	N	B	B	B	B	B	B	B	B	B	B	B	B	B	B	B	B	B	B	B	B	B	B	B	B	B	B	B	B
	2977	147	2887	618	F2_1825	N	N	N	N	N	N	N	N	N	N	N	N	A	A	A	A	A	A	A	A	A	A	A	A	A	A	A	A	A	A	A	A	A	A	A	A	A	A	A	A	A	A	A	A
	1521	1519	3106	483	F2_1826	N	N	N	N	N	N	N	N	N	N	N	N	H	H	H	H	H	H	H	H	H	H	H	H	H	H	H	H	H	H	H	H	H	H	H	H	H	H	H	H	H	H	H	H
	1586	1496	3140	407	F2_1827	N	N	N	N	N	N	N	N	N	N	N	N	A	A	A	A	A	A	A	A	A	A	A	A	A	A	A	A	A	A	A	A	A	A	A	A	A	A	A	A	A	A	A	A
	1419	1332	3418	460	F2_1828	N	N	N	N	N	N	N	N	N	N	N	N	A	A	A	A	A	A	A	A	A	A	A	A	A	A	A	A	A	A	A	A	A	A	A	A	A	A	A	A	A	A	A	A
	716	1881	3674	358	F2_1829	N	N	N	N	N	N	N	N	N	N	N	N	H	H	H	H	H	H	H	H	H	H	H	H	H	H	H	H	H	H	H	H	H	H	H	H	H	H	H	H	H	H	H	H
	2003	1139	2972	515	F2_1830	N	N	N	N	N	N	N	N	N	N	N	N	H	H	H	H	H	H	H	H	H	H	H	H	H	H	H	H	H	H	H	H	H	H	H	H	H	H	H	H	H	H	H	H
	1636	88	4390	515	F2_1831	N	N	N	N	N	N	N	N	N	N	N	N	H	H	H	H	H	H	H	H	H	H	H	H	H	H	H	H	H	H	H	H	H	H	H	H	H	H	H	H	H	H	H	H
	1282	2036	2924	387	F2_1832	N	N	N	N	N	N	N	N	N	N	N	N	H	H	H	H	H	H	H	H	H	H	H	H	H	H	H	H	H	H	H	H	H	H	H	H	H	H	H	H	H	H	H	H
	774	1916	3433	506	F2_1833	N	N	N	N	N	N	N	N	N	N	N	N	B	B	B	B	B	B	B	B	B	B	B	B	B	B	B	B	B	B	B	B	B	B	B	B	B	B	B	B	B	B	B	B
	1176	1731	3264	458	F2_1834	N	N	N	N	N	N	N	N	N	N	N	N	A	A	A	A	A	A	A	A	A	A	A	A	A	A	A	A	A	A	A	A	A	A	A	A	A	A	A	A	A	A	A	A
	1196	2532	2417	484	F2_1835	N	N	N	N	N	N	N	N	N	N	N	N	H	H	H	H	H	H	H	H	H	H	H	H	H	H	H	H	H	H	H	H	H	H	H	H	H	H	H	H	H	H	H	H
	1454	916	3862	397	F2_1836	N	N	N	N	N	N	N	N	N	N	N	N	A	A	A	A	A	A	A	A	A	A	A	A	A	A	A	A	A	A	A	A	A	A	A	A	A	A	A	A	A	A	A	A
	857	1156	4129	487	F2_1837	N	N	N	N	N	N	N	N	N	N	N	N	A	A	A	A	A	A	A	A	A	A	A	A	A	A	A	A	A	A	A	A	A	A	A	A	A	A	A	A	A	A	A	A
	889	1673	3535	532	F2_1838	N	N	N	N	N	N	N	N	N	N	N	N	A	A	A	A	A	N	N	N	N	N	N	N	N	N	N	N	N	N	N	N	H	H	H	H	H	H	H	H	H	H	H	H
	972	1079	4031	547	F2_1839	N	N	N	N	N	N	N	N	N	N	N	N	H	H	H	H	H	H	H	H	H	H	H	H	H	H	H	H	H	H	H	H	H	H	H	H	H	H	H	H	H	H	H	H
	1976	1122	3008	523	F2_1840	N	N	N	N	N	N	N	N	N	N	N	N	A	A	A	A	A	N	N	N	N	N	N	N	N	N	N	N	N	N	N	N	H	H	H	H	N	N	N	N	N	N	N	N
	641	2094	3345	549	F2_1841	N	N	N	N	N	N	N	N	N	N	N	N	H	H	H	H	H	H	H	H	H	H	H	H	H	H	H	H	H	H	H	H	H	H	H	H	H	H	H	H	H	H	H	H
	1186	1577	3439	427	F2_1842	N	N	N	N	N	N	N	N	N	N	N	N	A	A	A	A	A	A	A	A	A	A	A	A	A	A	A	A	A	A	A	A	A	A	A	A	A	A	A	A	A	A	A	A
	615	2092	3458	464	F2_1843	N	N	N	N	N	N	N	N	N	N	N	N	H	H	H	H	H	H	H	H	H	H	H	H	H	H	H	H	H	H	H	H	H	H	H	H	H	H	H	H	H	H	H	H
	1851	775	3680	323	F2_1844	N	N	N	N	N	N	N	N	N	N	N	N	H	H	H	H	H	H	H	H	H	H	H	H	H	H	H	H	H	H	H	H	H	H	H	H	H	H	H	H	H	H	H	H
	837	1199	4255	338	F2_1845	N	N	N	N	N	N	N	N	N	N	N	N	H	H	H	H	H	H	H	H	H	H	H	H	H	H	H	H	H	H	H	H	H	H	H	H	H	H	H	H	H	H	H	H
	1514	2182	2548	385	F2_1846	N	N	N	N	N	N	N	N	N	N	N	N	H	H	H	H	H	H	H	H	H	H	H	H	H	H	H	H	H	H	H	H	H	H	H	H	H	H	H	H	H	H	H	H
	1978	315	3629	707	F2_1847	N	N	N	N	N	N	N	N	N	N	N	N	H	H	H	H	H	H	H	H	H	H	H	H	H	H	H	H	H	H	H	H	H	H	H	H	H	H	H	H	H	H	H	H
	1916	815	3589	309	F2_1848	N	N	N	N	N	N	N	N	N	N	N	N	H	H	H	H	H	H	H	H	H	H	H	H	H	H	H	H	H	H	H	H	H	H	H	H	H	H	H	H	H	H	H	H
	1173	1299	3661	496	F2_1849	N	N	N	N	N	N	N	N	N	N	N	N	H	H	H	H	H	H	H	H	H	H	H	H	H	H	H	H	H	H	H	H	H	H	H	H	H	H	H	H	H	H	H	H
	1562	1455	3123	489	F2_1850	N	N	N	N	N	N	N	N	N	N	N	N	H	H	H	H	H	H	H	H	H	H	H	H	H	H	H	H	H	H	H	H	H	H	H	H	H	H	H	H	H	H	H	H
	2065	120	3795	649	F2_1851	N	N	N	N	N	N	N	N	N	N	N	N	A	A	A	A	A	A	A	A	A	A	A	A	A	A	A	A	A	A	A	A	A	A	A	A	A	A	A	A	A	A	A	A
	826	1632	3721	450	F2_1852	N	N	N	N	N	N	N	N	N	N	N	N	H	H	H	H	H	H	H	H	H	H	H	H	H	H	H	H	H	H	H	H	H	H	H	H	H	H	H	H	H	H	H	H
	2671	113	3103	742	F2_1853	N	N	N	N	N	N	N	N	N	N	N	N	A	A	A	A	A	N	N	N	N	N	N	N	N	N	N	N	N	N	N	N	H	H	H	H	N	N	N	N	N	N	N	N
	1630	1382	3131	486	F2_1854	N	N	N	N	N	N	N	N	N	N	N	N	H	H	H	H	H	H	H	H	H	H	H	H	H	H	H	H	H	H	H	H	H	H	H	H	H	H	H	H	H	H	H	H
	1052	2137	2979	461	F2_1855	N	N	N	N	N	N	N	N	N	N	N	N	H	H	H	H	H	H	H	H	H	H	H	H	H	H	H	H	H	H	H	H	H	H	H	H	H	H	H	H	H	H	H	H
	2295	98	3596	640	F2_1856	N	N	N	N	N	N	N	N	N	N	N	N	A	N	N	N	H	H	H	H	H	H	H	H	H	H	H	H	H	H	H	H	H	H	H	H	N	N	N	N	N	N	N	N
	2669	423	2567	970	F2_1857	N	N	N	N	N	N	N	N	N	N	N	N	A	N	N	N	B	B	B	B	B	B	B	B	B	B	B	B	B	B	B	B	B	B	B	B	B	B	B	B	B	B	B	B
	1695	853	3509	572	F2_1858	N	N	N	N	N	N	N	N	N	N	N	N	H	H	H	H	H	H	H	H	H	H	H	H	H	H	H	H	H	H	H	H	H	H	H	H	N	N	N	N	N	N	N	N
	1926	1955	2286	462	F2_1859	N	N	N	N	N	N	N	N	N	N	N	N	H	H	H	H	H	H	H	H	H	H	H	H	H	H	H	H	H	H	H	H	H	H	H	H	H	H	H	H	H	H	H	H
	929	1960	3362	378	F2_1860	N	N	N	N	N	N	N	N	N	N	N	N	A	A	A	A	A	N	N	N	N	N	N	N	N	N	N	N	N	N	N	N	H	N	N	B	N	N	N	N	N	N	N	N
	2680	57	3409	483	F2_1861	N	N	N	N	N	N	N	N	N	N	N	N	H	H	H	H	H	N	N	N	N	N	N	N	N	N	N	N	N	N	N	N	B	B	B	B	B	B	B	B	B	B	B	B
	1716	153	4205	555	F2_1862	N	N	N	N	N	N	N	N	N	N	N	N	A	A	A	A	A	N	N	N	N	N	N	N	N	N	N	N	N	N	N	N	H	H	H	H	H	H	H	H	H	H	H	H
	1505	1818	2737	569	F2_1863	N	N	N	N	N	N	N	N	N	N	N	N	H	H	H	H	H	N	N	N	N	N	N	N	N	N	N	N	N	N	N	N	B	B	B	B	B	B	B	B	B	B	B	B
	1344	166	4662	457	F2_1864	N	N	N	N	N	N	N	N	N	N	N	N	A	N	N	N	H	H	H	H	H	H	H	H	H	H	H	H	H	H	H	H	H	H	H	H	N	N	N	N	N	N	N	N
	1161	1911	3107	450	F2_1865	N	N	N	N	N	N	N	N	N	N	N	N	B	B	B	B	B	B	B	B	B	B	B	B	B	B	B	B	B	B	B	B	B	B	B	B	B	B	B	B	B	B	B	B
	1502	937	3811	379	F2_1866	N	N	N	N	N	N	N	N	N	N	N	N	H	H	H	H	H	H	H	H	H	H	H	H	H	H	H	H	H	H	H	H	H	N	N	A	A	A	A	A	A	A	A	A
	1402	1192	3599	436	F2_1867	N	N	N	N	N	N	N	N	N	N	N	N	A	A	A	A	A	A	A	A	A	A	A	A	A	A	A	A	A	A	A	A	A	A	A	A	A	A	A	A	A	A	A	A
	1133	1729	3279	488	F2_1868	N	N	N	N	N	N	N	N	N	N	N	N	H	H	H	H	H	H	H	H	H	H	H	H	H	H	H	H	H	H	H	H	H	H	H	H	H	H	H	H	H	H	H	H
	836	1478	3874	441	F2_1869	N	N	N	N	N	N	N	N	N	N	N	N	H	H	H	H	H	H	H	H	H	H	H	H	H	H	H	H	H	H	H	H	H	H	H	H	H	H	H	H	H	H	H	H
	1655	1370	3258	346	F2_1870	N	N	N	N	N	N	N	N	N	N	N	N	H	H	H	H	H	H	H	H	H	H	H	H	H	H	H	H	H	H	H	H	H	H	H	H	H	H	H	H	H	H	H	H
	809	1264	4022	534	F2_1871	N	N	N	N	N	N	N	N	N	N	N	N	B	B	B	B	B	B	B	B	B	B	B	B	B	B	B	B	B	B	B	B	B	B	B	B	B	B	B	B	B	B	B	B
	847	1661	3604	517	F2_1872	N	N	N	N	N	N	N	N	N	N	N	N	H	H	H	H	H	H	H	H	H	H	H	H	H	H	H	H	H	H	H	H	H	H	H	H	H	H	H	H	H	H	H	H
	1609	1363	3223	434	F2_1873	N	N	N	N	N	N	N	N	N	N	N	N	B	B	B	B	B	B	B	B	B	B	B	B	B	B	B	B	B	B	B	B	B	B	B	B	B	B	B	B	B	B	B	B
	1374	1465	3083	707	F2_1874	N	N	N	N	N	N	N	N	N	N	N	N	B	B	B	B	B	B	B	B	B	B	B	B	B	B	B	B	B	B	B	B	B	B	B	B	B	B	B	B	B	B	B	B
	2951	179	2786	713	F2_1875	N	N	N	N	N	N	N	N	N	N	N	N	H	H	H	H	H	N	N	N	N	N	N	N	N	N	N	N	N	N	N	N	B	B	B	B	B	B	B	B	B	B	B	B
	1301	662	4200	466	F2_1876	N	N	N	N	N	N	N	N	N	N	N	N	H	N	N	N	B	B	B	B	B	B	B	B	B	B	B	B	B	B	B	B	B	B	B	B	B	B	B	B	B	B	B	B
	1246	2566	2400	417	F2_1878	N	N	N	N	N	N	N	N	N	N	N	N	H	H	H	H	H	H	H	H	H	H	H	H	H	H	H	H	H	H	H	H	H	H	H	H	H	H	H	H	H	H	H	H
	2427	1064	2758	380	F2_1879	N	N	N	N	N	N	N	N	N	N	N	N	H	H	H	H	H	N	N	N	N	N	N	N	N	N	N	N	N	N	N	N	B	B	B	B	B	B	B	B	B	B	B	B
	612	1642	3917	458	F2_1880	N	N	N	N	N	N	N	N	N	N	N	N	H	H	H	H	H	H	H	H	H	H	H	H	H	H	H	H	H	H	H	H	H	H	H	H	H	H	H	H	H	H	H	H
	1148	1574	3443	464	F2_1881	N	N	N	N	N	N	N	N	N	N	N	N	B	B	B	B	B	B	B	B	B	B	B	B	B	B	B	B	B	B	B	B	B	B	B	B	B	B	B	B	B	B	B	B
	1135	2002	2930	562	F2_1882	N	N	N	N	N	N	N	N	N	N	N	N	B	B	B	B	B	B	B	B	B	B	B	B	B	B	B	B	B	B	B	B	B	B	B	B	B	B	B	B	B	B	B	B
	1304	1606	3228	491	F2_1883	N	N	N	N	N	N	N	N	N	N	N	N	H	H	H	H	H	H	H	H	H	H	H	H	H	H	H	H	H	H	H	H	H	H	H	H	H	H	H	H	H	H	H	H
	2538	74	3414	603	F2_1884	N	N	N	N	N	N	N	N	N	N	N	N	A	N	N	N	H	H	H	H	H	H	H	H	H	H	H	H	H	H	H	H	H	H	H	H	N	N	N	N	N	N	N	N
	1042	1454	3700	433	F2_1885	N	N	N	N	N	N	N	N	N	N	N	N	B	B	B	B	B	B	B	B	B	B	B	B	B	B	B	B	B	B	B	B	B	B	B	B	B	B	B	B	B	B	B	B
	1305	1766	3120	438	F2_1886	N	N	N	N	N	N	N	N	N	N	N	N	H	H	H	H	H	H	H	H	H	H	H	H	H	H	H	H	H	H	H	H	H	H	H	H	H	H	H	H	H	H	H	H
	1562	1221	3508	338	F2_1887	N	N	N	N	N	N	N	N	N	N	N	N	B	B	B	B	B	B	B	B	B	B	B	B	B	B	B	B	B	B	B	B	B	B	B	B	B	B	B	B	B	B	B	B
	1284	1075	3912	358	F2_1888	N	N	N	N	N	N	N	N	N	N	N	N	H	H	H	H	H	H	H	H	H	H	H	H	H	H	H	H	H	H	H	H	H	N	N	B	N	N	N	N	N	N	N	N
	2946	111	2953	619	F2_1889	N	N	N	N	N	N	N	N	N	N	N	N	A	N	N	N	H	H	H	H	H	H	H	H	H	H	H	H	H	H	H	H	H	H	H	H	N	N	N	N	N	N	N	N
	66	248	5926	389	F2_1890	N	N	N	N	N	N	N	N	N	N	N	N	H	H	H	H	H	H	H	H	H	H	H	H	H	H	H	H	H	H	H	H	H	H	H	H	H	H	H	H	H	H	H	H
	2132	150	3893	454	F2_1891	N	N	N	N	N	N	N	N	N	N	N	N	H	N	N	N	B	B	B	B	B	B	B	B	B	B	B	B	B	B	B	B	B	B	B	B	B	B	B	B	B	B	B	B
	1316	2118	2787	408	F2_1892	N	N	N	N	N	N	N	N	N	N	N	N	A	A	A	A	A	N	N	N	N	N	N	N	N	N	N	N	N	N	N	N	H	H	H	H	H	H	H	H	H	H	H	H
	906	1537	3719	467	F2_1893	N	N	N	N	N	N	N	N	N	N	N	N	B	B	B	B	B	B	B	B	B	B	B	B	B	B	B	B	B	B	B	B	B	B	B	B	B	B	B	B	B	B	B	B
	937	1931	3477	284	F2_1894	N	N	N	N	N	N	N	N	N	N	N	N	B	B	B	B	B	B	B	B	B	B	B	B	B	B	B	B	B	B	B	B	B	B	B	B	B	B	B	B	B	B	B	B
	1515	828	3962	324	F2_1895	N	N	N	N	N	N	N	N	N	N	N	N	A	A	A	A	A	A	A	A	A	A	A	A	A	A	A	A	A	A	A	A	A	A	A	A	A	A	A	A	A	A	A	A
	718	2074	3394	443	F2_1896	N	N	N	N	N	N	N	N	N	N	N	N	H	H	H	H	H	H	H	H	H	H	H	H	H	H	H	H	H	H	H	H	H	H	H	H	H	H	H	H	H	H	H	H
	602	2252	3300	475	F2_1897	N	N	N	N	N	N	N	N	N	N	N	N	B	B	B	B	B	B	B	B	B	B	B	B	B	B	B	B	B	B	B	B	B	B	B	B	B	B	B	B	B	B	B	B
	2351	691	3194	393	F2_1898	N	N	N	N	N	N	N	N	N	N	N	N	A	A	A	A	A	A	A	A	A	A	A	A	A	A	A	A	A	A	A	A	A	A	A	A	A	A	A	A	A	A	A	A
	1256	1422	3477	474	F2_1899	N	N	N	N	N	N	N	N	N	N	N	N	A	A	A	A	A	A	A	A	A	A	A	A	A	A	A	A	A	A	A	A	A	A	A	A	A	A	A	A	A	A	A	A
	791	1433	3901	504	F2_1900	N	N	N	N	N	N	N	N	N	N	N	N	A	A	A	A	A	A	A	A	A	A	A	A	A	A	A	A	A	A	A	A	A	A	A	A	N	N	N	N	N	N	N	N
	1506	1261	3431	431	F2_1901	N	N	N	N	N	N	N	N	N	N	N	N	H	H	H	H	H	H	H	H	H	H	H	H	H	H	H	H	H	H	H	H	H	H	H	H	H	H	H	H	H	H	H	H
	2236	1026	2914	453	F2_1902	N	N	N	N	N	N	N	N	N	N	N	N	A	A	A	A	A	A	A	A	A	A	A	A	A	A	A	A	A	A	A	A	A	A	A	A	A	A	A	A	A	A	A	A
	1264	904	4027	434	F2_1903	N	N	N	N	N	N	N	N	N	N	N	N	H	H	H	H	H	H	H	H	H	H	H	H	H	H	H	H	H	H	H	H	H	H	H	H	H	H	H	H	H	H	H	H
	727	1708	3851	343	F2_1904	N	N	N	N	N	N	N	N	N	N	N	N	H	H	H	H	H	N	N	N	N	N	N	N	N	N	N	N	N	N	N	N	B	B	B	B	B	B	B	B	B	B	B	B
	1330	1810	3045	444	F2_1905	N	N	N	N	N	N	N	N	N	N	N	N	A	A	A	A	A	N	N	N	N	N	N	N	N	N	N	N	N	N	N	N	H	H	H	H	N	N	N	N	N	N	N	N
	1519	896	3756	458	F2_1906	N	N	N	N	N	N	N	N	N	N	N	N	H	H	H	H	H	H	H	H	H	H	H	H	H	H	H	H	H	H	H	H	H	H	H	H	H	H	H	H	H	H	H	H
	1600	1496	3112	421	F2_1907	N	N	N	N	N	N	N	N	N	N	N	N	H	H	H	H	H	H	H	H	H	H	H	H	H	H	H	H	H	H	H	H	H	H	H	H	H	H	H	H	H	H	H	H
	681	2527	2922	499	F2_1909	N	N	N	N	N	N	N	N	N	N	N	N	H	H	H	H	H	H	H	H	H	H	H	H	H	H	H	H	H	H	H	H	H	H	H	H	H	H	H	H	H	H	H	H
[truncated: 5,000 more columns]

## Sheet: max_075_missing
					A	77	67	67	62	62	62	62	62	56	56	58	68	68	68	68	314	307	307	313	284	284	281	274	271	267	267	234	234	229	231	230	228	227	227	244	227	227	228	228	228	226	226	232	238
					B	59	57	57	57	57	57	57	58	59	59	59	58	55	55	55	202	196	196	200	199	199	203	205	203	203	206	206	232	217	216	216	216	217	216	225	223	223	225	225	225	228	229	254	252
					H	120	143	144	149	149	149	149	148	153	153	151	142	145	145	145	563	554	554	564	563	563	592	579	585	589	591	588	608	589	588	589	591	591	591	609	577	577	574	574	574	572	572	589	566
					N	825	814	813	813	813	813	813	813	813	813	813	813	813	813	813	2	24	24	4	35	35	5	23	22	22	17	53	7	46	46	46	46	46	47	3	54	54	54	54	54	55	54	6	25
					id	S1_9199	S1_82614	S1_143335	S1_146252	S1_180012	S1_189967	S1_198938	S1_242771	S1_316295	S1_316392	S1_328135	S1_337338	S1_417500	S1_482504	S1_485037	S1_522289	S1_525146	S1_557394	S1_571177	S1_577260	S1_577355	S1_577905	S1_586178	S1_605073	S1_749702	S1_841286	S1_854301	S1_935994	S1_937039	S1_1033039	S1_1069716	S1_1073238	S1_1083377	S1_1164592	S1_1202635	S1_1207567	S1_1219943	S1_1223377	S1_1337275	S1_1363897	S1_1376072	S1_1486728	S1_1491831	S1_1492946
	A	B	H	N	chrom	1	1	1	1	1	1	1	1	1	1	1	1	1	1	1	1	1	1	1	1	1	1	1	1	1	1	1	1	1	1	1	1	1	1	1	1	1	1	1	1	1	1	1	1
	1617	2628	3867	18	F2_0001	B	B	B	B	B	B	B	B	B	B	B	B	B	B	B	B	B	B	B	B	B	B	B	B	B	B	B	B	B	B	B	B	B	B	B	B	B	B	B	B	B	B	B	B
	725	2236	5155	14	F2_0002	H	H	H	H	H	H	H	H	H	H	H	H	H	H	H	H	H	H	H	H	H	H	H	H	H	H	H	H	H	H	H	H	H	H	H	H	H	H	H	H	H	H	H	H
	1910	590	5522	108	F2_0003	N	H	H	H	H	H	H	H	H	H	H	H	H	H	H	H	H	H	H	H	H	H	H	H	H	H	H	H	H	H	H	H	H	H	H	H	H	B	B	B	B	B	B	B
	1465	2872	3781	12	F2_0004	B	B	B	B	B	B	B	B	B	B	B	B	B	B	B	B	B	B	B	B	B	B	B	B	B	B	B	B	B	B	B	B	B	B	B	B	B	B	B	B	B	B	B	B
	644	2053	5423	10	F2_0005	A	A	A	A	A	A	A	A	A	A	A	A	A	A	A	A	A	A	A	A	A	A	A	A	A	A	A	A	A	A	A	A	A	A	A	A	A	A	A	A	A	A	A	A
	1380	2497	4241	12	F2_0006	H	H	H	H	H	H	H	H	H	H	H	H	H	H	H	H	H	H	H	H	H	H	H	H	H	H	H	H	H	H	H	H	H	H	H	H	H	H	H	H	H	H	H	H
	3143	119	4804	64	F2_0007	B	H	H	H	H	H	H	H	H	H	H	H	H	H	H	H	H	H	H	H	H	H	H	H	H	H	H	H	H	H	H	H	H	H	H	H	H	H	H	H	H	H	H	H
	1257	2100	4762	11	F2_0008	H	H	H	H	H	H	H	H	H	H	H	H	H	H	H	H	H	H	H	H	H	H	H	H	H	H	H	H	H	H	H	H	H	H	H	H	H	H	H	H	H	H	H	H
	2004	2097	4013	16	F2_0009	H	H	H	H	H	H	H	H	H	H	H	H	H	H	H	H	H	H	H	H	H	H	H	H	H	H	H	H	H	H	H	H	H	H	H	H	H	H	H	H	H	H	H	H
	1696	2713	3713	8	F2_0010	A	H	H	H	H	H	H	H	H	H	H	H	H	H	H	H	H	H	H	H	H	H	H	H	H	H	H	H	H	H	H	H	H	H	H	H	H	H	H	H	H	H	H	H
	1694	2431	3994	11	F2_0011	A	A	A	A	A	A	A	A	A	A	A	A	A	A	A	A	A	A	A	A	A	A	A	A	A	A	A	A	A	A	A	A	A	A	A	A	A	A	A	A	A	A	A	A
	1384	1495	5234	17	F2_0012	H	H	H	H	H	H	H	H	H	H	H	H	H	H	H	H	H	H	H	H	H	H	H	H	H	H	H	H	H	H	H	H	H	H	H	H	H	H	H	H	H	H	H	H
	1468	2298	4354	10	F2_0013	N	B	B	B	B	B	B	B	B	B	B	B	B	B	B	B	B	B	B	B	B	B	B	B	B	B	B	B	B	B	B	B	B	B	B	B	B	B	B	B	B	B	B	B
	1140	2529	4453	8	F2_0014	H	H	H	H	H	H	H	H	H	H	H	H	H	H	H	H	H	H	H	H	H	H	H	H	H	H	H	H	H	H	H	H	H	H	H	H	H	H	H	H	H	H	H	H
	1529	3439	3153	9	F2_0015	B	B	B	B	B	B	B	B	B	B	B	B	B	B	B	B	B	B	B	B	B	B	B	B	B	B	B	B	B	B	B	B	B	B	B	B	B	B	B	B	B	B	B	B
	2886	1936	3293	15	F2_0016	H	H	H	H	H	H	H	H	H	H	H	H	H	H	H	H	H	H	H	H	H	H	H	H	H	H	H	H	H	H	H	H	H	H	H	H	H	H	H	H	H	H	H	H
	1223	1465	5433	9	F2_0017	A	A	A	A	A	A	A	A	A	A	A	A	A	A	A	A	A	A	A	A	A	A	A	A	A	A	A	A	A	A	A	A	A	A	A	A	A	A	A	A	A	A	A	A
	650	3078	4396	6	F2_0018	H	H	H	H	H	H	H	H	H	H	H	H	H	H	H	H	H	H	H	H	H	H	H	H	H	H	H	H	H	H	H	H	H	H	H	H	H	H	H	H	H	H	H	H
	1191	1948	4979	12	F2_0019	B	H	H	H	H	H	H	H	H	H	H	H	H	H	H	H	H	H	H	H	H	H	H	H	H	H	H	H	H	H	H	H	H	H	H	H	H	H	H	H	H	H	H	H
	1537	3454	3130	9	F2_0020	A	A	A	A	A	A	A	A	A	A	A	A	A	A	A	A	A	A	A	A	A	A	A	A	A	A	A	A	A	A	A	A	A	A	A	A	A	A	A	A	A	A	A	A
	1627	1378	5113	12	F2_0021	B	B	B	B	B	B	B	B	B	B	B	B	B	B	B	B	B	B	B	B	B	N	H	H	H	H	H	H	H	H	H	H	H	H	H	H	H	H	H	H	H	H	H	H
	1719	2983	3409	19	F2_0022	H	H	H	H	H	H	H	H	H	H	H	H	H	H	H	H	H	H	H	H	H	H	H	H	H	H	H	H	H	H	H	H	H	H	H	H	H	H	H	H	H	H	H	H
	3620	318	4065	127	F2_0023	A	A	A	A	A	A	A	A	H	H	H	A	A	A	A	A	A	A	A	A	A	A	A	A	A	N	H	H	H	H	H	H	H	H	H	H	H	H	H	H	H	H	H	H
	3650	1263	3170	47	F2_0024	A	A	A	A	A	A	A	A	A	A	A	A	A	A	A	A	A	A	A	A	A	A	A	A	A	A	A	A	A	A	A	H	H	H	H	H	H	H	H	H	H	H	H	H
	4058	255	3718	99	F2_0025	B	H	H	H	H	H	H	H	H	H	H	H	H	H	H	H	H	H	H	H	H	H	H	H	H	H	H	H	H	H	H	H	H	H	H	H	H	H	H	H	B	B	B	B
	1843	1781	4494	12	F2_0026	H	H	H	H	H	H	H	H	H	H	H	H	H	H	H	H	H	H	H	H	H	H	H	H	H	H	H	H	H	H	H	H	H	H	H	H	H	H	H	H	H	H	H	H
	1616	1594	4912	8	F2_0027	H	H	H	H	H	H	H	H	H	H	H	H	H	H	H	H	H	H	H	H	H	H	H	H	H	H	H	H	H	H	H	H	H	H	H	H	H	H	H	H	H	H	H	H
	1931	2765	3418	16	F2_0028	H	H	H	H	H	H	H	H	H	H	H	H	H	H	H	H	H	H	H	H	H	H	H	H	H	H	H	H	H	A	A	A	A	A	A	A	A	A	A	A	A	A	A	A
	1901	1693	4524	12	F2_0029	H	H	H	H	H	H	H	H	H	H	H	H	H	H	H	H	H	H	H	H	H	H	H	H	H	H	H	H	H	H	H	H	H	H	H	H	H	H	H	H	H	H	H	H
	1783	1228	5110	9	F2_0030	H	H	H	H	H	H	H	H	H	H	H	H	H	H	H	H	H	H	H	H	H	H	H	H	H	H	H	H	H	H	H	H	H	H	H	H	H	H	H	H	H	H	H	H
	1820	1835	4463	12	F2_0031	H	H	H	H	H	H	H	H	H	H	H	H	H	H	H	H	H	H	H	H	H	H	H	H	H	H	H	H	H	H	H	H	H	H	H	H	H	H	H	H	H	H	H	H
	1604	1855	4660	11	F2_0032	H	H	H	H	H	H	H	H	H	H	H	H	H	H	H	H	H	H	H	H	H	H	H	H	H	H	H	H	H	H	H	H	H	H	H	H	H	H	H	H	H	H	H	H
	1885	965	5180	100	F2_0033	N	N	B	B	B	B	B	B	B	B	B	B	B	B	B	B	B	B	B	B	B	B	B	B	B	B	B	B	B	B	B	B	B	B	B	B	B	B	B	B	B	B	B	B
	605	2914	4593	18	F2_0034	B	B	B	B	B	B	B	B	B	B	B	B	B	B	B	B	B	B	B	B	B	B	B	B	B	B	B	B	B	B	B	B	B	B	B	B	B	B	B	B	B	B	B	B
	1243	1445	5424	18	F2_0035	H	H	H	H	H	H	H	H	H	H	H	H	H	H	H	H	H	H	H	H	H	H	H	H	H	H	H	H	H	H	H	H	H	H	H	H	H	H	H	H	H	H	H	H
	936	2822	4349	23	F2_0036	N	H	H	H	H	H	H	H	H	H	H	H	H	H	H	H	H	H	H	H	H	H	H	H	H	H	H	H	H	H	H	H	H	H	H	H	H	H	H	H	H	H	H	H
	1081	2085	4956	8	F2_0037	B	B	B	B	B	B	B	B	B	B	B	B	B	B	B	B	B	B	B	B	B	B	B	B	B	B	B	B	B	B	B	B	B	B	B	B	B	B	B	B	B	B	B	B
	878	876	6346	30	F2_0038	B	B	B	B	B	B	B	B	B	B	B	B	B	B	B	B	B	B	B	B	B	B	B	B	B	B	B	B	B	B	B	B	B	B	B	B	B	B	B	B	B	B	B	B
	2987	734	4392	17	F2_0039	A	H	H	H	H	H	H	H	H	H	H	H	H	H	H	H	H	H	H	H	H	H	H	H	H	H	H	H	H	B	B	B	B	B	B	B	B	B	B	B	B	B	B	B
	1971	2065	4069	25	F2_0040	N	B	B	B	B	B	B	B	B	B	B	B	B	B	B	B	B	B	B	B	B	B	B	B	B	B	B	B	B	B	B	B	B	B	B	B	B	B	B	B	B	B	B	B
	1246	2469	4406	9	F2_0041	H	H	H	H	H	H	H	H	H	H	H	H	H	H	H	H	H	H	H	H	H	H	H	H	H	H	H	H	H	H	H	H	H	H	H	H	H	H	H	H	H	H	H	H
	2083	1175	4856	16	F2_0042	B	B	B	B	B	B	B	B	B	B	B	B	B	B	B	B	B	B	B	B	B	B	B	B	B	B	B	B	B	B	B	B	B	B	B	B	B	B	B	B	B	B	B	B
	3179	245	4563	143	F2_0043	A	A	A	A	A	A	A	A	A	A	A	A	A	A	A	A	A	A	A	A	A	N	B	H	H	H	H	H	H	H	H	H	H	N	N	A	A	A	A	A	A	A	A	A
	2314	1039	4759	18	F2_0044	H	H	H	H	H	H	H	H	H	H	H	H	H	H	H	H	H	H	H	H	H	H	H	H	H	H	H	H	H	H	H	H	H	H	H	H	H	H	H	H	H	H	H	H
	1168	2284	4666	12	F2_0045	B	B	B	B	B	B	B	B	B	B	B	B	B	B	B	B	B	B	B	B	B	B	B	B	B	B	B	B	B	B	B	B	B	B	B	B	B	B	B	B	B	B	B	B
	3117	309	4552	152	F2_0046	A	A	A	A	A	A	A	A	H	H	H	A	A	A	A	A	A	A	A	A	A	A	A	A	A	N	H	H	H	H	H	H	H	H	H	H	H	H	H	H	H	H	H	H
	881	1966	5267	16	F2_0047	A	A	A	A	A	A	A	A	A	A	A	A	A	A	A	A	A	A	A	A	A	A	A	A	A	A	A	A	A	A	A	A	A	A	A	A	A	A	A	A	A	A	A	A
	308	2677	5139	6	F2_0048	H	H	H	H	H	H	H	H	H	H	H	H	H	H	H	H	H	H	H	H	H	H	H	H	H	H	H	H	H	H	B	B	B	B	B	B	B	B	B	B	B	B	B	B
	1471	2601	4047	11	F2_0049	A	A	A	A	A	A	A	A	A	A	A	A	A	A	A	A	A	A	A	A	A	A	A	A	A	A	A	A	A	A	A	A	A	H	H	H	H	H	H	H	H	H	H	H
	2133	1755	4233	9	F2_0050	H	H	H	H	H	H	H	H	H	H	H	H	H	H	H	H	H	H	H	H	H	H	H	H	H	H	H	H	H	H	H	H	H	H	H	H	H	H	H	H	H	H	H	H
	1177	3229	3719	5	F2_0051	A	A	A	A	A	A	A	A	A	A	A	A	A	A	A	A	A	A	A	A	A	A	A	A	A	A	A	A	A	A	A	A	A	A	A	A	A	A	A	A	A	A	A	A
	4485	126	3405	114	F2_0052	H	H	H	H	H	H	H	H	H	H	H	H	H	H	H	H	H	H	H	H	H	H	H	H	B	B	B	B	B	A	H	H	H	H	H	H	H	H	H	H	H	H	H	H
	3005	338	4680	107	F2_0053	A	A	A	H	H	H	H	H	H	H	H	A	A	A	A	A	A	A	A	A	A	A	A	H	H	H	H	H	H	H	H	H	H	H	H	H	H	H	H	H	H	H	N	A
	2610	1484	4021	15	F2_0055	A	A	A	A	A	A	A	A	A	A	A	A	A	A	A	A	A	A	A	A	A	A	A	A	A	A	A	A	A	A	A	A	A	A	A	A	A	A	A	A	A	A	A	A
	1857	1919	4348	6	F2_0056	H	H	H	H	H	H	H	H	H	H	H	H	H	H	H	H	H	H	H	H	H	H	H	H	H	H	H	H	H	H	H	H	H	H	H	H	H	H	H	H	H	H	H	H
	18	4412	3690	10	F2_0057	B	B	B	B	B	B	B	B	B	B	B	B	B	B	B	B	B	B	B	B	B	B	B	B	B	B	B	B	B	B	B	B	B	B	B	B	B	B	B	B	B	B	B	B
	873	3444	3804	9	F2_0058	B	H	H	H	H	H	H	H	H	H	H	H	H	H	H	H	H	H	H	H	H	H	H	H	H	H	H	H	H	H	H	H	H	H	H	H	H	H	H	H	H	H	H	H
	2089	2293	3730	18	F2_0059	A	A	A	A	A	A	A	A	A	A	A	A	A	A	A	A	A	A	A	A	A	A	A	A	A	A	A	A	A	A	A	A	A	A	A	A	A	A	A	A	A	A	A	A
	2109	1280	4732	9	F2_0060	H	H	H	H	H	H	H	H	H	H	H	H	H	H	H	H	H	H	H	H	H	H	H	H	H	H	H	H	H	H	H	H	H	H	H	H	H	H	H	H	H	H	H	H
	1857	1007	5254	12	F2_0061	H	H	H	H	H	H	H	H	H	H	H	H	H	H	H	H	H	H	H	H	H	H	H	H	H	H	H	H	H	H	H	H	H	H	H	H	H	H	H	H	H	H	H	H
	3159	265	4609	97	F2_0062	H	H	H	H	H	H	H	H	H	H	H	H	H	H	H	H	H	H	H	H	H	H	H	H	H	H	H	H	H	H	H	H	H	H	H	H	H	H	H	H	H	H	H	H
	2321	1680	4117	12	F2_0063	A	A	A	A	A	A	A	A	A	A	A	A	A	A	A	A	A	A	A	A	A	A	A	A	A	A	A	A	A	A	A	A	A	A	A	A	A	A	A	A	A	A	A	A
	605	1904	5610	11	F2_0064	B	B	B	B	B	B	B	B	B	B	B	B	B	B	B	B	B	B	B	B	B	B	B	B	B	B	B	B	B	A	H	H	H	H	H	H	H	H	H	H	H	H	H	H
	1524	2092	4488	26	F2_0065	B	H	H	H	H	H	H	H	H	H	H	H	H	H	H	H	H	H	H	H	H	H	H	H	H	H	H	H	H	H	H	H	H	H	H	H	H	H	H	H	H	H	H	H
	1715	1278	5129	8	F2_0066	H	H	H	H	H	H	H	H	H	H	H	H	H	H	H	H	H	H	H	H	H	H	H	H	H	H	H	H	H	H	H	H	H	H	H	H	H	H	H	H	H	H	H	H
	1348	2030	4731	21	F2_0067	H	H	H	H	H	H	H	H	H	H	H	H	H	H	H	H	H	H	H	H	H	H	H	H	H	H	H	H	H	H	H	H	H	H	H	H	H	H	H	H	H	H	H	H
	971	2191	4959	9	F2_0068	A	A	A	A	A	A	A	A	A	A	A	A	A	A	A	A	A	A	A	A	A	A	A	A	A	A	A	A	A	A	A	A	A	A	A	A	A	A	A	A	A	A	A	A
	2105	1737	4274	14	F2_0070	B	B	B	B	B	B	B	B	B	B	B	B	B	B	B	B	B	B	B	B	B	B	B	B	B	B	B	B	B	B	B	B	B	B	B	B	B	B	B	B	B	B	B	B
	2456	1945	3719	10	F2_0071	A	A	A	A	A	A	A	A	A	A	A	A	A	A	A	A	A	A	A	A	A	A	A	A	A	A	A	A	A	A	A	A	A	A	A	A	A	A	A	A	A	A	A	A
	2444	1942	3730	14	F2_0072	A	A	A	A	A	A	A	A	A	A	A	A	A	A	A	A	A	A	A	A	A	A	A	A	A	A	A	A	A	A	A	A	A	A	A	A	A	A	A	A	A	A	A	A
	1376	1746	5001	7	F2_0073	H	H	H	H	H	H	H	H	H	H	H	H	H	H	H	H	H	H	H	H	H	H	H	H	H	H	H	H	H	H	H	H	H	H	H	H	H	H	H	H	H	H	H	H
	3260	255	4504	111	F2_0074	B	H	H	H	H	H	H	H	H	H	H	H	H	H	H	H	H	H	H	H	H	H	H	H	H	H	H	H	H	H	H	H	H	H	H	H	H	B	B	B	B	B	B	B
	626	1805	5681	18	F2_0075	A	H	H	H	H	H	H	H	H	H	H	H	H	H	H	H	H	H	H	H	H	H	H	H	H	H	H	H	H	H	H	H	H	H	H	H	H	H	H	H	H	H	H	H
	2413	1758	3954	5	F2_0076	H	H	H	H	H	H	H	H	H	H	H	H	H	H	H	H	H	H	H	H	H	H	H	H	H	H	H	H	H	H	H	H	H	H	H	H	H	A	A	A	A	A	A	A
	2300	1659	4155	16	F2_0077	H	H	H	H	H	H	H	H	H	H	H	H	H	H	H	H	H	H	H	H	H	H	H	H	H	H	H	H	H	H	H	H	H	H	H	H	H	H	H	H	H	H	H	H
	1805	1997	4311	17	F2_0078	A	A	A	A	A	A	A	A	A	A	A	A	A	A	A	A	A	A	A	A	A	A	A	A	A	A	A	A	A	A	A	A	A	A	A	A	A	A	A	A	A	A	A	A
	2783	1153	4183	11	F2_0079	A	A	A	A	A	A	A	A	A	A	A	A	A	A	A	A	A	A	A	A	A	A	A	A	A	A	A	A	A	A	A	A	A	A	A	A	A	A	A	A	A	A	A	A
	1172	1617	5331	10	F2_0080	H	H	H	H	H	H	H	H	H	H	H	H	H	H	H	H	H	H	H	H	H	H	H	H	H	H	H	H	H	H	H	H	H	H	H	H	H	H	H	H	H	H	H	H
	443	3006	4669	12	F2_0081	A	A	A	A	A	A	A	A	A	A	A	A	A	A	A	A	A	A	A	A	A	A	A	A	A	A	A	A	A	A	A	A	A	A	A	A	A	A	A	A	A	A	A	A
	3018	1240	3860	12	F2_0082	H	H	H	H	H	H	H	H	H	H	H	H	H	H	H	H	H	H	H	H	H	H	H	H	H	H	H	H	H	H	H	H	H	H	H	H	H	H	H	H	H	H	H	H
	3024	1240	3854	12	F2_0083	H	H	H	H	H	H	H	H	H	H	H	H	H	H	H	H	H	H	H	H	H	H	H	H	H	H	H	H	H	H	H	H	H	H	H	H	H	H	H	H	H	H	H	H
	3648	980	3487	15	F2_0084	A	A	A	A	A	A	A	A	A	A	A	A	A	A	A	A	A	A	A	A	A	A	A	A	A	A	A	A	A	A	A	A	A	A	A	A	A	A	A	A	A	A	A	A
	2522	2277	3320	11	F2_0085	H	H	H	H	H	H	H	H	H	H	H	H	H	H	H	H	H	H	H	H	H	H	H	H	H	H	H	N	A	A	A	A	A	A	A	A	A	A	A	A	A	A	A	A
	1796	442	5797	95	F2_0086	A	A	A	H	H	H	H	H	H	H	H	A	A	A	A	A	A	A	A	A	A	A	A	H	H	H	H	H	H	H	H	H	H	H	H	H	H	H	H	H	H	H	N	A
	1570	2489	4052	19	F2_0087	A	A	A	A	A	A	A	A	A	A	A	A	A	A	A	A	A	A	A	A	A	A	A	A	A	A	A	A	A	A	A	A	A	A	A	A	A	A	A	A	A	A	A	A
	2352	2345	3418	15	F2_0088	B	B	B	B	B	B	B	B	B	B	B	B	B	B	B	B	B	B	B	B	B	B	B	B	B	B	B	B	B	B	B	B	B	B	B	B	B	B	B	B	B	B	B	B
	1845	498	5657	130	F2_0089	A	A	A	H	H	H	H	H	H	H	H	A	A	A	A	A	A	A	A	A	A	N	N	H	H	H	H	H	H	H	H	H	H	H	H	H	H	H	H	H	H	H	N	A
	2146	1760	4215	9	F2_0101	N	B	B	B	B	B	B	B	B	B	B	B	B	B	B	B	B	B	B	B	B	B	B	B	B	B	B	B	B	B	B	B	B	B	B	B	B	B	B	B	B	B	B	B
	1796	1812	4511	11	F2_0102	A	A	A	A	A	A	A	A	A	A	A	A	A	A	A	A	A	A	A	A	A	A	A	A	A	A	A	A	A	A	A	A	A	A	A	A	A	A	A	A	A	A	A	A
	888	3241	3994	7	F2_0103	B	B	B	B	B	B	B	B	B	B	B	B	B	B	B	B	B	B	B	B	B	B	B	B	B	B	B	B	B	B	B	B	B	B	B	B	B	B	B	B	B	B	B	B
	3027	767	4322	14	F2_0104	A	A	A	A	A	A	A	A	A	A	A	A	A	A	A	A	A	A	A	A	A	A	A	A	A	A	A	A	A	A	A	A	A	A	A	A	A	A	A	A	A	A	A	A
	1652	1887	4580	11	F2_0105	H	H	H	H	H	H	H	H	H	H	H	H	H	H	H	H	H	H	H	H	H	H	H	H	H	H	H	H	H	H	H	H	H	H	H	H	H	H	H	H	H	H	H	H
	1490	1142	5487	11	F2_0106	H	H	H	H	H	H	H	H	H	H	H	H	H	H	H	H	H	H	H	H	H	H	H	H	H	H	H	H	H	H	H	H	H	H	H	H	H	H	H	H	H	H	H	H
	1590	2293	4234	13	F2_0107	H	H	H	H	H	H	H	H	H	H	H	H	H	H	H	H	H	H	H	H	H	H	H	H	H	H	H	H	H	H	H	H	H	H	H	H	H	H	H	H	H	H	H	H
	4193	201	3600	136	F2_0108	H	H	H	H	H	H	H	H	H	H	H	H	H	H	H	H	H	H	H	H	H	H	H	H	H	H	H	H	H	H	H	H	H	H	H	H	H	H	H	H	H	H	H	H
	3644	1237	3174	75	F2_0109	A	H	H	H	H	H	H	H	H	H	H	H	H	H	H	H	H	H	H	H	H	H	H	H	H	H	H	H	H	H	H	H	H	H	H	H	H	H	H	H	H	H	H	H
	1955	2769	3381	25	F2_0110	B	B	B	B	B	B	B	B	B	B	B	B	B	B	B	B	B	B	B	B	B	B	B	B	B	B	B	B	B	B	B	B	B	B	B	B	B	B	B	B	B	B	B	B
	2499	1418	4203	10	F2_0111	A	A	A	A	A	A	A	A	A	A	A	A	A	A	A	A	A	A	A	A	A	A	A	A	A	A	A	A	A	A	A	A	A	A	A	A	A	A	A	A	A	A	A	A
	1072	1958	5091	9	F2_0112	B	B	B	B	B	B	B	B	B	B	B	B	B	B	B	B	B	B	B	B	B	B	B	B	B	B	B	B	B	B	B	B	B	B	B	B	B	B	B	B	B	B	B	B
	2695	419	4907	109	F2_0113	A	A	A	A	A	A	A	A	H	H	H	A	A	A	A	A	A	A	A	A	A	A	A	A	A	N	H	H	H	H	H	H	H	H	H	H	H	H	H	H	H	H	H	H
	1702	988	5428	12	F2_0114	B	B	B	B	B	B	B	B	B	B	B	B	B	B	B	B	B	B	B	B	B	B	B	B	B	B	B	B	B	B	B	B	B	H	H	H	H	H	H	H	H	H	H	H
	2450	1288	4388	4	F2_0115	H	H	H	H	H	H	H	H	H	H	H	H	H	H	H	H	H	H	H	H	H	H	H	H	H	H	H	H	H	H	H	H	H	H	H	H	H	H	H	H	H	H	H	H
	1095	2292	4728	15	F2_0116	H	H	H	H	H	H	H	H	H	H	H	H	H	H	H	H	H	H	H	H	H	H	H	H	H	H	H	H	H	H	H	H	H	H	H	H	H	H	H	H	H	H	H	H
	1259	2038	4819	14	F2_0117	H	H	H	H	H	H	H	H	H	H	H	H	H	H	H	H	H	H	H	H	H	H	H	H	H	H	H	H	H	H	H	H	H	H	H	H	H	H	H	H	H	H	H	H
	835	2764	4521	10	F2_0118	B	B	B	B	B	B	B	B	B	B	B	B	B	B	B	B	B	B	B	B	B	B	B	B	B	B	B	B	B	B	B	B	B	B	B	B	B	B	B	B	B	B	B	B
	1725	1939	4454	12	F2_0119	H	H	H	H	H	H	H	H	H	H	H	H	H	H	H	H	H	H	H	H	H	H	H	H	H	H	H	H	H	H	H	H	H	H	H	H	H	H	H	H	H	H	H	H
	1527	1332	5262	9	F2_0120	B	B	B	B	B	B	B	B	B	B	B	B	B	B	B	B	B	B	B	B	B	B	B	B	B	B	B	B	B	B	B	B	B	B	B	B	B	B	B	B	B	B	B	B
	765	1948	5410	7	F2_0121	H	H	H	H	H	H	H	H	H	H	H	H	H	H	H	H	H	H	H	H	H	H	H	H	H	H	H	H	H	H	H	H	H	H	H	H	H	H	H	H	H	H	H	H
	1780	2107	4236	7	F2_0122	A	A	A	A	A	A	A	A	A	A	A	A	A	A	A	A	A	A	A	A	A	A	A	A	A	A	A	A	A	A	A	A	A	A	A	A	A	A	A	A	A	A	A	A
	2491	1513	4120	6	F2_0123	B	B	B	B	B	B	B	B	B	B	B	B	B	B	B	B	B	B	B	B	B	B	B	B	B	B	B	B	B	B	B	B	B	B	B	B	B	B	B	B	B	B	B	B
	2780	1470	3872	8	F2_0124	A	A	A	A	A	A	A	A	A	A	A	A	A	A	A	A	A	A	A	A	A	A	A	A	A	A	A	A	A	A	A	A	A	A	A	A	A	A	A	A	A	A	A	A
	2113	2149	3861	7	F2_0125	B	B	B	B	B	B	B	B	B	B	B	B	B	H	H	H	H	H	H	H	H	H	H	H	H	H	H	H	H	H	H	H	H	H	H	H	H	H	H	H	H	H	H	H
	1438	2857	3821	14	F2_0126	B	B	B	B	B	B	B	B	B	B	B	B	B	B	B	B	B	B	B	B	B	B	B	B	B	B	B	B	B	B	B	B	B	B	B	B	B	B	B	B	B	B	B	B
	1230	1037	5858	5	F2_0127	B	B	B	B	B	B	B	B	B	B	B	B	B	B	B	B	B	B	B	B	B	B	B	B	B	B	B	B	B	B	B	B	B	B	B	B	B	B	B	B	B	B	B	B
	2883	1347	3887	13	F2_0128	A	H	H	H	H	H	H	H	H	H	H	H	H	H	H	H	H	H	H	H	H	H	H	H	H	H	H	H	H	H	H	H	H	H	H	H	H	H	H	H	H	H	H	H
	1806	1411	4906	7	F2_0129	B	B	B	B	B	B	B	B	B	B	B	B	B	B	B	B	B	B	B	B	B	B	B	B	H	H	H	H	H	H	H	H	H	H	H	H	H	H	H	H	H	H	H	H
	2547	402	5086	95	F2_0130	H	H	H	H	H	H	H	B	B	B	B	A	H	H	H	H	H	H	H	H	H	H	H	H	H	H	H	H	H	H	H	H	H	H	H	H	H	H	H	H	B	B	B	B
	2669	2385	3066	10	F2_0131	H	H	H	H	H	H	H	H	H	H	H	H	H	H	H	H	H	H	H	H	H	H	H	H	H	H	H	H	H	H	H	H	H	H	H	H	H	H	H	H	H	H	H	H
	842	2099	5186	3	F2_0132	H	H	H	H	H	H	H	H	H	H	H	H	H	H	H	H	H	H	H	H	H	H	H	H	H	H	H	H	H	H	H	H	H	H	H	H	H	H	H	H	H	H	H	H
	2849	145	5071	65	F2_0133	A	A	A	A	A	A	A	A	A	A	A	A	A	A	A	A	A	A	A	A	A	A	A	A	H	H	H	N	A	A	A	A	H	H	H	H	H	H	H	H	H	H	N	A
	2163	1640	4316	11	F2_0134	H	H	H	H	H	H	H	H	H	H	H	H	H	H	H	H	H	H	H	H	H	H	H	H	H	H	H	H	H	H	H	H	H	H	H	H	H	H	H	H	H	H	H	H
	2176	1650	4291	13	F2_0135	H	H	H	H	H	H	H	H	H	H	H	H	H	H	H	H	H	H	H	H	H	H	H	H	H	H	H	H	H	H	H	H	H	H	H	H	H	H	H	H	H	H	H	H
	2372	2075	3675	8	F2_0136	A	A	A	A	A	A	A	A	A	A	A	A	A	A	A	A	A	A	A	A	A	A	A	A	A	A	A	A	A	A	A	A	A	A	A	A	A	A	A	A	A	A	A	A
	3176	1414	3527	13	F2_0137	H	H	H	H	H	H	H	H	H	H	H	H	H	H	H	H	H	H	H	H	H	H	H	H	H	H	H	H	H	H	H	H	H	H	H	H	H	H	H	H	H	H	H	H
	2222	868	5031	9	F2_0138	H	H	H	H	H	H	H	H	H	H	H	H	H	H	H	H	H	H	H	H	H	H	H	H	H	H	H	H	H	H	H	H	H	H	H	H	H	H	H	H	H	H	H	H
	755	1175	6192	8	F2_0140	A	A	A	A	A	A	A	A	A	A	A	A	A	A	A	A	A	A	A	A	A	A	A	A	A	A	A	A	A	A	A	A	A	A	A	A	A	A	A	A	A	A	A	A
	864	2271	4982	13	F2_0141	H	H	H	H	H	H	H	H	H	H	H	H	H	H	H	H	H	H	H	H	H	H	H	H	H	H	H	H	H	H	H	H	H	H	H	H	H	H	H	H	H	H	H	H
	1126	2621	4373	10	F2_0142	H	H	H	H	H	H	H	H	H	H	H	H	H	H	H	H	H	H	H	H	H	H	H	H	H	H	H	H	H	H	H	H	H	H	H	H	H	H	H	H	H	H	H	H
	1328	2439	4352	11	F2_0143	A	A	A	A	A	A	A	A	A	A	A	A	A	A	A	A	A	A	A	A	A	A	A	A	A	A	A	A	A	A	A	A	A	A	A	A	A	A	A	A	A	A	A	A
	1506	3121	3496	7	F2_0144	H	H	H	H	H	H	H	H	H	H	H	H	H	H	H	H	H	H	H	H	H	H	H	H	H	H	H	H	H	H	H	H	H	H	H	H	H	H	H	H	H	H	H	H
	1498	3123	3498	11	F2_0145	H	H	H	H	H	H	H	H	H	H	H	H	H	H	H	H	H	H	H	H	H	H	H	H	H	H	H	H	H	H	H	H	H	H	H	H	H	H	H	H	H	H	H	H
	1360	1307	5455	8	F2_0146	H	H	H	H	H	H	H	H	H	H	H	H	H	H	H	H	H	H	H	H	H	H	H	H	H	H	H	H	H	H	H	H	H	H	H	H	H	H	H	H	H	H	H	H
	2797	938	4392	3	F2_0147	H	H	H	H	H	H	H	H	H	H	H	H	H	H	H	H	H	H	H	H	H	H	H	H	H	H	H	H	H	H	H	H	H	H	H	H	H	H	H	H	H	H	H	H
	1916	2443	3751	20	F2_0148	H	H	H	H	H	H	H	H	H	H	H	H	H	H	H	H	H	H	H	H	H	H	H	H	H	H	H	H	H	H	H	H	H	H	H	H	H	H	H	H	H	H	H	H
	2252	2070	3753	55	F2_0149	H	H	H	H	H	H	H	H	H	H	H	H	H	H	H	H	H	H	H	H	H	H	H	H	H	H	H	H	H	H	H	H	H	H	H	H	H	H	H	H	H	H	H	H
	1297	2985	3839	9	F2_0150	B	B	B	B	B	B	B	B	B	B	B	B	B	B	B	B	B	B	B	B	B	B	B	B	B	B	B	B	B	B	B	B	B	B	B	B	B	B	B	B	B	B	B	B
	2385	2265	3472	8	F2_0151	A	A	A	A	A	A	A	A	A	A	A	A	A	A	A	A	A	A	A	A	A	A	A	A	A	A	A	A	A	A	A	A	A	A	A	A	A	A	A	A	A	A	A	A
	957	2835	4325	13	F2_0152	A	A	A	A	A	A	A	A	A	A	A	A	A	A	A	A	A	A	A	A	A	A	A	A	A	A	A	A	A	A	A	A	A	A	A	A	A	A	A	A	A	A	A	A
	2238	1568	4311	13	F2_0153	H	H	H	H	H	H	H	H	H	H	H	H	H	H	H	H	H	H	H	H	H	H	H	H	H	H	H	H	H	H	H	H	H	H	H	H	H	H	H	H	H	H	H	H
	1757	2573	3788	12	F2_0154	B	B	B	B	B	B	B	B	B	B	B	B	B	B	B	B	B	B	B	B	B	B	B	B	B	B	B	B	B	B	B	B	B	B	B	B	B	B	B	B	B	B	B	B
	2251	2127	3739	13	F2_0155	H	H	H	H	H	H	H	H	H	H	H	H	H	H	H	H	H	H	H	H	H	H	H	H	H	H	H	H	H	H	H	H	H	H	H	H	H	H	H	H	H	H	H	H
	2491	1535	4098	6	F2_0156	B	B	B	B	B	B	B	B	B	B	B	B	B	B	B	B	B	B	B	B	B	B	B	B	B	B	B	B	B	B	B	B	B	B	B	B	B	B	B	B	B	B	B	B
	1782	2689	3647	12	F2_0157	H	H	H	H	H	H	H	H	H	H	H	H	H	H	H	H	H	H	H	H	H	H	H	H	H	H	H	H	H	H	H	H	H	H	H	H	H	H	H	H	H	H	H	H
	1266	2812	4039	13	F2_0158	H	H	H	H	H	H	H	H	H	H	H	H	H	H	H	H	H	H	H	H	H	H	H	H	H	H	H	H	H	H	H	H	H	H	H	H	H	H	H	H	H	H	H	H
	1651	2343	4120	16	F2_0159	B	H	H	H	H	H	H	H	H	H	H	H	H	H	H	H	H	H	H	H	H	H	H	H	H	H	H	H	H	H	H	H	H	H	H	H	H	H	H	H	H	H	H	H
	1356	1244	5524	6	F2_0160	H	H	H	H	H	H	H	H	H	H	H	H	H	H	H	H	H	H	H	H	H	H	H	H	H	H	H	H	H	H	H	H	H	H	H	H	H	H	H	H	H	H	H	H
	444	1751	5930	5	F2_0161	H	H	H	H	H	H	H	H	H	H	H	H	H	H	H	H	H	H	H	H	H	H	H	H	H	H	H	H	H	H	H	H	H	H	H	H	H	H	H	H	H	H	H	H
	933	3021	4167	9	F2_0162	H	H	H	H	H	H	H	H	H	H	H	H	H	H	H	H	H	H	H	H	H	H	H	H	H	H	H	H	H	H	H	H	H	H	H	H	H	H	H	H	H	H	H	H
	1125	2496	4490	19	F2_0163	B	B	B	B	B	B	B	B	B	B	B	B	B	B	B	B	B	B	B	B	B	B	B	B	B	B	B	B	B	B	B	B	B	B	B	B	B	B	B	B	B	B	B	B
	2102	1632	4382	14	F2_0164	A	A	A	A	A	A	A	A	A	A	A	A	A	A	A	A	A	A	A	A	A	A	A	A	A	A	A	A	A	A	A	A	A	A	A	A	A	A	A	A	A	A	A	A
	3104	257	4676	93	F2_0165	H	H	H	H	H	H	H	H	B	B	B	B	H	H	H	H	H	H	H	H	H	H	H	H	H	H	H	H	H	H	H	H	H	H	H	H	H	H	H	H	H	H	H	H
	1709	2204	4206	11	F2_0166	A	A	A	A	A	A	A	A	A	A	A	A	A	A	A	A	A	A	A	A	A	A	A	A	A	A	A	A	A	A	A	A	A	A	A	A	A	A	A	A	A	A	A	A
	1058	3331	3732	9	F2_0167	B	B	B	B	B	B	B	B	B	B	B	B	B	B	B	B	B	B	B	B	B	B	B	B	B	B	B	B	B	B	B	B	B	B	B	B	B	B	B	B	B	B	B	B
	425	3528	4171	6	F2_0168	H	H	H	H	H	H	H	H	H	H	H	H	H	H	H	H	H	H	H	H	H	H	H	H	H	H	H	H	H	H	H	H	H	H	H	H	H	H	H	H	H	H	H	H
	1730	294	6047	59	F2_0169	H	H	H	H	H	H	H	H	H	H	H	H	H	H	H	H	H	H	H	H	H	H	H	H	H	H	H	H	H	H	H	H	H	H	H	H	H	H	H	H	H	H	H	H
	2026	1848	4251	5	F2_0170	H	H	H	H	H	H	H	H	H	H	H	H	H	H	H	H	H	H	H	H	H	H	H	H	H	H	H	H	H	H	H	H	H	H	H	H	H	H	H	H	H	H	H	H
	1747	2069	4302	12	F2_0171	A	H	H	H	H	H	H	H	H	H	H	H	H	H	H	H	H	H	H	H	H	H	H	H	H	H	H	H	H	H	H	H	H	H	H	H	H	H	H	H	H	H	H	H
	3208	497	4416	9	F2_0172	H	H	H	H	H	H	H	H	H	H	H	H	H	H	H	H	H	H	H	H	H	H	H	H	H	H	H	H	H	H	H	H	H	H	H	H	H	H	H	H	H	H	H	H
	3372	990	3746	22	F2_0173	H	H	H	H	H	H	H	H	H	H	H	H	H	H	H	H	H	H	H	H	H	H	H	H	H	H	H	H	H	H	H	H	H	H	H	H	H	H	H	H	H	H	H	H
	1691	902	5524	13	F2_0174	A	H	H	H	H	H	H	H	H	H	H	H	H	H	H	H	H	H	H	H	H	H	H	H	H	H	H	H	H	H	H	H	H	H	H	H	H	H	H	H	H	H	H	H
	2877	1609	3599	45	F2_0175	B	H	H	H	H	H	H	H	H	H	H	H	H	H	H	H	H	H	H	H	H	H	H	H	H	H	H	H	H	H	H	H	H	H	H	H	H	H	H	H	H	H	H	H
	1748	1573	4777	32	F2_0176	N	H	H	H	H	H	H	H	H	H	H	H	H	H	H	H	H	H	H	H	H	H	H	H	H	H	H	H	H	H	H	H	H	H	H	H	H	H	H	H	H	H	H	H
	2412	1769	3932	17	F2_0177	B	B	B	B	B	B	B	B	B	B	B	B	B	B	B	B	B	B	B	B	B	B	B	B	B	B	B	B	B	B	B	B	B	B	B	B	B	B	B	B	B	B	B	B
	1171	3466	3478	15	F2_0178	A	A	A	A	A	A	A	A	A	A	A	A	A	A	A	A	A	A	A	A	A	A	A	H	H	H	H	H	H	H	H	H	H	H	H	H	H	H	H	H	H	H	H	H
	470	2809	4846	5	F2_0179	H	H	H	H	H	H	H	H	H	H	H	H	H	H	H	H	H	H	H	H	H	H	H	H	H	H	H	H	H	H	H	H	H	H	H	H	H	H	H	H	H	H	H	H
	1406	2536	4181	7	F2_0180	H	H	H	H	H	H	H	H	H	H	H	H	H	H	H	H	H	H	H	H	H	H	H	H	H	H	H	H	H	H	H	H	H	H	H	H	H	H	H	H	H	H	H	H
	470	2808	4846	6	F2_0181	H	H	H	H	H	H	H	H	H	H	H	H	H	H	H	H	H	H	H	H	H	H	H	H	H	H	H	H	H	H	H	H	H	H	H	H	H	H	H	H	H	H	H	H
	1171	3466	3478	15	F2_0182	A	A	A	A	A	A	A	A	A	A	A	A	A	A	A	A	A	A	A	A	A	A	A	H	H	H	H	H	H	H	H	H	H	H	H	H	H	H	H	H	H	H	H	H
	900	2964	4255	11	F2_0183	A	H	H	H	H	H	H	H	H	H	H	H	H	H	H	H	H	H	H	H	H	H	H	H	H	H	H	H	H	H	H	H	H	H	H	H	H	H	H	H	H	H	H	H
	898	2974	4247	11	F2_0184	N	H	H	H	H	H	H	H	H	H	H	H	H	H	H	H	H	H	H	H	H	H	H	H	H	H	H	H	H	H	H	H	H	H	H	H	H	H	H	H	H	H	H	H
	1768	2780	3568	14	F2_0185	B	B	B	B	B	B	B	B	B	B	B	B	B	B	B	B	B	B	B	B	B	B	B	B	B	B	B	B	B	B	B	B	B	B	B	B	B	B	B	B	B	B	B	B
	1837	2558	3722	13	F2_0186	A	A	A	A	A	A	A	A	A	A	A	A	A	A	A	A	A	A	A	A	A	A	A	A	A	A	A	A	A	A	A	A	A	A	A	A	A	A	A	A	A	A	A	A
	1425	2093	4602	10	F2_0187	H	H	H	H	H	H	H	H	H	H	H	H	H	H	H	H	H	H	H	H	H	H	H	H	H	H	H	H	H	H	H	H	H	H	H	H	H	H	H	H	H	H	H	H
	1805	2273	4044	8	F2_0188	B	B	B	B	B	B	B	B	B	B	B	B	B	B	B	B	B	B	B	B	B	B	B	B	B	B	B	B	B	B	B	B	B	B	B	B	B	B	B	B	B	B	B	B
	370	3421	4329	10	F2_0189	B	B	B	B	B	B	B	B	B	B	B	B	B	B	B	B	B	B	B	B	B	B	B	B	B	B	B	B	B	B	B	B	B	B	B	B	B	B	B	B	B	B	B	B
	1274	2807	4040	9	F2_0190	H	H	H	H	H	H	H	H	H	H	H	H	H	H	H	H	H	H	H	H	H	H	H	H	H	H	H	H	H	H	H	H	H	H	H	H	H	H	H	H	H	H	H	H
	620	3127	4372	11	F2_0191	H	H	H	H	H	H	H	H	H	H	H	H	H	H	H	H	H	H	H	H	H	H	H	H	H	H	H	H	H	H	H	H	H	H	H	H	H	H	H	H	H	H	H	H
	1652	2057	4413	8	F2_0192	H	H	H	H	H	H	H	H	H	H	H	H	H	H	H	H	H	H	H	H	H	H	H	H	H	H	H	H	H	H	H	H	H	H	N	A	A	A	A	A	A	A	A	A
	1605	3563	2948	14	F2_0193	H	H	H	H	H	H	H	H	H	H	H	H	H	H	H	H	H	H	H	H	H	H	H	H	H	H	H	H	H	H	H	H	H	H	H	H	H	H	H	H	H	H	H	H
	1186	2704	4224	16	F2_0194	H	H	H	H	H	H	H	H	H	H	H	H	H	H	H	H	H	H	H	H	H	H	H	H	H	H	H	H	H	H	H	H	H	H	H	H	H	H	H	H	H	H	H	H
	2341	2601	3180	8	F2_0195	A	A	A	A	A	A	A	A	A	A	A	A	A	A	A	A	A	A	A	A	A	A	A	A	A	A	A	A	A	A	A	A	A	A	A	A	A	A	A	A	A	A	A	A
	1607	3435	3078	10	F2_0196	H	H	H	H	H	H	H	H	H	H	H	H	H	H	H	H	H	H	H	H	H	H	H	H	H	H	H	H	H	H	H	H	H	H	H	H	H	H	H	H	H	H	H	H
	1501	3210	3411	8	F2_0197	A	A	A	A	A	A	A	A	A	A	A	A	A	A	A	A	A	A	A	A	A	A	A	A	A	A	A	A	A	A	A	A	A	A	A	A	A	A	A	A	A	A	A	A
	810	3045	4268	7	F2_0198	B	B	B	B	B	B	B	B	B	B	B	B	B	B	B	B	B	B	B	B	B	B	B	B	B	B	B	B	B	B	B	B	B	B	B	B	B	B	B	B	B	B	B	B
	1034	2938	4149	9	F2_0199	B	B	B	B	B	B	B	B	B	B	B	B	B	B	B	B	B	B	B	B	B	B	B	B	B	B	B	B	B	B	B	B	B	B	B	B	B	B	B	B	B	B	B	B
	2264	1985	3869	12	F2_0200	H	H	H	H	H	H	H	H	H	H	H	H	H	H	H	H	H	H	H	H	H	H	H	H	H	H	H	H	H	H	H	H	H	H	H	H	H	H	H	H	H	H	H	H
	2372	1682	4056	20	F2_0201	H	H	H	H	H	H	H	H	H	H	H	H	H	H	H	H	H	H	H	H	H	H	H	H	H	H	H	H	H	H	H	H	H	H	H	H	H	H	H	H	H	H	H	H
	780	3158	4184	8	F2_0202	H	H	H	H	H	H	H	H	H	H	H	H	H	B	B	B	B	B	B	B	B	B	B	B	B	B	B	B	B	B	B	B	B	B	B	B	B	B	B	B	B	B	B	B
	1398	2479	4242	11	F2_0203	H	H	H	H	H	H	H	H	H	H	H	H	H	H	H	H	H	H	H	H	H	H	H	H	H	H	H	H	H	H	H	H	H	H	H	H	H	H	H	H	H	H	H	H
	1663	1122	5335	10	F2_0204	H	H	H	H	H	H	H	H	H	H	H	H	H	H	H	H	H	H	H	H	H	N	B	A	A	A	A	A	A	A	A	A	A	A	A	A	A	A	A	A	A	A	A	A
	1963	2350	3800	17	F2_0205	H	H	H	H	H	H	H	H	H	H	H	H	H	H	H	H	H	H	H	H	H	H	H	H	H	H	H	H	H	H	H	H	H	H	H	H	H	H	H	H	H	H	H	H
	1249	3740	3133	8	F2_0206	A	A	A	A	A	A	A	A	A	A	A	A	A	A	A	A	A	A	A	A	A	A	A	A	A	A	A	A	A	A	A	A	A	A	A	A	A	A	A	A	A	A	A	A
	2417	2219	3490	4	F2_0207	B	B	B	B	B	B	B	B	B	B	B	B	B	B	B	B	B	B	B	B	B	B	B	B	B	B	B	B	B	B	B	B	B	B	B	B	B	B	B	B	B	B	B	B
	1976	1846	4302	6	F2_0208	A	A	A	A	A	A	A	A	A	A	A	A	A	A	A	A	A	A	A	A	A	A	A	A	A	A	A	A	A	H	H	H	H	H	H	H	H	H	H	H	H	H	H	H
	2956	1450	3675	49	F2_0209	H	H	H	H	H	H	H	H	H	H	H	H	H	H	H	H	H	H	H	H	H	H	H	H	H	H	H	H	H	H	H	H	H	H	H	H	H	H	H	H	H	H	H	H
	2237	1445	4441	7	F2_0210	A	A	A	A	A	A	A	A	A	A	A	A	A	A	A	A	A	A	A	A	A	A	A	A	A	A	A	A	A	A	A	A	A	A	A	A	A	A	A	A	A	A	A	A
	3739	143	4155	93	F2_0211	H	H	H	H	H	H	H	H	H	H	H	H	H	H	H	H	H	H	H	H	H	H	H	H	H	H	H	H	H	H	H	H	H	H	H	H	H	H	H	H	H	H	H	H
	2296	1490	4333	11	F2_0212	H	H	H	H	H	H	H	H	H	H	H	H	H	H	H	H	H	H	H	H	H	H	H	H	H	H	H	H	H	H	H	H	H	H	H	H	H	H	H	H	H	H	H	H
	1574	234	6279	43	F2_0213	H	H	H	H	H	H	H	H	H	H	H	H	H	H	H	H	H	H	H	H	H	H	H	H	H	H	H	H	H	H	H	H	H	H	H	H	H	H	H	H	H	H	H	H
	1959	1951	4209	11	F2_0214	B	B	B	B	B	B	B	B	B	B	B	B	B	B	B	B	B	B	B	B	B	B	B	B	B	B	B	B	B	B	B	B	B	B	B	B	B	B	B	B	B	B	B	B
	1046	2447	4595	42	F2_0215	N	B	B	B	B	B	B	B	B	B	B	B	B	B	B	B	B	B	B	B	B	B	B	B	B	B	B	B	B	B	B	B	B	B	B	B	B	B	B	B	B	B	B	B
	800	2955	4363	12	F2_0216	H	H	H	H	H	H	H	H	H	H	H	H	H	H	H	H	H	H	H	H	H	H	H	H	H	H	H	H	H	H	H	H	H	H	H	H	H	H	H	H	H	H	H	H
	1061	1724	5338	7	F2_0217	H	H	H	H	H	H	H	H	H	H	H	H	H	H	H	H	H	H	H	H	H	H	H	H	H	H	H	H	H	H	H	H	H	H	H	H	H	H	H	H	H	H	H	H
	2900	185	4978	67	F2_0218	H	H	H	H	H	H	H	H	H	H	H	H	H	H	H	H	H	H	H	H	H	H	H	H	H	H	H	H	H	H	H	H	H	H	H	H	H	H	H	H	H	H	H	H
	2491	1838	3787	14	F2_0219	H	H	H	H	H	H	H	H	H	H	H	H	H	H	H	H	H	H	H	H	H	H	H	H	H	H	H	H	H	H	H	H	H	H	H	H	H	H	H	H	H	H	H	H
	3386	188	4466	90	F2_0220	A	A	A	A	A	A	A	A	A	A	A	A	A	A	A	A	A	A	A	A	A	A	A	A	H	H	H	N	A	A	A	A	A	A	A	A	A	A	A	A	A	A	A	A
	3252	225	4546	107	F2_0221	A	A	A	A	A	A	A	A	A	A	A	A	A	A	A	A	A	A	A	A	A	A	A	A	A	N	H	H	H	H	H	H	H	H	H	H	H	H	H	H	H	H	H	H
	2101	1789	4234	6	F2_0222	H	H	H	H	H	H	H	H	H	H	H	H	A	A	A	A	A	A	A	A	A	A	A	A	A	A	A	A	A	A	A	A	A	A	A	A	A	A	A	A	A	A	A	A
	2537	213	5303	77	F2_0223	A	A	A	H	H	H	H	H	H	H	A	A	A	A	A	N	H	H	H	H	H	H	H	H	H	H	H	H	H	H	H	H	H	H	H	H	H	H	H	H	H	H	H	H
	2553	217	5286	74	F2_0224	A	A	A	H	H	H	H	H	H	H	A	A	A	A	A	N	H	H	H	H	H	H	H	H	H	H	H	H	H	H	H	H	H	H	H	H	H	H	H	H	H	H	H	H
	2366	1591	4166	7	F2_0225	A	A	A	A	A	A	A	A	A	A	A	A	A	A	A	A	A	A	A	A	A	A	A	A	A	A	A	A	A	A	A	A	A	A	A	A	A	A	A	A	A	A	A	A
	2086	2337	3700	7	F2_0226	H	H	H	H	H	H	H	H	H	H	H	H	H	H	H	H	H	H	H	H	H	H	H	H	H	H	H	H	H	H	H	H	H	H	H	H	H	H	H	H	H	H	H	H
	1989	1411	4715	15	F2_0227	B	B	B	B	B	B	B	B	B	B	B	B	B	B	B	B	B	B	B	B	B	B	B	B	B	B	B	B	B	B	B	B	B	B	B	B	B	B	B	B	B	B	B	B
	1960	1063	5100	7	F2_0228	B	B	B	B	B	B	B	B	B	B	B	B	B	B	B	B	B	B	B	B	B	B	B	B	B	B	B	B	B	B	B	B	B	B	B	B	B	B	B	B	B	B	B	B
	1768	2442	3908	12	F2_0229	B	B	B	B	B	B	B	B	B	B	B	B	B	B	B	B	B	B	B	B	B	B	B	B	B	B	B	B	B	B	B	B	B	B	B	B	B	B	B	B	B	B	B	B
	2910	346	4773	101	F2_0230	A	A	A	A	A	A	A	A	H	H	H	A	A	A	A	A	A	A	A	A	A	A	A	A	A	A	A	A	A	A	A	H	H	H	H	H	H	H	H	H	H	H	H	H
	2599	1415	4107	9	F2_0231	B	B	B	B	B	B	B	B	B	B	B	B	B	B	B	B	B	B	B	B	B	B	B	B	B	B	B	B	B	B	B	B	B	B	B	B	B	B	B	B	B	B	B	B
	1713	2369	4038	10	F2_0232	A	A	A	A	A	A	A	A	A	A	A	A	A	A	A	A	A	A	A	A	A	A	A	A	A	A	A	A	A	A	A	A	A	A	A	A	A	A	A	A	A	A	A	A
	3124	1427	3560	19	F2_0233	A	A	A	A	A	A	A	A	A	A	A	A	A	A	A	A	A	A	N	H	H	H	H	H	H	H	H	H	H	H	H	H	H	H	H	H	H	H	H	H	H	H	H	H
	520	1633	5971	6	F2_0234	H	H	H	H	H	H	H	H	H	H	H	H	H	H	H	H	H	H	H	H	H	H	H	H	H	H	H	H	H	H	H	H	H	H	H	H	H	H	H	H	H	H	H	H
	1283	2227	4607	13	F2_0236	H	H	H	H	H	H	H	H	H	H	H	H	H	H	H	H	H	H	H	H	H	H	H	H	H	H	H	H	H	H	H	H	H	H	H	H	H	H	H	H	H	H	H	H
	1142	1423	5554	11	F2_0237	B	B	B	B	B	B	B	B	B	B	B	B	B	B	B	B	B	B	B	B	B	B	B	B	B	B	B	B	B	B	B	B	B	B	B	B	B	B	B	B	B	B	B	B
	1970	1993	4160	7	F2_0238	H	H	H	H	H	H	H	H	H	H	H	H	H	H	H	H	H	H	H	H	H	H	H	H	H	H	H	H	H	H	H	H	H	H	H	H	H	H	H	H	H	H	H	H
	13	4610	3500	7	F2_0239	B	B	B	B	B	B	B	B	B	B	B	B	H	H	H	H	H	H	H	H	H	H	H	H	H	H	H	H	H	H	H	H	H	H	H	H	H	H	H	H	H	H	H	H
	798	3457	3539	336	F2_0240	N	B	B	B	B	B	B	B	B	B	B	B	B	B	B	B	B	B	B	B	B	B	B	B	B	B	B	B	B	B	B	B	B	B	B	B	B	B	B	B	B	B	B	B
	1340	2537	4225	28	F2_0241	H	H	H	H	H	H	H	H	H	H	H	H	H	H	H	H	H	H	H	H	H	H	H	H	H	H	H	H	H	H	H	H	H	H	H	H	H	H	H	H	H	H	H	H
	2227	1596	4299	8	F2_0242	A	A	A	A	A	A	A	A	A	A	A	A	A	A	A	A	A	A	A	A	A	A	A	A	A	A	A	A	A	A	A	A	A	A	A	A	A	A	A	A	A	A	A	A
	1315	2005	4797	13	F2_0243	H	H	H	H	H	H	H	H	H	H	H	H	H	H	H	H	H	H	H	H	H	H	H	H	H	H	H	H	H	H	H	H	H	H	H	H	H	H	H	H	H	H	H	H
	974	2158	4993	5	F2_0244	H	H	H	H	H	H	H	H	H	H	H	H	H	H	H	H	H	H	H	H	H	H	H	H	H	H	H	H	H	H	H	H	H	H	H	H	H	H	H	H	H	H	H	H
	2179	640	5245	66	F2_0245	A	A	A	A	A	A	A	A	A	A	A	A	A	A	A	A	A	A	A	A	A	N	H	H	H	H	H	H	H	H	H	H	H	A	A	A	A	A	A	A	A	A	A	A
	1372	1981	4771	6	F2_0246	B	B	B	B	B	B	B	B	B	B	B	B	B	B	B	B	B	B	B	B	B	B	B	B	B	B	B	B	B	B	B	B	B	B	B	B	B	B	B	B	B	B	B	B
	749	3234	4099	48	F2_0247	N	H	H	H	H	H	H	H	H	H	H	H	H	H	H	H	H	H	H	H	H	H	H	H	H	H	H	H	H	H	H	H	H	H	H	H	H	H	H	H	H	H	H	H
	2036	1003	5080	11	F2_0248	A	B	H	H	H	H	H	H	H	H	H	H	H	H	H	H	H	H	H	H	H	H	H	H	H	H	H	H	H	H	H	H	H	H	H	H	H	H	H	H	H	H	H	H
	2109	882	5128	11	F2_0249	B	B	B	B	B	B	B	B	B	B	B	B	B	B	B	B	B	B	B	B	B	B	B	B	B	B	B	B	B	B	H	H	H	H	H	H	H	H	H	H	H	H	H	H
	1831	1601	4692	6	F2_0250	H	H	H	H	H	H	H	H	H	H	H	H	H	H	H	H	H	H	H	H	H	H	H	H	H	H	H	H	H	H	H	H	H	H	H	H	H	H	H	H	H	H	H	H
	3536	1010	3563	21	F2_0251	H	H	H	H	H	H	H	H	H	H	H	H	H	H	H	H	H	H	H	H	H	H	H	H	H	H	H	H	H	H	H	H	H	H	H	H	H	H	H	H	H	H	H	H
	1444	1549	5120	17	F2_0252	B	B	B	B	B	B	B	B	B	B	B	B	B	B	B	B	B	B	B	B	B	B	B	B	B	N	H	H	H	H	H	H	H	H	H	H	H	H	H	H	H	H	H	H
	1688	1854	4578	10	F2_0253	H	H	H	H	H	H	H	H	H	H	H	H	H	H	H	H	H	H	H	H	H	H	H	H	H	H	H	H	H	H	H	H	H	H	H	H	H	H	H	H	H	H	H	H
	2209	1199	4715	7	F2_0254	H	H	H	H	H	H	H	H	H	H	H	H	H	H	H	H	H	H	H	H	H	H	H	H	H	H	H	H	H	H	H	H	H	H	H	H	H	H	H	H	H	H	H	H
	2089	1157	4870	14	F2_0255	H	H	H	H	H	H	H	H	H	H	H	H	H	H	H	H	H	H	H	H	H	H	H	H	H	H	H	H	H	H	H	H	H	H	H	H	H	H	H	H	H	H	H	H
	2276	1001	4845	8	F2_0256	B	B	B	B	B	B	B	B	B	B	B	B	B	B	B	B	B	B	B	B	B	B	B	B	B	B	B	B	B	B	B	B	B	B	B	B	B	B	B	B	B	B	B	B
	2468	2891	2763	8	F2_0257	H	H	H	H	H	H	H	H	H	H	H	H	H	H	H	H	H	H	H	H	H	H	H	H	H	H	H	H	H	H	H	H	H	H	H	H	H	H	H	H	H	H	H	H
	1724	2226	4169	11	F2_0258	H	H	H	H	H	H	H	H	H	H	H	H	H	H	H	H	H	H	H	H	H	H	H	H	H	H	H	H	H	H	H	H	H	H	H	H	H	H	H	H	H	H	H	H
	1065	1568	5489	8	F2_0259	H	H	H	H	H	H	H	H	H	H	H	H	H	H	H	H	H	H	H	H	H	H	H	H	H	H	H	H	H	H	H	H	H	H	H	H	H	H	H	H	H	H	H	H
	3495	244	4293	98	F2_0260	A	A	A	A	A	A	A	A	H	H	H	A	A	A	A	A	A	A	A	A	A	A	A	A	A	N	H	H	H	H	H	H	H	H	H	H	H	H	H	H	H	H	H	H
	1064	2366	4681	19	F2_0261	H	H	H	H	H	H	H	H	H	H	H	H	H	H	H	H	H	H	H	H	H	H	H	H	H	H	H	H	H	H	H	H	H	H	H	H	H	H	H	H	H	H	H	H
	2067	1837	4217	9	F2_0262	A	A	A	A	A	A	A	A	A	A	A	A	A	A	A	A	A	A	A	A	A	A	A	A	A	A	A	A	A	A	A	A	A	A	A	A	A	A	A	A	A	A	A	A
	2572	1246	4298	14	F2_0263	H	H	H	H	H	H	H	H	H	H	H	H	H	H	H	H	H	H	H	H	H	H	H	H	H	H	H	H	H	H	H	H	H	H	H	H	H	H	H	H	H	H	H	H
	2016	1058	5045	11	F2_0264	H	H	H	H	H	H	H	H	H	H	H	H	H	H	H	H	H	H	H	H	H	H	H	H	H	H	H	H	H	H	A	A	A	A	A	A	A	A	A	A	A	A	A	A
	1771	3068	3269	22	F2_0265	B	B	B	B	B	B	B	B	B	B	B	B	B	B	B	B	B	B	B	B	B	B	B	B	B	B	B	B	B	B	B	B	B	B	B	B	B	B	B	B	B	B	B	B
	3000	240	4788	102	F2_0266	A	A	A	A	A	A	A	A	H	H	H	A	A	A	A	A	A	A	A	A	A	A	A	A	A	N	H	H	H	H	H	H	H	H	H	H	H	H	H	H	H	H	H	H
	1129	1883	5111	7	F2_0267	A	A	A	A	A	A	A	A	A	A	A	A	A	A	A	A	A	A	A	A	A	A	A	A	A	A	A	A	A	A	A	A	A	A	A	A	A	A	A	A	A	A	A	A
	1447	2724	3947	12	F2_0268	B	B	B	B	B	B	B	B	B	B	B	B	B	B	B	B	B	B	B	B	B	B	B	B	B	B	B	B	B	B	B	B	B	B	B	B	B	B	B	B	B	B	B	B
	2228	2077	3817	8	F2_0269	B	B	B	B	B	B	B	B	B	B	B	B	H	H	H	H	H	H	H	H	H	H	H	H	H	H	H	H	H	H	H	H	H	H	H	H	H	H	H	H	H	H	H	H
	1282	1533	5301	14	F2_0270	A	A	A	A	A	A	A	A	A	A	A	A	A	A	A	A	A	A	A	A	A	A	A	A	A	A	A	A	A	A	A	A	A	A	A	A	A	A	A	A	A	A	A	A
	1664	3106	3355	5	F2_0271	H	H	H	H	H	H	H	H	H	H	H	H	H	H	H	H	H	H	H	H	H	H	H	H	H	H	H	H	H	H	H	H	H	H	H	H	H	H	H	H	H	H	H	H
	2400	364	5264	102	F2_0272	B	H	H	H	H	H	H	H	H	H	H	H	H	H	H	H	H	H	H	H	H	H	H	H	H	H	H	H	H	H	H	H	H	H	H	H	H	H	H	H	H	H	H	H
	2080	1400	4635	15	F2_0273	H	H	H	H	H	H	H	H	H	H	H	H	H	H	H	H	H	H	H	H	H	H	H	H	H	H	H	H	H	H	H	H	H	H	H	H	H	H	H	H	H	H	H	H
	1801	1875	4440	14	F2_0274	A	A	A	A	A	A	A	A	A	A	A	A	A	A	A	A	A	A	A	A	A	A	A	A	A	A	A	A	A	A	A	A	A	A	A	A	A	A	A	A	A	A	A	A
	2141	862	5124	3	F2_0275	A	A	A	A	A	A	A	A	A	A	A	A	A	A	A	A	A	A	A	A	A	A	A	A	A	A	A	A	A	A	A	A	A	A	A	A	A	A	A	A	A	A	A	A
	1348	1703	5071	8	F2_0276	H	H	H	H	H	H	H	H	H	H	H	H	H	H	H	H	H	H	H	H	H	H	H	H	H	H	H	H	H	H	H	H	H	H	H	H	H	H	H	H	H	H	H	H
	0	8122	3	5	F2_0277	N	B	B	B	B	B	B	B	B	B	B	B	B	B	B	B	B	B	B	B	B	B	B	B	B	B	B	B	B	B	B	B	B	B	B	B	B	B	B	B	B	B	B	B
	1328	2622	4170	10	F2_0278	H	H	H	H	H	H	H	H	H	H	H	H	H	H	H	H	H	H	H	H	H	H	H	H	H	H	H	H	H	H	H	H	H	H	H	H	H	H	H	H	H	H	H	H
	1739	1075	5304	12	F2_0279	A	A	A	A	A	A	A	A	A	A	A	A	A	A	A	A	A	A	A	A	A	A	A	A	A	A	A	A	A	A	A	A	A	A	A	A	A	A	A	A	A	A	A	A
	1493	2522	4093	22	F2_0314	A	A	A	A	A	A	A	A	A	A	A	A	A	A	A	A	A	A	A	A	A	A	A	A	H	H	H	N	A	A	A	A	A	A	A	A	A	A	A	A	B	B	N	A
	1993	1124	4964	49	F2_0315	A	A	A	A	A	A	A	A	A	A	A	A	A	A	A	A	A	A	A	A	A	A	A	A	H	H	H	N	A	A	A	A	A	A	A	A	A	A	A	A	N	B	N	A
	1697	1838	4576	19	F2_0316	H	H	H	H	H	H	H	H	H	H	H	H	H	H	H	H	H	H	H	H	H	H	H	H	H	H	H	H	H	H	H	H	H	H	H	H	H	H	H	H	H	H	H	H
	1181	4015	2920	14	F2_0317	A	H	H	H	H	H	H	H	H	H	H	H	H	H	H	H	H	H	H	H	H	H	H	H	H	H	H	H	H	H	H	H	B	B	B	B	B	B	B	B	B	B	B	B
	1516	1613	4490	511	F2_1001	N	N	N	N	N	N	N	N	N	N	N	N	N	N	N	B	B	B	B	B	B	B	B	B	B	B	B	B	B	B	B	B	B	B	B	B	B	B	B	B	B	B	B	B
	1054	2768	3844	464	F2_1002	N	N	N	N	N	N	N	N	N	N	N	N	N	N	N	B	B	B	B	B	B	B	B	B	B	B	B	B	B	B	B	B	B	B	B	B	B	B	B	B	B	B	B	B
	2916	325	4205	684	F2_1003	N	N	N	N	N	N	N	N	N	N	N	N	N	N	N	H	H	H	H	H	H	H	H	H	H	H	H	H	H	H	H	H	H	H	H	H	H	H	H	H	H	H	H	H
	1248	2184	4215	483	F2_1004	N	N	N	N	N	N	N	N	N	N	N	N	N	N	N	A	A	A	A	A	A	A	A	A	A	A	A	A	A	A	A	A	A	A	A	A	A	A	A	A	A	A	A	A
	335	3572	3784	439	F2_1005	N	N	N	N	N	N	N	N	N	N	N	N	N	N	N	A	A	A	A	A	A	A	A	A	A	A	A	A	A	A	A	A	A	A	A	A	A	A	A	A	A	A	A	A
	1774	1535	4319	502	F2_1006	N	N	N	N	N	N	N	N	N	N	N	N	N	N	N	A	A	A	A	A	A	A	A	A	A	A	A	A	A	A	A	A	A	A	A	A	A	A	A	A	A	A	A	A
	2950	234	4273	673	F2_1007	N	N	N	N	N	N	N	N	N	N	N	N	N	N	N	H	H	H	H	H	H	H	H	H	H	H	H	H	H	H	H	H	H	H	H	H	H	H	H	H	H	H	H	H
	1443	644	5639	404	F2_1008	N	N	N	N	N	N	N	N	N	N	N	N	N	N	N	H	H	H	H	H	H	H	H	H	H	H	H	H	H	H	H	H	H	H	H	H	H	H	H	H	H	H	H	H
	2018	2701	2935	476	F2_1009	N	N	N	N	N	N	N	N	N	N	N	N	N	N	N	H	H	H	H	H	H	H	H	H	H	H	H	H	H	H	H	H	H	H	H	H	H	H	H	H	H	H	H	H
	1383	2032	4244	471	F2_1010	N	N	N	N	N	N	N	N	N	N	N	N	N	N	N	B	B	B	B	B	B	B	B	B	B	B	B	B	B	B	B	B	B	B	B	B	B	B	B	B	B	B	B	B
	2237	160	5016	717	F2_1011	N	N	N	N	N	N	N	N	N	N	N	N	N	N	N	A	A	A	A	A	A	A	A	A	A	A	N	H	H	H	H	H	H	H	H	H	H	H	H	H	H	H	H	H
	2297	1125	4413	295	F2_1012	N	N	N	N	N	N	N	N	N	N	N	N	N	N	N	B	B	B	B	B	B	B	B	B	B	B	B	B	N	N	N	N	N	N	H	H	H	H	H	H	H	H	H	H
	934	1556	5186	454	F2_1013	N	N	N	N	N	N	N	N	N	N	N	N	N	N	N	H	H	H	H	H	H	H	H	H	H	H	H	H	H	H	H	H	H	H	H	H	H	H	H	H	H	H	H	H
	594	3180	3921	435	F2_1014	N	N	N	N	N	N	N	N	N	N	N	N	N	N	N	H	H	H	H	H	H	H	H	H	H	H	H	H	H	H	H	H	H	H	H	H	H	H	H	H	H	H	H	H
	921	2576	4283	350	F2_1015	N	N	N	N	N	N	N	N	N	N	N	N	N	N	N	A	A	A	A	A	A	A	A	A	A	A	A	A	A	A	A	A	A	A	A	A	A	A	A	A	A	A	A	A
	12	3530	4358	230	F2_1016	N	N	N	N	N	N	N	N	N	N	N	N	N	N	N	B	B	B	B	B	B	B	B	B	B	B	B	B	B	B	B	B	B	B	B	B	B	B	B	B	B	B	B	B
	2014	313	5099	704	F2_1017	N	N	N	N	N	N	N	N	N	N	N	N	N	N	N	A	A	A	A	A	A	A	A	A	A	A	A	A	A	A	A	A	A	A	A	A	A	A	A	A	A	A	A	A
	877	1690	5009	554	F2_1018	N	N	N	N	N	N	N	N	N	N	N	N	N	N	N	H	H	H	H	H	H	H	H	H	H	H	H	H	H	H	H	H	H	H	H	H	H	H	H	H	H	H	H	H
	2454	269	4718	689	F2_1019	N	N	N	N	N	N	N	N	N	N	N	N	N	N	N	A	A	A	A	A	A	A	A	A	A	A	A	A	A	A	A	A	A	A	A	A	A	A	A	A	A	A	A	A
	2039	220	5182	689	F2_1020	N	N	N	N	N	N	N	N	N	N	N	N	N	N	N	A	A	A	A	A	A	A	A	A	A	A	A	A	A	A	A	A	A	A	A	N	N	N	N	N	N	N	H	H
	814	3077	3844	395	F2_1022	N	N	N	N	N	N	N	N	N	N	N	N	N	N	N	H	H	H	H	H	H	H	H	H	H	H	N	B	B	B	B	B	B	B	B	B	B	B	B	B	B	B	B	B
	2714	1357	3634	425	F2_1023	N	N	N	N	N	N	N	N	N	N	N	N	N	N	N	H	H	H	H	H	H	H	H	H	H	H	H	H	H	H	H	H	H	H	H	H	H	H	H	H	H	H	H	H
	772	2817	4005	536	F2_1024	N	N	N	N	N	N	N	N	N	N	N	N	N	N	N	H	H	H	H	H	H	H	H	H	H	H	H	H	H	H	H	H	H	H	H	H	H	H	H	H	H	H	H	H
	2163	248	5049	670	F2_1025	N	N	N	N	N	N	N	N	N	N	N	N	N	N	N	H	H	H	H	H	H	H	H	H	H	H	H	H	H	H	H	H	H	H	H	H	H	H	H	H	H	H	H	H
	851	1762	5202	315	F2_1026	N	N	N	N	N	N	N	N	N	N	N	N	N	N	N	H	H	H	H	H	H	H	H	H	H	H	H	H	H	H	H	H	H	H	H	H	H	H	H	H	H	H	H	H
	2509	1605	3579	437	F2_1027	N	N	N	N	N	N	N	N	N	N	N	N	N	N	N	B	B	B	B	B	B	B	B	B	B	B	B	B	B	B	B	B	B	B	B	B	B	B	B	B	B	B	B	B
	1244	2237	4245	404	F2_1029	N	N	N	N	N	N	N	N	N	N	N	N	N	N	N	H	H	H	H	H	H	H	H	H	H	H	H	H	H	H	H	H	H	H	H	H	H	H	H	H	H	H	H	H
	1543	1177	5085	325	F2_1030	N	N	N	N	N	N	N	N	N	N	N	N	N	N	N	H	H	H	H	H	H	H	H	H	H	H	H	H	H	H	H	H	H	H	H	H	H	H	H	H	H	H	H	H
	1198	3328	3123	481	F2_1031	N	N	N	N	N	N	N	N	N	N	N	N	N	N	N	H	H	H	H	H	H	H	H	H	H	H	H	H	H	H	H	H	H	H	H	H	H	H	H	H	H	H	H	H
	1725	1852	4116	437	F2_1032	N	N	N	N	N	N	N	N	N	N	N	N	N	N	N	H	H	H	H	H	H	H	H	H	H	H	H	H	H	H	H	H	H	H	H	H	H	H	H	H	H	H	H	H
	1722	1644	4364	400	F2_1033	N	N	N	N	N	N	N	N	N	N	N	N	N	N	N	B	B	B	B	B	B	B	B	B	B	B	B	B	B	B	B	B	B	B	B	B	B	B	B	B	B	B	B	B
	1500	1862	4285	483	F2_1034	N	N	N	N	N	N	N	N	N	N	N	N	N	N	N	H	H	H	H	H	H	H	H	H	H	H	H	H	H	H	H	H	H	H	H	H	H	H	H	H	H	H	H	H
	2834	878	3863	555	F2_1036	N	N	N	N	N	N	N	N	N	N	N	N	N	N	N	A	A	A	A	N	N	H	H	H	H	H	H	H	H	H	H	H	H	H	H	H	H	H	H	H	H	H	H	H
	1410	1576	4554	590	F2_1037	N	N	N	N	N	N	N	N	N	N	N	N	N	N	N	H	H	H	H	H	H	H	H	H	H	H	H	H	H	H	H	H	H	H	H	H	H	H	H	H	H	H	H	H
	991	1722	5082	335	F2_1038	N	N	N	N	N	N	N	N	N	N	N	N	N	N	N	A	A	A	A	A	A	A	A	A	A	A	A	A	A	A	A	A	A	A	A	N	N	N	N	N	N	N	H	H
	2808	1996	2905	421	F2_1039	N	N	N	N	N	N	N	N	N	N	N	N	N	N	N	H	H	H	H	H	H	H	H	H	H	H	H	H	H	H	H	H	H	H	H	H	H	H	H	H	H	H	H	H
	1170	3402	3019	539	F2_1040	N	N	N	N	N	N	N	N	N	N	N	N	N	N	N	H	H	H	H	H	H	H	H	H	H	H	H	H	H	H	H	H	H	H	H	H	H	H	H	H	H	H	H	H
	972	2524	4283	351	F2_1041	N	N	N	N	N	N	N	N	N	N	N	N	N	N	N	B	B	B	B	B	B	B	B	B	B	B	B	B	B	B	B	B	B	B	B	B	B	B	B	B	B	B	B	B
	1758	1009	4709	654	F2_1043	N	N	N	N	N	N	N	N	N	N	N	N	N	N	N	H	H	H	H	H	H	H	H	H	H	H	H	H	H	H	H	H	H	H	H	N	N	N	N	N	N	N	B	B
	2745	583	4407	395	F2_1044	N	N	N	N	N	N	N	N	N	N	N	N	N	N	N	H	H	H	H	H	H	H	H	H	H	H	H	H	H	H	H	H	H	H	H	H	H	H	H	H	H	H	H	H
	1127	2084	4374	545	F2_1045	N	N	N	N	N	N	N	N	N	N	N	N	N	N	N	A	A	A	A	A	A	A	A	A	A	A	A	A	A	A	A	A	A	A	A	A	A	A	A	A	A	A	A	A
	1281	1891	4578	380	F2_1046	N	N	N	N	N	N	N	N	N	N	N	N	N	N	N	H	H	H	H	H	H	H	H	H	H	H	H	H	H	H	H	H	H	H	H	H	H	H	H	H	H	H	H	H
	1459	2133	4037	501	F2_1048	N	N	N	N	N	N	N	N	N	N	N	N	N	N	N	H	H	H	H	H	H	H	H	H	H	H	H	H	H	H	H	H	H	H	H	H	H	H	H	H	H	H	H	H
	1202	2061	4419	448	F2_1049	N	N	N	N	N	N	N	N	N	N	N	N	N	N	N	A	A	A	A	A	A	A	A	A	A	A	A	A	N	N	N	N	N	N	H	H	H	H	H	H	H	H	H	H
	1577	1795	4365	393	F2_1050	N	N	N	N	N	N	N	N	N	N	N	N	N	N	N	A	A	A	A	A	A	A	A	A	A	A	A	A	A	A	A	A	A	A	A	A	A	A	A	A	A	A	A	A
	2331	2541	2829	429	F2_1051	N	N	N	N	N	N	N	N	N	N	N	N	N	N	N	H	H	H	H	H	H	H	H	H	H	H	H	H	H	H	H	H	H	H	H	H	H	H	H	H	H	H	H	H
	2670	1650	3311	499	F2_1052	N	N	N	N	N	N	N	N	N	N	N	N	N	N	N	H	H	H	H	H	H	H	H	H	H	H	H	H	H	H	H	H	H	H	H	H	H	H	H	H	H	H	H	H
	849	1922	4910	449	F2_1053	N	N	N	N	N	N	N	N	N	N	N	N	N	N	N	H	H	H	H	H	H	H	H	H	H	H	H	H	H	H	H	H	H	H	H	H	H	H	H	H	H	H	H	H
	2913	127	4399	691	F2_1054	N	N	N	N	N	N	N	N	N	N	N	N	N	N	N	A	A	A	A	A	A	A	A	A	A	A	A	A	A	A	A	A	A	A	A	A	A	A	A	A	A	A	A	A
	1751	538	5055	786	F2_1055	N	N	N	N	N	N	N	N	N	N	N	N	N	N	N	H	H	H	H	H	H	H	H	H	H	H	H	H	H	H	H	H	H	H	H	H	H	H	H	H	H	H	H	H
	794	2208	4717	411	F2_1056	N	N	N	N	N	N	N	N	N	N	N	N	N	N	N	H	H	H	H	H	H	H	H	H	H	H	H	H	H	H	H	H	H	H	H	H	H	H	H	H	H	H	H	H
	2159	410	4830	731	F2_1057	N	N	N	N	N	N	N	N	N	N	N	N	N	N	N	H	H	H	H	N	N	B	B	B	B	B	B	B	B	B	B	B	B	B	B	B	B	B	B	B	B	B	B	B
	509	1635	5672	314	F2_1058	N	N	N	N	N	N	N	N	N	N	N	N	N	N	N	B	B	B	B	B	B	B	B	B	B	B	B	B	N	N	N	N	N	N	H	H	H	H	H	H	H	H	H	H
	2417	1812	3346	555	F2_1059	N	N	N	N	N	N	N	N	N	N	N	N	N	N	N	A	A	A	A	A	A	A	A	A	A	A	N	H	H	H	H	H	H	H	H	H	H	H	H	H	H	H	H	H
	1087	3709	2921	413	F2_1060	N	N	N	N	N	N	N	N	N	N	N	N	N	N	N	H	H	H	H	H	H	H	H	H	H	H	H	H	H	H	H	H	H	H	H	N	N	N	N	N	N	N	B	B
	1662	2431	3692	345	F2_1061	N	N	N	N	N	N	N	N	N	N	N	N	N	N	N	H	H	H	H	H	H	H	H	H	H	H	H	H	H	H	H	H	H	H	H	H	H	H	H	H	H	H	H	H
	1583	2812	3265	470	F2_1063	N	N	N	N	N	N	N	N	N	N	N	N	N	N	N	A	A	A	A	A	A	A	A	A	A	A	A	A	A	A	A	A	A	A	A	A	A	A	A	A	A	A	A	A
	1796	1601	4395	338	F2_1064	N	N	N	N	N	N	N	N	N	N	N	N	N	N	N	A	A	A	A	A	A	A	A	A	A	A	A	A	A	A	A	A	A	A	A	A	A	A	A	A	A	A	A	A
	16	4439	3388	287	F2_1065	N	N	N	N	N	N	N	N	N	N	N	N	N	N	N	B	B	B	B	B	B	B	B	B	B	B	B	B	B	B	B	B	B	B	B	B	B	B	B	B	B	B	B	B
	16	4427	3430	257	F2_1066	N	N	N	N	N	N	N	N	N	N	N	N	N	N	N	B	B	B	B	B	B	B	B	B	B	B	B	B	B	B	B	B	B	B	B	B	B	B	B	B	B	B	B	B
	751	2670	4368	341	F2_1068	N	N	N	N	N	N	N	N	N	N	N	N	N	N	N	B	B	B	B	B	B	B	B	B	B	B	B	B	B	B	B	B	B	B	B	B	B	B	B	B	B	B	B	B
	1398	2241	4077	414	F2_1069	N	N	N	N	N	N	N	N	N	N	N	N	N	N	N	H	H	H	H	H	H	H	H	H	H	H	H	H	H	H	H	H	H	H	H	H	H	H	H	H	H	H	H	H
	1136	1282	5161	551	F2_1070	N	N	N	N	N	N	N	N	N	N	N	N	N	N	N	H	H	H	H	H	H	H	H	H	H	H	H	H	H	H	H	H	H	H	H	H	H	H	H	H	H	H	H	H
	1353	2341	3884	552	F2_1071	N	N	N	N	N	N	N	N	N	N	N	N	N	N	N	B	B	B	B	B	B	B	B	B	B	B	B	B	B	B	B	B	B	B	B	B	B	B	B	B	B	B	B	B
	704	1643	5440	343	F2_1072	N	N	N	N	N	N	N	N	N	N	N	N	N	N	N	A	A	A	A	A	A	A	A	A	A	A	A	A	A	A	A	A	A	A	A	A	A	A	A	A	A	A	A	A
	1452	1924	4275	479	F2_1073	N	N	N	N	N	N	N	N	N	N	N	N	N	N	N	H	H	H	H	H	H	H	H	H	H	H	H	H	H	H	H	H	H	H	H	H	H	H	H	H	H	H	H	H
	2152	1928	3613	437	F2_1074	N	N	N	N	N	N	N	N	N	N	N	N	N	N	N	H	H	H	H	H	H	H	H	H	H	H	H	H	H	H	H	H	H	H	H	H	H	H	H	H	H	H	H	H
	19	4336	3475	300	F2_1075	N	N	N	N	N	N	N	N	N	N	N	N	N	N	N	H	H	H	H	H	H	H	H	H	H	H	H	H	H	H	H	H	H	H	H	H	H	H	H	H	H	H	H	H
	2235	248	4654	993	F2_1076	N	N	N	N	N	N	N	N	N	N	N	N	N	N	N	H	H	H	H	H	H	H	H	H	H	H	H	H	H	H	H	H	H	H	H	H	H	H	H	H	H	H	H	H
	1528	1200	4990	412	F2_1078	N	N	N	N	N	N	N	N	N	N	N	N	N	N	N	H	H	H	H	H	H	H	H	H	H	H	H	H	H	H	H	H	H	H	H	H	H	H	H	H	H	H	H	H
	1413	1169	5165	383	F2_1079	N	N	N	N	N	N	N	N	N	N	N	N	N	N	N	B	B	B	B	B	B	B	B	B	B	B	B	B	B	B	B	B	B	B	B	B	B	B	B	B	B	B	B	B
	1378	1230	4970	552	F2_1080	N	N	N	N	N	N	N	N	N	N	N	N	N	N	N	H	H	H	H	H	H	H	H	H	H	H	H	H	H	H	H	H	H	H	H	H	H	H	H	H	H	H	H	H
	1374	1309	5029	418	F2_1081	N	N	N	N	N	N	N	N	N	N	N	N	N	N	N	H	H	H	H	H	H	H	H	H	H	H	H	H	H	H	H	H	H	H	H	H	H	H	H	H	H	H	H	H
	2017	1178	4422	513	F2_1082	N	N	N	N	N	N	N	N	N	N	N	N	N	N	N	H	H	H	H	H	H	H	H	H	H	H	H	H	H	H	H	H	H	H	H	H	H	H	H	H	H	H	H	H
	648	1781	5267	434	F2_1083	N	N	N	N	N	N	N	N	N	N	N	N	N	N	N	H	H	H	H	H	H	H	H	H	H	H	H	H	H	H	H	H	H	H	H	H	H	H	H	H	H	H	H	H
	1862	2850	3019	399	F2_1084	N	N	N	N	N	N	N	N	N	N	N	N	N	N	N	B	B	B	B	B	B	B	B	B	B	B	B	B	B	B	B	B	B	B	B	B	B	B	B	B	B	B	B	B
	1036	897	5797	400	F2_1085	N	N	N	N	N	N	N	N	N	N	N	N	N	N	N	A	A	A	A	A	A	A	A	A	A	A	A	A	A	A	A	A	A	A	A	A	A	A	A	A	A	A	A	A
	2954	1774	3007	395	F2_1087	N	N	N	N	N	N	N	N	N	N	N	N	N	N	N	A	A	A	A	A	A	A	A	A	A	A	A	A	A	A	A	A	A	A	A	A	A	A	A	A	A	A	A	A
	834	1861	5018	417	F2_1088	N	N	N	N	N	N	N	N	N	N	N	N	N	N	N	A	A	A	A	A	A	A	A	A	A	A	A	A	A	A	A	A	A	A	A	A	A	A	A	A	A	A	A	A
	2877	274	4152	827	F2_1089	N	N	N	N	N	N	N	N	N	N	N	N	N	N	N	A	A	A	A	N	N	H	H	H	H	H	H	H	N	N	N	N	N	N	A	A	A	A	A	A	A	A	A	A
	1535	2061	4148	386	F2_1090	N	N	N	N	N	N	N	N	N	N	N	N	N	N	N	H	H	H	H	H	H	H	H	H	H	H	H	H	H	H	H	H	H	H	H	H	H	H	H	H	H	H	H	H
	2456	2184	2908	582	F2_1091	N	N	N	N	N	N	N	N	N	N	N	N	N	N	N	H	H	H	H	H	H	H	H	H	H	H	H	H	H	H	H	H	H	H	H	H	H	H	H	H	H	H	H	H
	2476	1543	3430	681	F2_1092	N	N	N	N	N	N	N	N	N	N	N	N	N	N	N	B	B	B	B	B	B	B	B	B	B	B	B	B	B	B	B	B	B	B	B	B	B	B	B	B	B	B	B	B
	991	1141	5419	579	F2_1093	N	N	N	N	N	N	N	N	N	N	N	N	N	N	N	B	B	B	B	B	B	B	B	B	B	B	B	B	B	B	B	B	B	B	B	N	N	N	N	N	N	N	H	H
	2341	283	4665	841	F2_1094	N	N	N	N	N	N	N	N	N	N	N	N	N	N	N	H	H	H	H	H	H	H	H	H	H	H	H	H	H	H	H	H	H	H	H	H	H	H	H	H	H	H	H	H
	1387	2635	3573	535	F2_1095	N	N	N	N	N	N	N	N	N	N	N	N	N	N	N	B	B	B	B	B	B	B	B	B	B	B	B	B	B	B	B	B	B	B	B	B	B	B	B	B	B	B	B	B
	3088	292	4028	722	F2_1096	N	N	N	N	N	N	N	N	N	N	N	N	N	N	N	H	H	H	H	H	H	H	H	H	H	H	H	H	H	H	H	H	H	H	H	N	N	N	N	N	N	N	B	B
	1742	467	5587	334	F2_1097	N	N	N	N	N	N	N	N	N	N	N	N	N	N	N	H	H	H	H	H	H	H	H	H	H	H	H	H	H	H	H	H	H	H	H	H	H	H	H	H	H	H	H	H
	611	2723	4317	479	F2_1098	N	N	N	N	N	N	N	N	N	N	N	N	N	N	N	B	B	B	B	B	B	B	B	B	B	B	B	B	B	B	B	B	B	B	B	B	B	B	B	B	B	B	B	B
	2492	654	4171	813	F2_1099	N	N	N	N	N	N	N	N	N	N	N	N	N	N	N	A	A	A	A	N	N	H	H	H	H	H	H	H	H	H	H	H	H	H	H	H	H	H	H	H	H	H	H	H
	1865	214	5486	565	F2_1100	N	N	N	N	N	N	N	N	N	N	N	N	N	N	N	A	A	A	A	N	N	H	H	H	H	H	H	H	N	N	N	N	N	N	A	A	A	A	A	A	A	A	A	A
	2310	222	4987	611	F2_1103	N	N	N	N	N	N	N	N	N	N	N	N	N	N	N	A	A	A	A	A	A	A	A	A	A	A	A	A	A	A	A	A	A	A	A	A	A	A	A	A	A	A	A	A
	1493	2357	3863	417	F2_1104	N	N	N	N	N	N	N	N	N	N	N	N	N	N	N	H	H	H	H	H	H	H	H	H	H	H	H	H	H	H	H	H	H	H	H	H	H	H	H	H	H	H	H	H
	1	4128	3718	283	F2_1105	N	N	N	N	N	N	N	N	N	N	N	N	N	N	N	H	H	H	H	H	H	H	H	H	H	H	H	H	H	H	H	H	H	H	H	H	H	H	H	H	H	H	H	H
	1248	2040	4372	470	F2_1106	N	N	N	N	N	N	N	N	N	N	N	N	N	N	N	B	B	B	B	B	B	B	B	B	B	B	B	B	B	B	B	B	B	B	B	B	B	B	B	B	B	B	B	B
	2549	238	4668	675	F2_1107	N	N	N	N	N	N	N	N	N	N	N	N	N	N	N	H	H	H	H	H	H	H	H	H	H	H	N	B	B	B	B	B	B	B	B	B	B	B	B	B	B	B	B	B
	848	3724	3072	486	F2_1108	N	N	N	N	N	N	N	N	N	N	N	N	N	N	N	H	H	H	H	H	H	H	H	H	H	H	H	H	H	H	H	H	H	H	H	H	H	H	H	H	H	H	H	H
	1403	2801	3490	436	F2_1109	N	N	N	N	N	N	N	N	N	N	N	N	N	N	N	H	H	H	H	H	H	H	H	H	H	H	H	H	N	N	N	N	N	N	B	B	B	B	B	B	B	B	B	B
	2875	427	3823	1005	F2_1110	N	N	N	N	N	N	N	N	N	N	N	N	N	N	N	A	A	A	A	N	N	H	H	H	H	H	H	H	H	H	H	H	H	H	H	H	H	H	H	H	H	H	H	N
	1647	2056	3871	556	F2_1111	N	N	N	N	N	N	N	N	N	N	N	N	N	N	N	H	H	H	H	H	H	H	H	H	H	H	H	H	H	H	H	H	H	H	H	H	H	H	H	H	H	H	H	H
	2036	1118	4458	518	F2_1112	N	N	N	N	N	N	N	N	N	N	N	N	N	N	N	H	H	H	H	H	H	H	H	H	H	H	H	H	H	H	H	H	H	H	H	H	H	H	H	H	H	H	H	H
	2049	1263	4303	515	F2_1113	N	N	N	N	N	N	N	N	N	N	N	N	N	N	N	A	A	A	A	A	A	A	A	A	A	A	A	A	A	A	A	A	A	A	A	A	A	A	A	A	A	A	A	A
	1344	762	5571	453	F2_1114	N	N	N	N	N	N	N	N	N	N	N	N	N	N	N	H	H	H	H	H	H	H	H	H	H	H	H	H	H	H	H	H	H	H	H	H	H	H	H	H	H	H	H	H
	3376	218	3722	814	F2_1115	N	N	N	N	N	N	N	N	N	N	N	N	N	N	N	H	H	H	H	H	H	H	H	H	H	H	H	H	H	H	H	H	H	H	H	H	H	H	H	H	H	H	H	H
	28	4422	3454	226	F2_1116	N	N	N	N	N	N	N	N	N	N	N	N	N	N	N	B	B	B	B	B	B	B	B	B	B	B	B	B	B	B	B	B	B	B	B	B	B	B	B	B	B	B	B	B
	1431	1329	4888	482	F2_1117	N	N	N	N	N	N	N	N	N	N	N	N	N	N	N	A	A	A	A	A	A	A	A	A	A	A	A	A	A	A	A	A	A	A	A	A	A	A	A	A	A	A	A	A
	2293	211	4885	741	F2_1118	N	N	N	N	N	N	N	N	N	N	N	N	N	N	N	H	H	H	H	H	H	H	H	H	H	H	H	H	H	H	H	H	H	H	H	N	N	N	N	N	N	N	B	B
	2491	256	4639	744	F2_1119	N	N	N	N	N	N	N	N	N	N	N	N	N	N	N	A	A	A	A	A	A	A	A	A	A	A	A	A	A	A	A	A	A	A	A	A	A	A	A	A	A	A	A	A
	3503	315	3872	440	F2_1120	N	N	N	N	N	N	N	N	N	N	N	N	N	N	N	H	H	H	H	H	H	H	H	H	H	H	H	H	H	H	H	H	H	H	H	H	H	H	H	H	H	H	H	H
	1478	1248	4836	568	F2_1121	N	N	N	N	N	N	N	N	N	N	N	N	N	N	N	H	H	H	H	H	H	H	H	H	H	H	H	H	H	H	H	H	H	H	H	H	H	H	H	H	H	H	H	H
	1418	2296	3909	507	F2_1122	N	N	N	N	N	N	N	N	N	N	N	N	N	N	N	B	B	B	B	B	B	B	B	B	B	B	B	B	B	B	B	B	B	B	B	B	B	B	B	B	B	B	B	B
	1115	1527	4891	597	F2_1123	N	N	N	N	N	N	N	N	N	N	N	N	N	N	N	H	H	H	H	H	H	H	H	H	H	H	H	H	H	H	H	H	H	H	H	N	N	N	N	N	N	N	B	B
	1399	1677	4569	485	F2_1124	N	N	N	N	N	N	N	N	N	N	N	N	N	N	N	H	H	H	H	H	H	H	H	H	H	H	H	H	H	H	H	H	H	H	H	H	H	H	H	H	H	H	H	H
	1669	1981	4072	408	F2_1125	N	N	N	N	N	N	N	N	N	N	N	N	N	N	N	A	A	A	A	A	A	A	A	A	A	A	A	A	A	A	A	A	A	A	A	A	A	A	A	A	A	A	A	A
	580	2166	4962	422	F2_1126	N	N	N	N	N	N	N	N	N	N	N	N	N	N	N	H	H	H	H	H	H	H	H	H	H	H	H	H	H	H	H	H	H	H	H	H	H	H	H	H	H	H	H	H
	1172	2235	4212	511	F2_1127	N	N	N	N	N	N	N	N	N	N	N	N	N	N	N	B	B	B	B	B	B	B	B	B	B	B	B	B	B	B	B	B	B	B	B	N	N	N	N	N	N	N	H	H
	3934	203	3040	953	F2_1128	N	N	N	N	N	N	N	N	N	N	N	N	N	N	N	A	A	A	A	A	A	A	A	A	A	A	A	A	A	A	A	A	A	A	A	A	A	A	A	A	A	A	A	A
	2354	400	4564	812	F2_1129	N	N	N	N	N	N	N	N	N	N	N	N	N	N	N	H	H	H	H	H	H	H	H	H	H	H	H	H	H	H	H	H	H	H	H	H	H	H	H	H	H	H	H	H
	3760	56	3401	913	F2_1130	N	N	N	N	N	N	N	N	N	N	N	N	N	N	N	A	A	A	A	A	A	A	A	A	A	A	A	A	A	A	A	A	A	A	A	A	A	A	A	A	A	A	A	A
	1440	2058	4111	521	F2_1131	N	N	N	N	N	N	N	N	N	N	N	N	N	N	N	B	B	B	B	B	B	B	B	B	B	B	B	B	B	B	B	B	B	B	B	B	B	B	B	B	B	B	B	N
	2016	348	5017	749	F2_1132	N	N	N	N	N	N	N	N	N	N	N	N	N	N	N	A	A	A	A	A	A	A	A	A	A	A	N	H	H	H	H	H	H	H	H	H	H	H	H	H	H	H	H	H
	798	1461	5399	472	F2_1133	N	N	N	N	N	N	N	N	N	N	N	N	N	N	N	A	A	A	A	A	A	A	A	A	A	A	A	A	A	A	A	A	A	A	A	N	N	N	N	N	N	N	H	H
	1670	1700	4255	505	F2_1134	N	N	N	N	N	N	N	N	N	N	N	N	N	N	N	B	B	B	B	B	B	B	B	B	B	B	B	B	B	B	B	B	B	B	B	B	B	B	B	B	B	B	B	B
	1831	1428	4498	373	F2_1135	N	N	N	N	N	N	N	N	N	N	N	N	N	N	N	H	H	H	H	H	H	H	H	H	H	H	H	H	H	H	H	H	H	H	H	N	N	N	N	N	N	N	B	B
	1573	2322	3585	650	F2_1136	N	N	N	N	N	N	N	N	N	N	N	N	N	N	N	B	B	B	B	B	B	B	B	B	B	B	B	B	B	B	B	B	B	B	B	B	B	B	B	B	B	B	B	B
	1186	1626	4962	356	F2_1137	N	N	N	N	N	N	N	N	N	N	N	N	N	N	N	H	H	H	H	H	H	H	H	H	H	H	H	H	H	H	H	H	H	H	H	H	H	H	H	H	H	H	H	H
	1375	2076	4367	312	F2_1138	N	N	N	N	N	N	N	N	N	N	N	N	N	N	N	B	B	B	B	B	B	B	B	B	B	B	B	B	B	B	B	B	B	B	B	B	B	B	B	B	B	B	B	B
	776	2433	4494	427	F2_1139	N	N	N	N	N	N	N	N	N	N	N	N	N	N	N	H	H	H	H	H	H	H	H	H	H	H	H	H	H	H	H	H	H	H	H	H	H	H	H	H	H	H	H	H
	2099	171	5274	586	F2_1140	N	N	N	N	N	N	N	N	N	N	N	N	N	N	N	H	H	H	H	H	H	H	H	H	H	H	H	H	H	H	H	H	H	H	H	H	H	H	H	H	H	H	H	H
	2986	283	4041	820	F2_1141	N	N	N	N	N	N	N	N	N	N	N	N	N	N	N	H	H	H	H	H	H	H	H	H	H	H	N	B	B	B	B	B	B	B	B	B	B	B	B	B	B	B	B	B
	1559	2498	3573	500	F2_1142	N	N	N	N	N	N	N	N	N	N	N	N	N	N	N	B	B	B	B	B	B	B	B	B	B	B	B	B	B	B	B	B	B	B	B	B	B	B	B	B	B	B	B	B
	1121	2565	3994	450	F2_1143	N	N	N	N	N	N	N	N	N	N	N	N	N	N	N	A	A	A	A	A	A	A	A	A	A	A	A	A	A	A	A	A	A	A	A	A	A	A	A	A	A	A	A	A
	2315	1045	4296	474	F2_1144	N	N	N	N	N	N	N	N	N	N	N	N	N	N	N	A	A	A	A	A	A	A	A	A	A	A	A	A	A	A	A	A	A	A	A	A	A	A	A	A	A	A	A	A
	1130	1185	5471	344	F2_1145	N	N	N	N	N	N	N	N	N	N	N	N	N	N	N	H	H	H	H	H	H	H	H	H	H	H	H	H	H	H	H	H	H	H	H	H	H	H	H	H	H	H	H	H
	834	3411	3344	541	F2_1146	N	N	N	N	N	N	N	N	N	N	N	N	N	N	N	H	H	H	H	H	H	H	H	H	H	H	H	H	H	H	H	H	H	H	H	H	H	H	H	H	H	H	H	H
	799	3457	3312	562	F2_1147	N	N	N	N	N	N	N	N	N	N	N	N	N	N	N	H	H	H	H	H	H	H	N	N	N	B	B	B	B	B	B	B	B	B	B	B	B	B	B	B	B	B	B	B
	686	1441	5638	365	F2_1148	N	N	N	N	N	N	N	N	N	N	N	N	N	N	N	H	H	H	H	H	H	H	H	H	H	H	H	H	H	H	H	H	H	H	H	H	H	H	H	H	H	H	H	H
	1882	2321	3473	454	F2_1149	N	N	N	N	N	N	N	N	N	N	N	N	N	N	N	A	A	A	A	A	A	A	A	A	A	A	A	A	A	A	A	A	A	A	A	A	A	A	A	A	A	A	A	A
	1127	2761	3747	495	F2_1150	N	N	N	N	N	N	N	N	N	N	N	N	N	N	N	A	A	A	A	A	A	A	A	A	A	A	A	A	A	A	A	A	A	A	A	A	A	A	A	A	A	A	A	A
	883	3268	3351	628	F2_1151	N	N	N	N	N	N	N	N	N	N	N	N	N	N	N	H	H	H	H	H	H	H	H	H	H	H	H	H	H	H	H	H	H	H	H	H	H	H	H	H	H	H	H	H
	1446	1900	4459	325	F2_1152	N	N	N	N	N	N	N	N	N	N	N	N	N	N	N	A	A	A	A	A	A	A	A	A	A	A	A	A	A	A	A	A	A	A	A	A	A	A	A	A	A	A	A	A
	689	2101	4811	529	F2_1153	N	N	N	N	N	N	N	N	N	N	N	N	N	N	N	B	B	B	B	B	B	B	B	B	B	B	B	B	B	B	B	B	B	B	B	B	B	B	B	B	B	B	B	B
	2184	1501	4012	433	F2_1154	N	N	N	N	N	N	N	N	N	N	N	N	N	N	N	H	H	H	H	H	H	H	H	H	H	H	H	H	H	H	H	H	H	H	H	H	H	H	H	H	H	H	H	H
	1522	2117	3996	495	F2_1155	N	N	N	N	N	N	N	N	N	N	N	N	N	N	N	H	H	H	H	H	H	H	H	H	H	H	H	H	H	H	H	H	H	H	H	H	H	H	H	H	H	H	H	H
	1886	1443	4194	607	F2_1156	N	N	N	N	N	N	N	N	N	N	N	N	N	N	N	H	H	H	H	H	H	H	H	H	H	H	H	H	H	H	H	H	H	H	H	H	H	H	H	H	H	H	H	H
	1283	1028	5177	642	F2_1157	N	N	N	N	N	N	N	N	N	N	N	N	N	N	N	A	A	A	A	N	N	H	H	H	H	H	H	H	H	H	H	H	H	H	H	H	H	H	H	H	H	H	H	H
	2776	265	4070	1019	F2_1158	N	N	N	N	N	N	N	N	N	N	N	N	N	N	N	A	N	N	N	N	N	H	H	H	H	H	H	H	H	H	H	H	H	H	H	H	H	H	H	H	H	H	H	H
	1944	2080	3727	379	F2_1159	N	N	N	N	N	N	N	N	N	N	N	N	N	N	N	A	A	A	A	A	A	A	A	A	A	A	A	A	A	A	A	A	A	A	A	A	A	A	A	A	A	A	A	A
	2100	2394	3031	605	F2_1160	N	N	N	N	N	N	N	N	N	N	N	N	N	N	N	H	H	H	H	H	H	H	H	H	H	H	H	H	H	H	H	H	H	H	H	H	H	H	H	H	H	H	H	H
	2356	272	4703	799	F2_1161	N	N	N	N	N	N	N	N	N	N	N	N	N	N	N	H	H	H	H	H	H	H	H	H	H	H	H	H	H	H	H	H	H	H	H	H	H	H	H	H	H	H	H	H
	852	2423	4441	414	F2_1162	N	N	N	N	N	N	N	N	N	N	N	N	N	N	N	H	H	H	H	H	H	H	H	H	H	H	H	H	H	H	H	H	H	H	H	H	H	H	H	H	H	H	H	H
	1962	2378	3373	417	F2_1163	N	N	N	N	N	N	N	N	N	N	N	N	N	N	N	A	A	A	A	A	A	A	A	A	A	A	A	A	A	A	A	A	A	A	A	A	A	A	A	A	A	A	A	A
	2757	250	4381	742	F2_1164	N	N	N	N	N	N	N	N	N	N	N	N	N	N	N	A	A	A	A	A	A	A	A	A	A	A	A	A	A	A	A	A	A	A	A	A	A	A	A	A	A	A	A	A
	1530	2307	3993	300	F2_1165	N	N	N	N	N	N	N	N	N	N	N	N	N	N	N	B	B	B	B	B	B	B	B	B	B	B	B	B	B	B	B	B	B	B	B	B	B	B	B	B	B	B	B	B
	1632	2213	3806	479	F2_1166	N	N	N	N	N	N	N	N	N	N	N	N	N	N	N	A	A	A	A	A	A	A	A	A	A	A	A	A	A	A	A	A	A	A	A	A	A	A	A	A	A	A	A	A
	2074	1875	3754	427	F2_1167	N	N	N	N	N	N	N	N	N	N	N	N	N	N	N	H	H	H	H	H	H	H	H	H	H	H	H	H	H	H	H	H	H	H	H	N	N	N	N	N	N	N	A	A
	1871	1986	3864	409	F2_1168	N	N	N	N	N	N	N	N	N	N	N	N	N	N	N	H	H	H	H	H	H	H	H	H	H	H	H	H	H	H	H	H	H	H	H	H	H	H	H	H	H	H	H	H
	1552	846	5359	373	F2_1169	N	N	N	N	N	N	N	N	N	N	N	N	N	N	N	B	B	B	B	B	B	B	B	B	B	B	B	B	B	B	B	B	B	B	B	B	B	B	B	B	B	B	B	B
	2844	805	4144	337	F2_1170	N	N	N	N	N	N	N	N	N	N	N	N	N	N	N	B	B	B	B	B	B	B	B	B	B	B	B	B	B	B	B	B	B	B	B	B	B	B	B	B	B	B	B	B
	1252	2124	4378	376	F2_1171	N	N	N	N	N	N	N	N	N	N	N	N	N	N	N	H	H	H	H	H	H	H	H	H	H	H	H	H	H	H	H	H	H	H	H	H	H	H	H	H	H	H	H	H
	1381	1326	4842	581	F2_1172	N	N	N	N	N	N	N	N	N	N	N	N	N	N	N	H	H	H	H	H	H	H	H	H	H	H	H	H	H	H	H	H	H	H	H	H	H	H	H	H	H	H	H	H
	600	2038	5084	408	F2_1173	N	N	N	N	N	N	N	N	N	N	N	N	N	N	N	H	H	H	H	H	H	H	H	H	H	H	H	H	H	H	H	H	H	H	H	H	H	H	H	H	H	H	H	H
	1749	1873	4047	461	F2_1174	N	N	N	N	N	N	N	N	N	N	N	N	N	N	N	B	B	B	B	B	B	B	B	B	B	B	B	B	B	B	B	B	B	B	B	B	B	B	B	B	B	B	B	B
	1773	1955	3728	674	F2_1175	N	N	N	N	N	N	N	N	N	N	N	N	N	N	N	B	B	B	B	B	B	B	B	B	B	B	B	B	B	B	B	B	B	B	B	B	B	B	B	B	B	B	B	B
	1739	2100	3957	334	F2_1176	N	N	N	N	N	N	N	N	N	N	N	N	N	N	N	B	B	B	B	B	B	B	B	B	B	B	B	B	B	B	B	B	B	B	B	B	B	B	B	B	B	B	B	B
	1902	1533	4107	588	F2_1177	N	N	N	N	N	N	N	N	N	N	N	N	N	N	N	H	H	H	H	H	H	H	H	H	H	H	H	H	H	H	H	H	H	H	H	H	H	H	H	H	H	H	H	H
	2245	1770	3568	547	F2_1178	N	N	N	N	N	N	N	N	N	N	N	N	N	N	N	A	A	A	A	A	A	A	A	A	A	A	A	A	A	A	A	A	A	A	A	A	A	A	A	A	A	A	A	A
	1770	1470	4345	545	F2_1179	N	N	N	N	N	N	N	N	N	N	N	N	N	N	N	A	A	A	A	A	A	A	A	A	A	A	A	A	N	N	N	N	N	N	H	H	H	H	H	H	H	H	H	H
	1329	2951	3443	407	F2_1180	N	N	N	N	N	N	N	N	N	N	N	N	N	N	N	H	H	H	H	H	H	H	H	H	H	H	H	H	H	H	H	H	H	H	H	H	H	H	H	H	H	H	H	H
	2544	397	4393	796	F2_1181	N	N	N	N	N	N	N	N	N	N	N	N	N	N	N	H	H	H	H	H	H	H	H	H	H	H	N	B	B	B	B	B	B	B	B	B	B	B	B	B	B	B	B	B
	1447	1503	4675	505	F2_1182	N	N	N	N	N	N	N	N	N	N	N	N	N	N	N	B	B	B	B	B	B	B	B	B	B	B	B	B	B	B	B	B	B	B	B	B	B	B	B	B	B	B	B	B
	822	2104	4806	398	F2_1183	N	N	N	N	N	N	N	N	N	N	N	N	N	N	N	H	H	H	H	H	H	H	H	H	H	H	H	H	N	N	N	N	N	N	B	B	B	B	B	B	B	B	B	B
	1974	1614	3999	543	F2_1184	N	N	N	N	N	N	N	N	N	N	N	N	N	N	N	B	B	B	B	B	B	B	B	B	B	B	B	B	B	B	B	B	B	B	B	B	B	B	B	B	B	B	B	B
	928	2330	4487	385	F2_1185	N	N	N	N	N	N	N	N	N	N	N	N	N	N	N	B	B	B	B	B	B	B	B	B	B	B	B	B	B	B	B	B	B	B	B	B	B	B	B	B	B	B	B	B
	2105	1081	4560	384	F2_1186	N	N	N	N	N	N	N	N	N	N	N	N	N	N	N	H	H	H	H	H	H	H	H	H	H	H	H	H	H	H	H	H	H	H	H	H	H	H	H	H	H	H	H	H
	2593	569	3970	998	F2_1187	N	N	N	N	N	N	N	N	N	N	N	N	N	N	N	A	A	A	A	N	N	H	H	H	H	H	H	H	H	H	H	H	H	H	H	H	H	H	H	H	H	H	H	H
	1371	2039	4250	470	F2_1188	N	N	N	N	N	N	N	N	N	N	N	N	N	N	N	B	B	B	B	B	B	B	B	B	B	B	B	B	B	B	B	B	B	B	B	B	B	B	B	B	B	B	B	B
	1401	1626	4642	461	F2_1189	N	N	N	N	N	N	N	N	N	N	N	N	N	N	N	H	H	H	H	H	H	H	H	H	H	H	H	H	H	H	H	H	H	H	H	N	N	N	N	N	N	N	B	B
	2506	261	4564	799	F2_1190	N	N	N	N	N	N	N	N	N	N	N	N	N	N	N	H	H	H	H	H	H	H	H	H	H	H	H	H	H	H	H	H	H	H	H	N	N	N	N	N	N	N	A	A
	832	2102	4752	444	F2_1191	N	N	N	N	N	N	N	N	N	N	N	N	N	N	N	A	A	A	A	A	A	A	A	A	A	A	A	A	A	A	A	A	A	A	A	A	A	A	A	A	A	A	A	A
	524	3228	3998	380	F2_1192	N	N	N	N	N	N	N	N	N	N	N	N	N	N	N	H	H	H	H	H	H	H	H	H	H	H	H	H	H	H	H	H	H	H	H	H	H	H	H	H	H	H	H	H
	643	2821	4281	385	F2_1193	N	N	N	N	N	N	N	N	N	N	N	N	N	N	N	A	A	A	A	A	A	A	A	A	A	A	N	H	H	H	H	H	H	H	H	H	H	H	H	H	H	H	H	H
	2715	148	4635	632	F2_1194	N	N	N	N	N	N	N	N	N	N	N	N	N	N	N	H	H	H	H	H	H	H	H	H	H	H	H	H	H	H	H	H	H	H	H	H	H	H	H	H	H	H	H	H
	532	742	6530	326	F2_1195	N	N	N	N	N	N	N	N	N	N	N	N	N	N	N	B	N	N	H	H	H	H	N	N	N	B	B	B	B	B	B	B	B	B	B	B	B	B	B	B	B	B	B	B
	499	726	6559	346	F2_1196	N	N	N	N	N	N	N	N	N	N	N	N	N	N	N	B	N	N	H	H	H	H	H	H	H	H	N	B	B	B	B	B	B	B	B	B	B	B	B	B	B	B	B	B
	1341	3112	3245	432	F2_1197	N	N	N	N	N	N	N	N	N	N	N	N	N	N	N	H	H	H	H	H	H	H	H	H	H	H	H	H	H	H	H	H	H	H	H	H	H	H	H	H	H	H	H	H
	1792	1946	3924	468	F2_1199	N	N	N	N	N	N	N	N	N	N	N	N	N	N	N	A	A	A	A	A	A	A	A	A	A	A	A	A	A	A	A	A	A	A	A	A	A	A	A	A	A	A	A	A
	279	423	7053	375	F2_1200	N	N	N	N	N	N	N	N	N	N	N	N	N	N	N	H	H	H	H	H	H	H	H	H	H	H	H	H	H	H	H	H	H	H	H	H	H	H	H	H	H	H	H	H
	3	3323	4466	338	F2_1201	N	N	N	N	N	N	N	N	N	N	N	N	N	N	N	B	B	B	B	B	B	B	B	B	B	B	B	B	B	B	B	B	B	B	B	B	B	B	B	B	B	B	B	B
	2980	347	3903	900	F2_1202	N	N	N	N	N	N	N	N	N	N	N	N	N	N	N	A	A	A	A	A	A	A	A	A	A	A	N	H	H	H	H	H	H	H	H	H	H	H	H	H	H	H	H	N
	1267	2028	4322	513	F2_1203	N	N	N	N	N	N	N	N	N	N	N	N	N	N	N	B	B	B	B	B	B	B	B	B	B	B	B	B	B	B	B	B	B	B	B	B	B	B	B	B	B	B	B	B
	2065	1950	3618	497	F2_1204	N	N	N	N	N	N	N	N	N	N	N	N	N	N	N	A	A	A	A	A	A	A	A	A	A	A	A	A	A	A	A	A	A	A	A	A	A	A	A	A	A	A	A	A
	2185	1882	3706	357	F2_1205	N	N	N	N	N	N	N	N	N	N	N	N	N	N	N	H	H	H	H	H	H	H	H	H	H	H	N	B	N	N	N	N	N	N	A	A	A	A	A	A	A	A	A	A
	3199	153	4070	708	F2_1206	N	N	N	N	N	N	N	N	N	N	N	N	N	N	N	H	H	H	H	H	H	H	H	H	H	H	H	H	H	H	H	H	H	H	H	H	H	H	H	H	H	H	H	H
	1398	1730	4646	356	F2_1207	N	N	N	N	N	N	N	N	N	N	N	N	N	N	N	B	B	B	B	B	B	B	B	B	B	B	B	B	B	B	B	B	B	B	B	B	B	B	B	B	B	B	B	B
	2136	1511	4096	387	F2_1208	N	N	N	N	N	N	N	N	N	N	N	N	N	N	N	B	B	B	B	B	B	B	B	B	B	B	B	B	B	B	B	B	B	B	B	B	B	B	B	B	B	B	B	B
	1743	1390	4376	621	F2_1209	N	N	N	N	N	N	N	N	N	N	N	N	N	N	N	A	A	A	A	A	A	A	A	A	A	A	A	A	A	A	A	A	A	A	A	A	A	A	A	A	A	A	A	A
	1575	889	5280	386	F2_1210	N	N	N	N	N	N	N	N	N	N	N	N	N	N	N	A	A	A	A	A	A	A	A	A	A	A	A	A	A	A	A	A	A	A	A	A	A	A	A	A	A	A	A	A
	2258	310	4689	873	F2_1212	N	N	N	N	N	N	N	N	N	N	N	N	N	N	N	H	H	H	H	H	H	H	H	H	H	H	H	H	H	H	H	H	H	H	H	H	H	H	H	H	H	H	H	H
	2742	144	4340	904	F2_1213	N	N	N	N	N	N	N	N	N	N	N	N	N	N	N	A	A	A	A	A	A	A	A	A	A	A	A	A	A	A	A	A	A	A	A	A	A	A	A	A	A	A	A	A
	2645	210	4351	924	F2_1214	N	N	N	N	N	N	N	N	N	N	N	N	N	N	N	A	A	A	A	A	A	A	A	A	A	A	N	H	H	H	H	H	H	H	H	H	H	H	H	H	H	H	H	N
	2327	423	4636	744	F2_1215	N	N	N	N	N	N	N	N	N	N	N	N	N	N	N	H	H	H	H	H	H	H	H	H	H	H	H	H	H	H	H	H	H	H	H	H	H	H	H	H	H	H	H	H
	4185	110	3083	752	F2_1216	N	N	N	N	N	N	N	N	N	N	N	N	N	N	N	A	A	A	A	A	A	A	N	N	N	N	N	H	H	H	H	H	H	H	H	N	N	N	N	N	N	N	A	A
	1308	2040	4510	272	F2_1217	N	N	N	N	N	N	N	N	N	N	N	N	N	N	N	H	H	H	H	H	H	H	H	H	H	H	H	H	H	H	H	H	H	H	H	N	N	N	N	N	N	N	B	B
	1618	1322	4637	553	F2_1218	N	N	N	N	N	N	N	N	N	N	N	N	N	N	N	H	H	H	H	H	H	H	H	H	H	H	H	H	H	H	H	H	H	H	H	H	H	H	H	H	H	H	H	H
	2527	77	4883	643	F2_1219	N	N	N	N	N	N	N	N	N	N	N	N	N	N	N	H	H	H	H	H	H	H	H	H	H	H	H	H	H	H	H	H	H	H	H	N	N	N	N	N	N	N	A	A
	1181	2667	3876	406	F2_1220	N	N	N	N	N	N	N	N	N	N	N	N	N	N	N	H	H	H	H	H	H	H	H	H	H	H	H	H	H	H	H	H	H	H	H	H	H	H	H	H	H	H	H	H
	943	2481	4250	456	F2_1221	N	N	N	N	N	N	N	N	N	N	N	N	N	N	N	H	H	H	H	H	H	H	H	H	H	H	H	H	H	H	H	H	H	H	H	H	H	H	H	H	H	H	H	H
	1267	2262	4209	392	F2_1222	N	N	N	N	N	N	N	N	N	N	N	N	N	N	N	H	H	H	H	H	H	H	H	H	H	H	H	H	H	H	H	H	H	H	H	H	H	H	H	H	H	H	H	H
	2678	80	4694	678	F2_1224	N	N	N	N	N	N	N	N	N	N	N	N	N	N	N	H	H	H	H	H	H	H	H	H	H	H	H	H	H	H	H	H	H	H	H	H	H	H	H	H	H	H	H	H
	1785	1065	4890	390	F2_1225	N	N	N	N	N	N	N	N	N	N	N	N	N	N	N	H	H	H	H	H	H	H	H	H	H	H	H	H	H	H	H	H	H	H	H	H	H	H	H	H	H	H	H	H
	1306	1698	4829	297	F2_1226	N	N	N	N	N	N	N	N	N	N	N	N	N	N	N	H	H	H	H	H	H	H	H	H	H	H	H	H	H	H	H	H	H	H	H	H	H	H	H	H	H	H	H	H
	810	2019	4981	320	F2_1227	N	N	N	N	N	N	N	N	N	N	N	N	N	N	N	B	B	B	B	B	B	B	B	B	B	B	B	B	B	B	B	B	B	B	B	B	B	B	B	B	B	B	B	B
	1076	3066	3536	452	F2_1228	N	N	N	N	N	N	N	N	N	N	N	N	N	N	N	H	H	H	H	H	H	H	N	N	N	B	B	B	B	B	B	B	B	B	B	B	B	B	B	B	B	B	B	B
	967	2002	4760	401	F2_1229	N	N	N	N	N	N	N	N	N	N	N	N	N	N	N	H	H	H	H	H	H	H	H	H	H	H	H	H	H	H	H	H	H	H	H	H	H	H	H	H	H	H	H	H
	2640	269	4359	862	F2_1230	N	N	N	N	N	N	N	N	N	N	N	N	N	N	N	A	A	A	A	A	A	A	A	A	A	A	A	A	A	A	A	A	A	A	A	A	A	A	A	A	A	A	A	A
	1670	1562	4366	532	F2_1231	N	N	N	N	N	N	N	N	N	N	N	N	N	N	N	A	A	A	A	A	A	A	A	A	A	A	A	A	A	A	A	A	A	A	A	A	A	A	A	A	A	A	A	A
	1319	2346	3958	507	F2_1232	N	N	N	N	N	N	N	N	N	N	N	N	N	N	N	H	H	H	H	H	H	H	H	H	H	H	H	H	H	H	H	H	H	H	H	H	H	H	H	H	H	H	H	H
	1142	2451	4098	439	F2_1233	N	N	N	N	N	N	N	N	N	N	N	N	N	N	N	B	B	B	B	B	B	B	B	B	B	B	B	B	B	B	B	B	B	B	B	B	B	B	B	B	B	B	B	B
	1744	2368	3573	445	F2_1234	N	N	N	N	N	N	N	N	N	N	N	N	N	N	N	B	B	B	B	B	B	B	B	B	B	B	B	B	B	B	B	B	B	B	B	B	B	B	B	B	B	B	B	B
	959	1589	5210	372	F2_1235	N	N	N	N	N	N	N	N	N	N	N	N	N	N	N	A	A	A	A	A	A	A	A	A	A	A	A	A	A	A	A	A	A	A	A	A	A	A	A	A	A	A	A	A
	1327	1618	4680	505	F2_1236	N	N	N	N	N	N	N	N	N	N	N	N	N	N	N	H	H	H	H	H	H	H	H	H	H	H	H	H	H	H	H	H	H	H	H	H	H	H	H	H	H	H	H	H
	1330	2438	3928	434	F2_1237	N	N	N	N	N	N	N	N	N	N	N	N	N	N	N	H	H	H	H	H	H	H	H	H	H	H	H	H	H	H	H	H	H	H	H	H	H	H	H	H	H	H	H	H
	442	2448	4885	355	F2_1238	N	N	N	N	N	N	N	N	N	N	N	N	N	N	N	H	H	H	H	H	H	H	H	H	H	H	H	H	H	H	H	H	H	H	H	H	H	H	H	H	H	H	H	H
	1236	2227	4263	404	F2_1239	N	N	N	N	N	N	N	N	N	N	N	N	N	N	N	H	H	H	H	H	H	H	H	H	H	H	H	H	H	H	H	H	H	H	H	H	H	H	H	H	H	H	H	H
	1559	1726	4461	384	F2_1240	N	N	N	N	N	N	N	N	N	N	N	N	N	N	N	H	H	H	H	H	H	H	H	H	H	H	H	H	H	H	H	H	H	H	H	H	H	H	H	H	H	H	H	H
	1072	2444	4145	469	F2_1241	N	N	N	N	N	N	N	N	N	N	N	N	N	N	N	A	A	A	A	A	A	A	A	A	A	A	A	A	A	A	A	A	A	A	A	N	N	N	N	N	N	N	H	H
	871	2764	3943	552	F2_1242	N	N	N	N	N	N	N	N	N	N	N	N	N	N	N	B	B	B	B	B	B	B	B	B	B	B	B	B	B	B	B	B	B	B	B	B	B	B	B	B	B	B	B	B
	1566	244	5611	709	F2_1243	N	N	N	N	N	N	N	N	N	N	N	N	N	N	N	H	H	H	H	H	H	H	H	H	H	H	H	H	H	H	H	H	H	H	H	H	H	H	H	H	H	H	H	H
	987	3224	3516	403	F2_1244	N	N	N	N	N	N	N	N	N	N	N	N	N	N	N	H	H	H	H	H	H	H	H	H	H	H	H	H	H	H	H	H	H	H	H	H	H	H	H	H	H	H	H	H
	1040	2094	4563	433	F2_1245	N	N	N	N	N	N	N	N	N	N	N	N	N	N	N	A	A	A	A	A	A	A	A	A	A	A	A	A	N	N	N	N	N	N	H	H	H	H	H	H	H	H	H	H
	3002	201	4280	647	F2_1246	N	N	N	N	N	N	N	N	N	N	N	N	N	N	N	H	H	H	H	H	H	H	H	H	H	H	H	H	H	H	H	H	H	H	H	H	H	H	H	H	H	H	H	H
	886	2075	4733	436	F2_1247	N	N	N	N	N	N	N	N	N	N	N	N	N	N	N	B	B	B	B	B	B	B	B	B	B	B	B	B	B	B	B	B	B	B	B	B	B	B	B	B	B	B	B	B
	1584	1079	5057	410	F2_1248	N	N	N	N	N	N	N	N	N	N	N	N	N	N	N	A	A	A	A	A	A	A	A	A	A	A	A	A	A	A	A	A	A	A	A	A	A	A	A	A	A	A	A	A
	1987	2145	3510	488	F2_1249	N	N	N	N	N	N	N	N	N	N	N	N	N	N	N	H	H	H	H	H	H	H	H	H	H	H	H	H	H	H	H	H	H	H	H	H	H	H	H	H	H	H	H	H
	1625	1962	4120	423	F2_1250	N	N	N	N	N	N	N	N	N	N	N	N	N	N	N	H	H	H	H	H	H	H	H	H	H	H	H	H	H	H	H	H	H	H	H	H	H	H	H	H	H	H	H	H
	624	2215	4992	299	F2_1251	N	N	N	N	N	N	N	N	N	N	N	N	N	N	N	B	B	B	B	B	B	B	B	B	B	B	B	B	B	B	B	B	B	B	B	B	B	B	B	B	B	B	B	B
	1566	2177	3903	484	F2_1252	N	N	N	N	N	N	N	N	N	N	N	N	N	N	N	H	H	H	H	H	H	H	H	H	H	H	H	H	H	H	H	H	H	H	H	H	H	H	H	H	H	H	H	H
	1239	1381	5231	279	F2_1254	N	N	N	N	N	N	N	N	N	N	N	N	N	N	N	A	A	A	A	A	A	A	A	A	A	A	A	A	A	A	A	A	A	A	A	A	A	A	A	A	A	A	A	A
	2077	2260	3353	440	F2_1255	N	N	N	N	N	N	N	N	N	N	N	N	N	N	N	H	H	H	H	H	H	H	H	H	H	H	H	H	H	H	H	H	H	H	H	H	H	H	H	H	H	H	H	H
	1533	3091	3166	340	F2_1256	N	N	N	N	N	N	N	N	N	N	N	N	N	N	N	B	B	B	B	B	B	B	B	B	B	B	B	B	B	B	B	B	B	B	B	B	B	B	B	B	B	B	B	B
	2291	211	4839	789	F2_1257	N	N	N	N	N	N	N	N	N	N	N	N	N	N	N	H	H	H	H	H	H	H	H	H	H	H	H	H	H	H	H	H	H	H	H	H	H	H	H	H	H	H	H	H
	238	3871	3674	347	F2_1258	N	N	N	N	N	N	N	N	N	N	N	N	N	N	N	B	B	B	B	B	B	B	B	B	B	B	B	B	B	B	B	B	B	B	B	B	B	B	B	B	B	B	B	B
	859	1183	5760	328	F2_1259	N	N	N	N	N	N	N	N	N	N	N	N	N	N	N	H	H	H	H	H	H	H	H	H	H	H	H	H	H	H	H	H	H	H	H	H	H	H	H	H	H	H	H	H
	2162	301	4975	692	F2_1260	N	N	N	N	N	N	N	N	N	N	N	N	N	N	N	A	A	A	A	A	A	A	A	A	A	A	N	B	B	B	B	B	B	B	B	B	B	B	B	B	B	B	B	B
	1153	2263	4183	531	F2_1261	N	N	N	N	N	N	N	N	N	N	N	N	N	N	N	H	H	H	H	H	H	H	H	H	H	H	H	H	H	H	H	H	H	H	H	H	H	H	H	H	H	H	H	H
	1909	469	5237	515	F2_1262	N	N	N	N	N	N	N	N	N	N	N	N	N	N	N	H	H	H	H	H	H	H	H	H	H	H	H	H	H	H	H	H	H	H	H	H	H	H	H	H	H	H	H	H
	795	1984	4927	424	F2_1263	N	N	N	N	N	N	N	N	N	N	N	N	N	N	N	A	A	A	A	A	A	A	A	A	A	A	A	A	A	A	A	A	A	A	A	A	A	A	A	A	A	A	A	A
	2136	1813	3729	452	F2_1264	N	N	N	N	N	N	N	N	N	N	N	N	N	N	N	H	H	H	H	H	H	H	H	H	H	H	H	H	H	H	H	H	H	H	H	H	H	H	H	H	H	H	H	H
	1448	1613	4728	341	F2_1265	N	N	N	N	N	N	N	N	N	N	N	N	N	N	N	B	B	B	B	B	B	B	B	B	B	B	B	B	B	B	B	B	B	B	B	B	B	B	B	B	B	B	B	B
	2189	1279	4284	378	F2_1266	N	N	N	N	N	N	N	N	N	N	N	N	N	N	N	A	A	A	A	A	A	A	A	A	A	A	A	A	A	A	A	A	A	A	A	A	A	A	A	A	A	A	A	A
	2248	2204	3201	477	F2_1267	N	N	N	N	N	N	N	N	N	N	N	N	N	N	N	B	B	B	B	B	B	B	B	B	B	B	B	B	B	B	B	B	B	B	B	B	B	B	B	B	B	B	B	B
	2066	2753	2791	520	F2_1268	N	N	N	N	N	N	N	N	N	N	N	N	N	N	N	B	B	B	B	B	B	B	B	B	B	B	B	B	B	B	B	B	B	B	B	B	B	B	B	B	B	B	B	B
	1512	1547	4681	390	F2_1269	N	N	N	N	N	N	N	N	N	N	N	N	N	N	N	A	A	A	A	A	A	A	A	A	A	A	A	A	A	A	A	A	A	A	A	A	A	A	A	A	A	A	A	A
	967	3129	3496	538	F2_1270	N	N	N	N	N	N	N	N	N	N	N	N	N	N	N	H	H	H	H	H	H	H	H	H	H	H	H	H	H	H	H	H	H	H	H	H	H	H	H	H	H	H	H	H
	779	2435	4491	425	F2_1271	N	N	N	N	N	N	N	N	N	N	N	N	N	N	N	H	H	H	H	H	H	H	H	H	H	H	H	H	H	H	H	H	H	H	H	H	H	H	H	H	H	H	H	H
	2126	1707	3933	364	F2_1272	N	N	N	N	N	N	N	N	N	N	N	N	N	N	N	H	H	H	H	H	H	H	H	H	H	H	H	H	H	H	H	H	H	H	H	H	H	H	H	H	H	H	H	H
	1803	708	5119	500	F2_1273	N	N	N	N	N	N	N	N	N	N	N	N	N	N	N	H	H	H	H	H	H	H	H	H	H	H	H	H	H	H	H	H	H	H	H	H	H	H	H	H	H	H	H	H
	1479	1617	4629	405	F2_1274	N	N	N	N	N	N	N	N	N	N	N	N	N	N	N	B	B	B	B	B	B	B	B	B	B	B	B	B	B	B	B	B	B	B	B	B	B	B	B	B	B	B	B	B
	1779	1517	4271	563	F2_1275	N	N	N	N	N	N	N	N	N	N	N	N	N	N	N	H	H	H	H	H	H	H	H	H	H	H	H	H	H	H	H	H	H	H	H	H	H	H	H	H	H	H	H	H
	1	4102	3762	265	F2_1276	N	N	N	N	N	N	N	N	N	N	N	N	N	N	N	H	H	H	H	H	H	H	H	H	H	H	H	H	H	H	H	H	H	H	H	H	H	H	H	H	H	H	H	H
	893	3503	3364	370	F2_1277	N	N	N	N	N	N	N	N	N	N	N	N	N	N	N	A	A	A	A	A	A	A	N	N	N	H	H	H	H	H	H	H	H	H	H	H	H	H	H	H	H	H	H	H
	1518	2073	4138	401	F2_1278	N	N	N	N	N	N	N	N	N	N	N	N	N	N	N	B	B	B	B	B	B	B	B	B	B	B	B	B	B	B	B	B	B	B	B	B	B	B	B	B	B	B	B	B
	1188	1489	4740	713	F2_1279	N	N	N	N	N	N	N	N	N	N	N	N	N	N	N	H	H	H	H	H	H	H	H	H	H	H	H	H	H	H	H	H	H	H	H	N	N	N	N	N	N	N	B	B
	2980	222	4258	670	F2_1282	N	N	N	N	N	N	N	N	N	N	N	N	N	N	N	H	H	H	H	H	H	H	H	H	H	H	H	H	H	H	H	H	H	H	H	N	N	N	N	N	N	N	B	B
	2843	148	4385	754	F2_1283	N	N	N	N	N	N	N	N	N	N	N	N	N	N	N	A	A	A	A	A	A	A	A	A	A	A	N	H	H	H	H	H	H	H	H	H	H	H	H	H	H	H	H	N
	2147	2151	3243	589	F2_1284	N	N	N	N	N	N	N	N	N	N	N	N	N	N	N	A	A	A	A	A	A	A	A	A	A	A	A	A	A	A	A	A	A	A	A	A	A	A	A	A	A	A	A	A
	2038	72	5445	575	F2_1286	N	N	N	N	N	N	N	N	N	N	N	N	N	N	N	H	H	H	H	H	H	H	H	H	H	H	H	H	H	H	H	H	H	H	H	H	H	H	H	H	H	H	H	H
	1607	2672	3327	524	F2_1287	N	N	N	N	N	N	N	N	N	N	N	N	N	N	N	B	B	B	B	B	B	B	B	B	B	B	B	B	B	B	B	B	B	B	B	B	B	B	B	B	B	B	B	B
	1944	2200	3631	355	F2_1288	N	N	N	N	N	N	N	N	N	N	N	N	N	N	N	B	B	B	B	B	B	B	B	B	B	B	B	B	B	B	B	B	B	B	B	B	B	B	B	B	B	B	B	B
	2463	135	4858	674	F2_1289	N	N	N	N	N	N	N	N	N	N	N	N	N	N	N	A	A	A	A	N	N	H	H	H	H	H	H	H	H	H	H	H	H	H	H	H	H	H	H	H	H	H	H	H
	562	3738	3384	446	F2_1291	N	N	N	N	N	N	N	N	N	N	N	N	N	N	N	H	H	H	H	H	H	H	H	H	H	H	H	H	H	H	H	H	H	H	H	H	H	H	H	H	H	H	H	H
	1154	2282	4283	411	F2_1294	N	N	N	N	N	N	N	N	N	N	N	N	N	N	N	A	A	A	A	A	A	A	A	A	A	A	A	A	A	A	A	A	A	A	A	A	A	A	A	A	A	A	A	A
	1619	2020	4037	454	F2_1295	N	N	N	N	N	N	N	N	N	N	N	N	N	N	N	H	H	H	H	H	H	H	H	H	H	H	H	H	H	H	H	H	H	H	H	H	H	H	H	H	H	H	H	H
	797	1631	5177	525	F2_1296	N	N	N	N	N	N	N	N	N	N	N	N	N	N	N	H	H	H	H	H	H	H	H	H	H	H	H	H	H	H	H	H	H	H	H	H	H	H	H	H	H	H	H	H
	3102	1464	3208	356	F2_1297	N	N	N	N	N	N	N	N	N	N	N	N	N	N	N	H	H	H	H	H	H	H	H	H	H	H	H	H	H	H	H	H	H	H	H	H	H	H	H	H	H	H	H	H
	694	2498	4561	377	F2_1298	N	N	N	N	N	N	N	N	N	N	N	N	N	N	N	A	A	A	A	A	A	A	A	A	A	A	A	A	A	A	A	A	A	A	A	N	N	N	N	N	N	N	H	H
	1421	2597	3725	387	F2_1299	N	N	N	N	N	N	N	N	N	N	N	N	N	N	N	B	B	B	B	B	B	B	B	B	B	B	B	B	B	B	B	B	B	B	B	B	B	B	B	B	B	B	B	B
	1585	2268	3700	577	F2_1301	N	N	N	N	N	N	N	N	N	N	N	N	N	N	N	H	H	H	H	H	H	H	H	H	H	H	H	H	H	H	H	H	H	H	H	H	H	H	H	H	H	H	H	H
	1793	3432	2326	579	F2_1302	N	N	N	N	N	N	N	N	N	N	N	N	N	N	N	A	A	A	A	A	A	A	A	A	A	A	N	H	H	H	H	H	H	H	H	H	H	H	H	H	H	H	H	H
	2102	840	4511	677	F2_1303	N	N	N	N	N	N	N	N	N	N	N	N	N	N	N	H	H	H	H	H	H	H	H	H	H	H	H	H	H	H	H	H	H	H	H	H	H	H	H	H	H	H	H	H
	514	1945	5047	624	F2_1304	N	N	N	N	N	N	N	N	N	N	N	N	N	N	N	H	H	H	H	H	H	H	H	H	H	H	H	H	H	H	H	H	H	H	H	H	H	H	H	H	H	H	H	H
	1331	1522	4938	339	F2_1305	N	N	N	N	N	N	N	N	N	N	N	N	N	N	N	A	A	A	A	A	A	A	A	A	A	A	A	A	A	A	A	A	A	A	A	A	A	A	A	A	A	A	A	A
	2308	1893	3473	456	F2_1307	N	N	N	N	N	N	N	N	N	N	N	N	N	N	N	H	H	H	H	H	H	H	H	H	H	H	H	H	H	H	H	H	H	H	H	H	H	H	H	H	H	H	H	H
	2507	157	4624	842	F2_1308	N	N	N	N	N	N	N	N	N	N	N	N	N	N	N	H	H	H	H	H	H	H	H	H	H	H	H	H	H	H	H	H	H	H	H	N	N	N	N	N	N	N	B	B
	730	2411	4538	451	F2_1310	N	N	N	N	N	N	N	N	N	N	N	N	N	N	N	A	A	A	A	A	A	A	A	A	A	A	A	A	A	A	A	A	A	A	A	A	A	A	A	A	A	A	A	A
	1526	1647	4469	488	F2_1311	N	N	N	N	N	N	N	N	N	N	N	N	N	N	N	A	A	A	A	A	A	A	A	A	A	A	A	A	A	A	A	A	A	A	A	A	A	A	A	A	A	A	A	A
	2187	192	4998	753	F2_1312	N	N	N	N	N	N	N	N	N	N	N	N	N	N	N	A	A	A	A	N	N	H	H	H	H	H	H	H	N	N	N	N	N	N	A	A	A	A	A	A	A	A	A	A
	1955	1246	4500	429	F2_1313	N	N	N	N	N	N	N	N	N	N	N	N	N	N	N	A	A	A	A	A	A	A	A	A	A	A	A	A	A	A	A	A	A	A	A	A	A	A	A	A	A	A	A	A
	1589	2347	3717	477	F2_1314	N	N	N	N	N	N	N	N	N	N	N	N	N	N	N	H	H	H	H	H	H	H	H	H	H	H	H	H	H	H	H	H	H	H	H	H	H	H	H	H	H	H	H	N
	1183	2792	3634	521	F2_1315	N	N	N	N	N	N	N	N	N	N	N	N	N	N	N	A	N	N	H	H	H	H	H	H	H	H	H	H	N	N	N	N	N	N	B	B	B	B	B	B	B	B	B	B
	1571	1961	4088	510	F2_1316	N	N	N	N	N	N	N	N	N	N	N	N	N	N	N	H	H	H	H	H	H	H	H	H	H	H	H	H	H	H	H	H	H	H	H	H	H	H	H	H	H	H	H	H
	2110	164	5167	689	F2_1317	N	N	N	N	N	N	N	N	N	N	N	N	N	N	N	H	H	H	H	H	H	H	H	H	H	H	H	H	H	H	H	H	H	H	H	N	N	N	N	N	N	N	B	B
	861	3059	3882	328	F2_1318	N	N	N	N	N	N	N	N	N	N	N	N	N	N	N	A	A	A	A	A	A	A	A	A	A	A	A	A	A	A	A	A	A	A	A	A	A	A	A	A	A	A	A	A
	1527	2214	3896	493	F2_1319	N	N	N	N	N	N	N	N	N	N	N	N	N	N	N	A	A	A	A	A	A	A	A	A	A	A	N	H	H	H	H	H	H	H	H	H	H	H	H	H	H	H	H	N
	2	4093	3746	289	F2_1320	N	N	N	N	N	N	N	N	N	N	N	N	N	N	N	B	B	B	B	B	B	B	B	B	B	B	B	B	B	B	B	B	B	B	B	B	B	B	B	B	B	B	B	B
	1483	2043	4205	399	F2_1321	N	N	N	N	N	N	N	N	N	N	N	N	N	N	N	A	A	A	A	A	A	A	A	A	A	A	A	A	A	A	A	A	A	A	A	A	A	A	A	A	A	A	A	A
	1933	2171	3520	506	F2_1322	N	N	N	N	N	N	N	N	N	N	N	N	N	N	N	B	B	B	B	B	B	B	B	B	B	B	B	B	N	N	N	N	N	N	H	H	H	H	H	H	H	H	H	H
	2597	1826	3321	386	F2_1323	N	N	N	N	N	N	N	N	N	N	N	N	N	N	N	H	H	H	H	H	H	H	H	H	H	H	H	H	N	N	N	N	N	N	A	A	A	A	A	A	A	A	A	A
	935	2261	4493	441	F2_1326	N	N	N	N	N	N	N	N	N	N	N	N	N	N	N	H	H	H	H	H	H	H	H	H	H	H	H	H	H	H	H	H	H	H	H	H	H	H	H	H	H	H	H	H
	2281	293	4865	691	F2_1327	N	N	N	N	N	N	N	N	N	N	N	N	N	N	N	A	A	A	A	A	A	A	A	A	A	A	A	A	A	A	A	A	A	A	A	A	A	A	A	A	A	A	A	A
	1211	1747	4839	333	F2_1328	N	N	N	N	N	N	N	N	N	N	N	N	N	N	N	A	A	A	A	A	A	A	A	A	A	A	A	A	N	N	N	N	N	N	H	H	H	H	H	H	H	H	H	H
	3017	1088	3617	408	F2_1330	N	N	N	N	N	N	N	N	N	N	N	N	N	N	N	H	H	H	H	H	H	H	H	H	H	H	H	H	H	H	H	H	H	H	H	H	H	H	H	H	H	H	H	H
	2521	142	4662	805	F2_1331	N	N	N	N	N	N	N	N	N	N	N	N	N	N	N	A	A	A	A	N	N	H	H	H	H	H	H	H	H	H	H	H	H	H	H	H	H	H	H	H	H	H	H	N
	1537	1928	4328	337	F2_1332	N	N	N	N	N	N	N	N	N	N	N	N	N	N	N	B	B	B	B	B	B	B	B	B	B	B	B	B	B	B	B	B	B	B	B	B	B	B	B	B	B	B	B	B
	2049	169	5119	793	F2_1333	N	N	N	N	N	N	N	N	N	N	N	N	N	N	N	A	A	A	A	N	N	H	H	H	H	H	H	H	H	H	H	H	H	H	H	H	H	H	H	H	H	H	H	N
	1307	1315	5151	357	F2_1334	N	N	N	N	N	N	N	N	N	N	N	N	N	N	N	H	H	H	H	H	H	H	H	H	H	H	H	H	H	H	H	H	H	H	H	H	H	H	H	H	H	H	H	H
	695	1995	4926	514	F2_1335	N	N	N	N	N	N	N	N	N	N	N	N	N	N	N	H	H	H	H	H	H	H	H	H	H	H	H	H	N	N	N	N	N	N	B	B	B	B	B	B	B	B	B	B
	2430	1256	3967	477	F2_1336	N	N	N	N	N	N	N	N	N	N	N	N	N	N	N	A	A	A	A	A	A	A	A	A	A	A	A	A	A	A	A	A	A	A	A	A	A	A	A	A	A	A	A	A
	1435	2165	4098	432	F2_1337	N	N	N	N	N	N	N	N	N	N	N	N	N	N	N	B	B	B	B	B	B	B	B	B	B	B	B	B	B	B	B	B	B	B	B	B	B	B	B	B	B	B	B	B
	916	3857	2955	402	F2_1338	N	N	N	N	N	N	N	N	N	N	N	N	N	N	N	A	A	A	A	A	A	A	A	A	A	A	A	A	A	A	A	A	A	A	A	A	A	A	A	A	A	A	A	A
	1211	2245	4276	398	F2_1339	N	N	N	N	N	N	N	N	N	N	N	N	N	N	N	B	B	B	B	B	B	B	B	B	B	B	B	B	B	B	B	B	B	B	B	B	B	B	B	B	B	B	B	B
	2336	1563	3740	491	F2_1342	N	N	N	N	N	N	N	N	N	N	N	N	N	N	N	A	A	A	A	A	A	A	A	A	A	A	A	A	A	A	A	A	A	A	A	A	A	A	A	A	A	A	A	A
	1821	1928	3964	417	F2_1343	N	N	N	N	N	N	N	N	N	N	N	N	N	N	N	H	H	H	H	H	H	H	H	H	H	H	H	H	H	H	H	H	H	H	H	H	H	H	H	H	H	H	H	H
	1125	1771	4803	431	F2_1344	N	N	N	N	N	N	N	N	N	N	N	N	N	N	N	H	H	H	H	H	H	H	H	H	H	H	H	H	H	H	H	H	H	H	H	H	H	H	H	H	H	H	H	H
	1911	1441	4315	463	F2_1345	N	N	N	N	N	N	N	N	N	N	N	N	N	N	N	H	H	H	H	H	H	H	H	H	H	H	H	H	H	H	H	H	H	H	H	H	H	H	H	H	H	H	H	H
	1523	1466	4802	339	F2_1346	N	N	N	N	N	N	N	N	N	N	N	N	N	N	N	A	A	A	A	A	A	A	A	A	A	A	A	A	A	A	A	A	A	A	A	A	A	A	A	A	A	A	A	A
	3007	180	4189	754	F2_1347	N	N	N	N	N	N	N	N	N	N	N	N	N	N	N	A	A	A	A	N	N	H	H	H	H	H	H	H	H	H	H	H	H	H	H	H	H	H	H	H	H	H	H	H
	1860	2131	3671	468	F2_1348	N	N	N	N	N	N	N	N	N	N	N	N	N	N	N	A	A	A	A	A	A	A	A	A	A	A	A	A	A	A	A	A	A	A	A	N	N	N	N	N	N	N	H	H
	2788	265	4181	896	F2_1349	N	N	N	N	N	N	N	N	N	N	N	N	N	N	N	A	A	A	A	A	A	A	A	A	A	A	A	A	A	A	A	A	A	A	A	A	A	A	A	A	A	A	A	A
	1784	2176	3625	545	F2_1350	N	N	N	N	N	N	N	N	N	N	N	N	N	N	N	H	H	H	H	H	H	H	H	H	H	H	H	H	H	H	H	H	H	H	H	H	H	H	H	H	H	H	H	H
	1890	185	5338	717	F2_1351	N	N	N	N	N	N	N	N	N	N	N	N	N	N	N	A	A	A	A	N	N	H	H	H	H	H	H	H	N	N	N	N	N	N	A	A	A	A	A	A	A	A	A	A
	675	2296	4668	491	F2_1352	N	N	N	N	N	N	N	N	N	N	N	N	N	N	N	A	A	A	A	A	A	A	A	A	A	A	A	A	A	A	A	A	A	A	A	A	A	A	A	A	A	A	A	A
	3546	1637	2512	435	F2_1353	N	N	N	N	N	N	N	N	N	N	N	N	N	N	N	H	H	H	H	H	H	H	N	N	N	A	A	A	A	A	A	A	A	A	A	A	A	A	A	A	A	A	A	A
	3598	164	3628	740	F2_1354	N	N	N	N	N	N	N	N	N	N	N	N	N	N	N	H	H	H	H	H	H	H	H	H	H	H	H	H	H	H	H	H	H	H	H	N	N	N	N	N	N	N	B	B
	921	1695	5149	365	F2_1355	N	N	N	N	N	N	N	N	N	N	N	N	N	N	N	H	H	H	H	H	H	H	H	H	H	H	H	H	H	H	H	H	H	H	H	H	H	H	H	H	H	H	H	H
	1266	2923	3558	383	F2_1356	N	N	N	N	N	N	N	N	N	N	N	N	N	N	N	H	H	H	H	H	H	H	H	H	H	H	H	H	H	H	H	H	H	H	H	H	H	H	H	H	H	H	H	H
	4202	76	3212	640	F2_1357	N	N	N	N	N	N	N	N	N	N	N	N	N	N	N	A	A	A	A	A	A	A	A	A	A	A	A	A	A	A	A	A	A	A	A	A	A	A	A	A	A	A	A	A
	2407	206	4775	742	F2_1358	N	N	N	N	N	N	N	N	N	N	N	N	N	N	N	H	H	H	H	H	H	H	H	H	H	H	H	H	H	H	H	H	H	H	H	H	H	H	H	H	H	H	H	H
	1227	1037	5393	473	F2_1359	N	N	N	N	N	N	N	N	N	N	N	N	N	N	N	H	H	H	H	H	H	H	H	H	H	H	H	H	N	N	N	N	N	N	B	B	B	B	B	B	B	B	B	B
	2962	1592	3182	394	F2_1360	N	N	N	N	N	N	N	N	N	N	N	N	N	N	N	H	H	H	H	H	H	H	H	H	H	H	H	H	H	H	H	H	H	H	H	H	H	H	H	H	H	H	H	H
	1745	1972	3994	419	F2_1361	N	N	N	N	N	N	N	N	N	N	N	N	N	N	N	H	H	H	H	H	H	H	H	H	H	H	H	H	H	H	H	H	H	H	H	H	H	H	H	H	H	H	H	H
	1439	1376	4869	446	F2_1362	N	N	N	N	N	N	N	N	N	N	N	N	N	N	N	B	B	B	B	B	B	B	B	B	B	B	B	B	B	B	B	B	B	B	B	B	B	B	B	B	B	B	B	B
	1240	3326	3119	445	F2_1363	N	N	N	N	N	N	N	N	N	N	N	N	N	N	N	B	B	B	B	B	B	B	B	B	B	B	B	B	B	B	B	B	B	B	B	B	B	B	B	B	B	B	B	B
	2724	949	3956	501	F2_1364	N	N	N	N	N	N	N	N	N	N	N	N	N	N	N	A	N	N	H	H	H	H	H	H	H	H	H	H	H	H	H	H	H	H	H	H	H	H	H	H	H	H	H	H
	2980	826	3852	472	F2_1365	N	N	N	N	N	N	N	N	N	N	N	N	N	N	N	H	H	H	H	H	H	H	H	H	H	H	H	H	H	H	H	H	H	H	H	H	H	H	H	H	H	H	H	H
	1910	1214	4596	410	F2_1367	N	N	N	N	N	N	N	N	N	N	N	N	N	N	N	H	H	H	H	H	H	H	H	H	H	H	H	H	H	H	H	H	H	H	H	H	H	H	H	H	H	H	H	H
	2039	2271	3311	509	F2_1368	N	N	N	N	N	N	N	N	N	N	N	N	N	N	N	B	B	B	B	B	B	B	B	B	B	B	B	B	B	B	B	B	B	B	B	B	B	B	B	B	B	B	B	B
	2475	1750	3365	540	F2_1369	N	N	N	N	N	N	N	N	N	N	N	N	N	N	N	H	H	H	H	H	H	H	H	H	H	H	H	H	H	H	H	H	H	H	H	H	H	H	H	H	H	H	H	H
	1865	2014	3794	457	F2_1370	N	N	N	N	N	N	N	N	N	N	N	N	N	N	N	B	B	B	B	B	B	B	B	B	B	B	B	B	B	B	B	B	B	B	B	B	B	B	B	B	B	B	B	B
	2885	2331	2441	473	F2_1371	N	N	N	N	N	N	N	N	N	N	N	N	N	N	N	B	B	B	B	B	B	B	B	B	B	B	B	B	B	B	B	B	B	B	B	B	B	B	B	B	B	B	B	B
	2182	2529	3053	366	F2_1372	N	N	N	N	N	N	N	N	N	N	N	N	N	N	N	A	A	A	A	A	A	A	A	A	A	A	A	A	A	A	A	A	A	A	A	A	A	A	A	A	A	A	A	A
	2140	2299	3215	476	F2_1373	N	N	N	N	N	N	N	N	N	N	N	N	N	N	N	H	H	H	H	H	H	H	H	H	H	H	H	H	H	H	H	H	H	H	H	H	H	H	H	H	H	H	H	H
	2256	1183	4242	449	F2_1374	N	N	N	N	N	N	N	N	N	N	N	N	N	N	N	B	B	B	B	B	B	B	B	B	B	B	B	B	B	B	B	B	B	B	B	B	B	B	B	B	B	B	B	B
	2386	1507	3792	445	F2_1375	N	N	N	N	N	N	N	N	N	N	N	N	N	N	N	A	A	A	A	A	A	A	A	A	A	A	A	A	A	A	A	A	A	A	A	A	A	A	A	A	A	A	A	A
	3099	1221	3380	430	F2_1376	N	N	N	N	N	N	N	N	N	N	N	N	N	N	N	H	H	H	H	H	H	H	H	H	H	H	H	H	H	H	H	H	H	H	H	H	H	H	H	H	H	H	H	H
	2441	1715	3537	437	F2_1377	N	N	N	N	N	N	N	N	N	N	N	N	N	N	N	H	H	H	H	H	H	H	H	H	H	H	H	H	H	H	H	H	H	H	H	H	H	H	H	H	H	H	H	N
	3297	163	3959	711	F2_1378	N	N	N	N	N	N	N	N	N	N	N	N	N	N	N	H	N	N	B	B	B	B	B	B	B	B	B	B	B	B	B	B	B	B	B	B	B	B	B	B	B	B	B	B
	1874	2472	3376	408	F2_1379	N	N	N	N	N	N	N	N	N	N	N	N	N	N	N	A	A	A	A	A	A	A	A	A	A	A	A	A	A	A	A	A	A	A	A	A	A	A	A	A	A	A	A	A
	2622	1113	3976	419	F2_1380	N	N	N	N	N	N	N	N	N	N	N	N	N	N	N	A	A	A	A	A	A	A	A	A	A	A	A	A	A	A	A	A	A	A	A	A	A	A	A	A	A	A	A	A
	1250	1569	5032	279	F2_1381	N	N	N	N	N	N	N	N	N	N	N	N	N	N	N	H	H	H	H	H	H	H	H	H	H	H	H	H	H	H	H	H	H	H	H	H	H	H	H	H	H	H	H	H
	2009	282	5143	696	F2_1382	N	N	N	N	N	N	N	N	N	N	N	N	N	N	N	A	A	A	A	A	A	A	A	A	A	A	N	B	B	B	B	B	B	B	B	B	B	B	B	B	B	B	B	B
	1780	1436	4524	390	F2_1383	N	N	N	N	N	N	N	N	N	N	N	N	N	N	N	H	H	H	H	H	H	H	H	H	H	H	H	H	H	H	H	H	H	H	H	H	H	H	H	H	H	H	H	H
	2041	1672	4078	339	F2_1384	N	N	N	N	N	N	N	N	N	N	N	N	N	N	N	A	A	A	A	A	A	A	A	A	A	A	A	A	A	A	A	A	A	A	A	A	A	A	A	A	A	A	A	A
	2697	1024	3978	431	F2_1385	N	N	N	N	N	N	N	N	N	N	N	N	N	N	N	H	H	H	H	H	H	H	H	H	H	H	H	H	H	H	H	H	H	H	H	H	H	H	H	H	H	H	H	H
	1559	1985	4107	479	F2_1386	N	N	N	N	N	N	N	N	N	N	N	N	N	N	N	H	H	H	H	H	H	H	H	H	H	H	H	H	H	H	H	H	H	H	H	H	H	H	H	H	H	H	H	H
	1020	2667	4099	344	F2_1387	N	N	N	N	N	N	N	N	N	N	N	N	N	N	N	H	H	H	H	H	H	H	H	H	H	H	H	H	H	H	H	H	H	H	H	H	H	H	H	H	H	H	H	H
	1142	2382	4229	377	F2_1388	N	N	N	N	N	N	N	N	N	N	N	N	N	N	N	B	B	B	B	B	B	B	B	B	B	B	B	B	B	B	B	B	B	B	B	B	B	B	B	B	B	B	B	B
	1733	1433	4552	412	F2_1389	N	N	N	N	N	N	N	N	N	N	N	N	N	N	N	H	H	H	H	H	H	H	H	H	H	H	H	H	H	H	H	H	H	H	H	H	H	H	H	H	H	H	H	H
	1654	2463	3497	516	F2_1390	N	N	N	N	N	N	N	N	N	N	N	N	N	N	N	B	B	B	B	B	B	B	B	B	B	B	B	B	B	B	B	B	B	B	B	B	B	B	B	B	B	B	B	B
	505	3041	3973	611	F2_1391	N	N	N	N	N	N	N	N	N	N	N	N	N	N	N	H	H	H	H	H	H	H	H	H	H	H	H	H	H	H	H	H	H	H	H	H	H	H	H	H	H	H	H	H
	2463	523	4149	995	F2_1392	N	N	N	N	N	N	N	N	N	N	N	N	N	N	N	H	N	N	A	A	A	A	A	A	A	A	N	B	B	B	B	B	B	B	B	B	B	B	B	B	B	B	B	B
	2975	227	4081	847	F2_1393	N	N	N	N	N	N	N	N	N	N	N	N	N	N	N	H	H	H	H	H	H	H	H	H	H	H	H	H	H	H	H	H	H	H	H	H	H	H	H	H	H	H	H	H
	2937	117	4240	836	F2_1394	N	N	N	N	N	N	N	N	N	N	N	N	N	N	N	A	A	A	A	N	N	H	H	H	H	H	H	H	N	N	N	N	N	N	A	A	A	A	A	A	A	A	A	A
	1427	1262	5078	363	F2_1395	N	N	N	N	N	N	N	N	N	N	N	N	N	N	N	H	H	H	H	H	H	H	H	H	H	H	H	H	H	H	H	H	H	H	H	H	H	H	H	H	H	H	H	H
	1886	2951	2840	453	F2_1396	N	N	N	N	N	N	N	N	N	N	N	N	N	N	N	H	H	H	H	H	H	H	N	N	N	A	A	A	A	A	A	A	A	A	A	A	A	A	A	A	A	A	A	A
	975	2914	3694	547	F2_1397	N	N	N	N	N	N	N	N	N	N	N	N	N	N	N	A	A	A	A	A	A	A	A	A	A	A	A	A	A	A	A	A	A	A	A	A	A	A	A	A	A	A	A	A
	1855	2091	3769	415	F2_1398	N	N	N	N	N	N	N	N	N	N	N	N	N	N	N	A	A	A	A	A	A	A	A	A	A	A	A	A	N	N	N	N	N	N	H	H	H	H	H	H	H	H	H	H
	1682	1609	4346	493	F2_1399	N	N	N	N	N	N	N	N	N	N	N	N	N	N	N	A	A	A	A	A	A	A	A	A	A	A	N	H	H	H	H	H	H	H	H	H	H	H	H	H	H	H	H	H
	708	3177	3865	380	F2_1400	N	N	N	N	N	N	N	N	N	N	N	N	N	N	N	A	A	A	A	A	A	A	A	A	A	A	A	A	A	A	A	A	A	A	A	A	A	A	A	A	A	A	A	A
	1404	3604	2639	483	F2_1401	N	N	N	N	N	N	N	N	N	N	N	N	N	N	N	H	H	H	H	H	H	H	H	H	H	H	H	H	H	H	H	H	H	H	H	H	H	H	H	H	H	H	H	H
	448	2415	4930	337	F2_1402	N	N	N	N	N	N	N	N	N	N	N	N	N	N	N	B	B	B	B	B	B	B	B	B	B	B	B	B	B	B	B	B	B	B	B	B	B	B	B	B	B	B	B	B
	1900	2050	3804	376	F2_1403	N	N	N	N	N	N	N	N	N	N	N	N	N	N	N	A	A	A	A	A	A	A	A	A	A	A	A	A	A	A	A	A	A	A	A	A	A	A	A	A	A	A	A	A
	1440	1877	4296	517	F2_1404	N	N	N	N	N	N	N	N	N	N	N	N	N	N	N	A	A	A	A	A	A	A	A	A	A	A	A	A	A	A	A	A	A	A	A	A	A	A	A	A	A	A	A	A
	1954	1037	4738	401	F2_1405	N	N	N	N	N	N	N	N	N	N	N	N	N	N	N	A	A	A	A	A	A	A	A	A	A	A	A	A	A	A	A	A	A	A	A	A	A	A	A	A	A	A	A	A
	2294	2070	3270	496	F2_1406	N	N	N	N	N	N	N	N	N	N	N	N	N	N	N	B	B	B	B	B	B	B	B	B	B	B	B	B	B	B	B	B	B	B	B	B	B	B	B	B	B	B	B	B
	5216	9	2503	402	F2_1407	N	N	N	N	N	N	N	N	N	N	N	N	N	N	N	A	A	A	A	A	A	A	A	A	A	A	A	A	A	A	A	A	A	A	A	N	N	N	N	N	N	N	H	N
	803	2469	4421	437	F2_1408	N	N	N	N	N	N	N	N	N	N	N	N	N	N	N	B	B	B	B	B	B	B	B	B	B	B	B	B	B	B	B	B	B	B	B	B	B	B	B	B	B	B	B	B
	1462	1209	5062	397	F2_1409	N	N	N	N	N	N	N	N	N	N	N	N	N	N	N	H	H	H	H	H	H	H	H	H	H	H	H	H	H	H	H	H	H	H	H	H	H	H	H	H	H	H	H	H
	2201	1218	4191	520	F2_1410	N	N	N	N	N	N	N	N	N	N	N	N	N	N	N	B	B	B	B	B	B	B	B	B	B	B	B	B	B	B	B	B	B	B	B	B	B	B	B	B	B	B	B	B
	2599	657	4355	519	F2_1411	N	N	N	N	N	N	N	N	N	N	N	N	N	N	N	B	B	B	B	B	B	B	B	B	B	B	B	B	N	N	N	N	N	N	H	H	H	H	H	H	H	H	H	H
	939	1827	4851	513	F2_1412	N	N	N	N	N	N	N	N	N	N	N	N	N	N	N	H	H	H	H	H	H	H	H	H	H	H	H	H	H	H	H	H	H	H	H	H	H	H	H	H	H	H	H	H
	2048	439	4928	715	F2_1413	N	N	N	N	N	N	N	N	N	N	N	N	N	N	N	H	N	N	A	A	A	A	A	A	A	A	N	B	B	B	B	B	B	B	B	B	B	B	B	B	B	B	B	B
	1783	2803	2995	549	F2_1414	N	N	N	N	N	N	N	N	N	N	N	N	N	N	N	H	H	H	H	H	H	H	H	H	H	H	H	H	H	H	H	H	H	H	H	H	H	H	H	H	H	H	H	H
	1915	2988	2790	437	F2_1415	N	N	N	N	N	N	N	N	N	N	N	N	N	N	N	H	H	H	H	H	H	H	H	H	H	H	H	H	N	N	N	N	N	N	A	N	N	N	N	N	N	N	B	B
	1746	1190	4651	543	F2_1416	N	N	N	N	N	N	N	N	N	N	N	N	N	N	N	B	B	B	B	B	B	B	B	B	B	B	B	B	B	B	B	B	B	B	B	B	B	B	B	B	B	B	B	B
	3491	1711	2414	514	F2_1417	N	N	N	N	N	N	N	N	N	N	N	N	N	N	N	H	H	H	H	H	H	H	H	H	H	H	N	B	N	N	N	N	N	N	A	A	A	A	A	A	A	A	A	A
	4021	189	3043	877	F2_1469	N	N	N	N	N	N	N	N	N	N	N	N	N	N	N	A	A	A	A	N	N	H	H	H	H	H	H	H	N	N	N	N	N	N	A	A	A	A	A	A	A	A	A	A
	2600	85	4800	645	F2_1470	N	N	N	N	N	N	N	N	N	N	N	N	N	N	N	A	A	A	A	A	A	A	A	A	A	A	A	A	A	A	A	A	A	A	A	A	A	A	A	A	A	A	A	A
	3572	249	3573	736	F2_1471	N	N	N	N	N	N	N	N	N	N	N	N	N	N	N	H	N	N	A	N	N	B	B	B	B	B	B	B	B	B	B	B	B	B	B	B	B	B	B	B	B	B	B	B
	3229	231	3742	928	F2_1472	N	N	N	N	N	N	N	N	N	N	N	N	N	N	N	A	A	A	A	A	A	A	A	A	A	A	A	A	A	A	A	A	A	A	A	N	N	N	N	N	N	N	H	H
	1383	1481	4894	372	F2_1473	N	N	N	N	N	N	N	N	N	N	N	N	N	N	N	H	H	H	H	H	H	H	H	H	H	H	H	H	H	H	H	H	H	H	H	H	H	H	H	H	H	H	H	H
	1457	2455	3690	528	F2_1474	N	N	N	N	N	N	N	N	N	N	N	N	N	N	N	H	H	H	H	H	H	H	H	H	H	H	H	H	H	H	H	H	H	H	H	H	H	H	H	H	H	H	H	H
	996	2734	3940	460	F2_1475	N	N	N	N	N	N	N	N	N	N	N	N	N	N	N	B	B	B	B	B	B	B	B	B	B	B	B	B	B	B	B	B	B	B	B	B	B	B	B	B	B	B	B	B
	810	2932	4005	383	F2_1476	N	N	N	N	N	N	N	N	N	N	N	N	N	N	N	H	H	H	H	H	H	H	H	H	H	H	H	H	H	H	H	H	H	H	H	H	H	H	H	H	H	H	H	H
	1744	3400	2539	447	F2_1477	N	N	N	N	N	N	N	N	N	N	N	N	N	N	N	A	A	A	A	A	A	A	A	A	A	A	A	A	A	A	A	A	A	A	A	A	A	A	A	A	A	A	A	A
	2744	2232	2729	425	F2_1478	N	N	N	N	N	N	N	N	N	N	N	N	N	N	N	A	A	A	A	A	A	A	A	A	A	A	A	A	A	A	A	A	A	A	A	A	A	A	A	A	A	A	A	A
	3103	658	3755	614	F2_1479	N	N	N	N	N	N	N	N	N	N	N	N	N	N	N	A	N	N	B	N	N	H	H	H	H	H	H	H	H	H	H	H	H	H	H	H	H	H	H	H	H	H	H	H
	968	2830	3821	511	F2_1480	N	N	N	N	N	N	N	N	N	N	N	N	N	N	N	H	H	H	H	H	H	H	N	N	N	N	N	B	B	B	B	B	B	B	B	B	B	B	B	B	B	B	B	B
	1551	1397	4652	530	F2_1481	N	N	N	N	N	N	N	N	N	N	N	N	N	N	N	H	H	H	H	H	H	H	H	H	H	H	H	H	H	H	H	H	H	H	H	H	H	H	H	H	H	H	H	H
	1662	1486	4651	331	F2_1482	N	N	N	N	N	N	N	N	N	N	N	N	N	N	N	H	H	H	H	H	H	H	H	H	H	H	H	H	H	H	H	H	H	H	H	H	H	H	H	H	H	H	H	H
	2359	970	4228	573	F2_1483	N	N	N	N	N	N	N	N	N	N	N	N	N	N	N	H	N	N	A	A	A	A	A	A	A	A	A	A	A	A	A	A	A	A	A	A	A	A	A	A	A	A	A	A
	1655	1315	4638	522	F2_1484	N	N	N	N	N	N	N	N	N	N	N	N	N	N	N	H	H	H	H	H	H	H	H	H	H	H	H	H	H	H	H	H	H	H	H	H	H	H	H	H	H	H	H	H
	410	2918	4369	433	F2_1485	N	N	N	N	N	N	N	N	N	N	N	N	N	N	N	B	B	B	B	B	B	B	B	B	B	B	B	B	B	B	B	B	B	B	B	B	B	B	B	B	B	B	B	B
	3205	2775	1777	373	F2_1486	N	N	N	N	N	N	N	N	N	N	N	N	N	N	N	H	H	H	H	H	H	H	H	H	H	H	H	H	H	H	H	H	H	H	H	H	H	H	H	H	H	H	H	H
	1823	1519	4297	491	F2_1487	N	N	N	N	N	N	N	N	N	N	N	N	N	N	N	B	B	B	B	B	B	B	B	B	B	B	B	B	B	B	B	B	B	B	B	B	B	B	B	B	B	B	B	B
	2402	452	4218	1058	F2_1488	N	N	N	N	N	N	N	N	N	N	N	N	N	N	N	A	A	A	A	N	N	H	H	H	H	H	H	H	H	H	H	H	H	H	H	H	H	H	H	H	H	H	H	H
	764	528	6542	296	F2_1489	N	N	N	N	N	N	N	N	N	N	N	N	N	N	N	H	H	H	H	H	H	H	H	H	H	H	H	H	H	H	H	H	H	H	H	H	H	H	H	H	H	H	H	H
	872	1826	5031	401	F2_1490	N	N	N	N	N	N	N	N	N	N	N	N	N	N	N	H	H	H	H	H	H	H	H	H	H	H	H	H	H	H	H	H	H	H	H	H	H	H	H	H	H	H	H	H
	1120	1441	5167	402	F2_1491	N	N	N	N	N	N	N	N	N	N	N	N	N	N	N	B	B	B	B	B	B	B	B	B	B	B	B	B	B	B	B	B	B	B	B	B	B	B	B	B	B	B	B	B
	2662	1674	3443	351	F2_1492	N	N	N	N	N	N	N	N	N	N	N	N	N	N	N	A	A	A	A	A	A	A	A	A	A	A	A	A	A	A	A	A	A	A	A	A	A	A	A	A	A	A	A	A
	2135	280	5133	582	F2_1493	N	N	N	N	N	N	N	N	N	N	N	N	N	N	N	H	H	H	H	H	H	H	H	H	H	H	H	H	H	H	H	H	H	H	H	H	H	H	H	H	H	H	H	H
	1011	2883	3841	395	F2_1494	N	N	N	N	N	N	N	N	N	N	N	N	N	N	N	B	B	B	B	B	B	B	B	B	B	B	B	B	B	B	B	B	B	B	B	B	B	B	B	B	B	B	B	B
	2800	1569	3363	398	F2_1495	N	N	N	N	N	N	N	N	N	N	N	N	N	N	N	A	A	A	A	A	A	A	A	A	A	A	A	A	A	A	A	A	A	A	A	A	A	A	A	A	A	A	A	A
	1175	1731	4810	414	F2_1496	N	N	N	N	N	N	N	N	N	N	N	N	N	N	N	B	N	N	H	H	H	H	H	H	H	H	H	H	H	H	H	H	H	H	H	H	H	H	H	H	H	H	H	H
	2790	1822	2979	539	F2_1497	N	N	N	N	N	N	N	N	N	N	N	N	N	N	N	B	B	B	B	B	B	B	B	B	B	B	B	B	B	B	B	B	B	B	B	B	B	B	B	B	B	B	B	B
	3409	138	3890	693	F2_1498	N	N	N	N	N	N	N	N	N	N	N	N	N	N	N	H	H	H	H	H	H	H	H	H	H	H	H	H	H	H	H	H	H	H	H	H	H	H	H	H	H	H	H	H
	2283	1789	3621	437	F2_1499	N	N	N	N	N	N	N	N	N	N	N	N	N	N	N	H	H	H	H	H	H	H	H	H	H	H	H	H	H	H	H	H	H	H	H	H	H	H	H	H	H	H	H	H
	1685	2098	3754	593	F2_1500	N	N	N	N	N	N	N	N	N	N	N	N	N	N	N	B	B	B	B	B	B	B	B	B	B	B	B	B	B	B	B	B	B	B	B	B	B	B	B	B	B	B	B	B
	1889	1189	4534	518	F2_1501	N	N	N	N	N	N	N	N	N	N	N	N	N	N	N	H	H	H	H	H	H	H	N	N	N	N	N	B	B	B	B	B	B	B	B	B	B	B	B	B	B	B	B	B
	2059	2022	3490	559	F2_1502	N	N	N	N	N	N	N	N	N	N	N	N	N	N	N	A	A	A	A	A	A	A	A	A	A	A	A	A	A	A	A	A	A	A	A	A	A	A	A	A	A	A	A	A
	2332	2468	2834	496	F2_1503	N	N	N	N	N	N	N	N	N	N	N	N	N	N	N	B	B	B	B	B	B	B	B	B	B	B	B	B	B	B	B	B	B	B	B	B	B	B	B	B	B	B	B	B
	2599	182	4509	840	F2_1504	N	N	N	N	N	N	N	N	N	N	N	N	N	N	N	A	A	A	A	N	N	H	H	H	H	H	H	H	H	H	H	H	H	H	H	H	H	H	H	H	H	H	H	N
	1355	2041	4242	492	F2_1505	N	N	N	N	N	N	N	N	N	N	N	N	N	N	N	A	A	A	A	A	A	A	N	N	N	N	N	B	N	N	N	N	N	N	A	N	N	N	N	N	N	N	H	H
	2066	411	4837	816	F2_1506	N	N	N	N	N	N	N	N	N	N	N	N	N	N	N	A	A	A	A	A	A	A	N	N	N	N	N	B	N	N	N	N	N	N	A	A	A	A	A	A	A	A	A	A
	1108	2021	4424	577	F2_1507	N	N	N	N	N	N	N	N	N	N	N	N	N	N	N	H	H	H	H	H	H	H	H	H	H	H	H	H	H	H	H	H	H	H	H	H	H	H	H	H	H	H	H	H
	2306	382	4733	709	F2_1508	N	N	N	N	N	N	N	N	N	N	N	N	N	N	N	H	N	N	N	N	N	B	B	B	B	B	B	B	N	N	N	N	N	N	H	H	H	H	H	H	H	H	H	H
	1677	2100	3849	504	F2_1509	N	N	N	N	N	N	N	N	N	N	N	N	N	N	N	A	A	A	A	A	A	A	A	A	A	A	A	A	A	A	A	A	A	A	A	A	A	A	A	A	A	A	A	A
	1384	1527	4674	545	F2_1510	N	N	N	N	N	N	N	N	N	N	N	N	N	N	N	H	H	H	H	H	H	H	H	H	H	H	H	H	H	H	H	H	H	H	H	H	H	H	H	H	H	H	H	H
	2004	1776	3888	462	F2_1511	N	N	N	N	N	N	N	N	N	N	N	N	N	N	N	H	H	H	H	H	H	H	H	H	H	H	H	H	H	H	H	H	H	H	H	H	H	H	H	H	H	H	H	H
	2828	1456	3422	424	F2_1512	N	N	N	N	N	N	N	N	N	N	N	N	N	N	N	A	A	A	A	A	A	A	A	A	A	A	A	A	A	A	A	A	A	A	A	A	A	A	A	A	A	A	A	A
	1295	2294	4059	482	F2_1513	N	N	N	N	N	N	N	N	N	N	N	N	N	N	N	H	H	H	H	H	H	H	N	N	N	A	N	B	B	B	B	B	B	B	B	B	B	B	B	B	B	B	B	B
	1068	2566	4080	416	F2_1514	N	N	N	N	N	N	N	N	N	N	N	N	N	N	N	A	A	A	A	A	A	A	A	A	A	A	A	A	A	A	A	A	A	A	A	A	A	A	A	A	A	A	A	A
	1307	2092	4276	455	F2_1515	N	N	N	N	N	N	N	N	N	N	N	N	N	N	N	A	A	A	A	A	A	A	A	A	A	A	A	A	A	A	A	A	A	A	A	A	A	A	A	A	A	A	A	A
	2366	2034	3249	481	F2_1516	N	N	N	N	N	N	N	N	N	N	N	N	N	N	N	H	H	H	H	H	H	H	H	H	H	H	H	H	H	H	H	H	H	H	H	H	H	H	H	H	H	H	H	H
	571	2953	4300	306	F2_1517	N	N	N	N	N	N	N	N	N	N	N	N	N	N	N	H	H	H	H	H	H	H	H	H	H	H	H	H	H	H	H	H	H	H	H	H	H	H	H	H	H	H	H	H
	2255	817	4730	328	F2_1518	N	N	N	N	N	N	N	N	N	N	N	N	N	N	N	H	H	H	H	H	H	H	H	H	H	H	H	H	N	N	N	N	N	N	A	A	A	A	A	A	A	A	A	A
	2455	1430	3833	412	F2_1519	N	N	N	N	N	N	N	N	N	N	N	N	N	N	N	A	A	A	A	A	A	A	A	A	A	A	A	A	A	A	A	A	A	A	A	A	A	A	A	A	A	A	A	A
	2713	1734	3185	498	F2_1520	N	N	N	N	N	N	N	N	N	N	N	N	N	N	N	H	H	H	H	H	H	H	H	H	H	H	H	H	H	H	H	H	H	H	H	H	H	H	H	H	H	H	H	H
	1299	1490	4944	397	F2_1521	N	N	N	N	N	N	N	N	N	N	N	N	N	N	N	B	B	B	B	B	B	B	B	B	B	B	B	B	B	B	B	B	B	B	B	B	B	B	B	B	B	B	B	B
	606	2636	4370	518	F2_1523	N	N	N	N	N	N	N	N	N	N	N	N	N	N	N	B	B	B	B	B	B	B	B	B	B	B	B	B	B	B	B	B	B	B	B	B	B	B	B	B	B	B	B	B
	3227	193	3830	880	F2_1524	N	N	N	N	N	N	N	N	N	N	N	N	N	N	N	H	H	H	H	H	H	H	H	H	H	H	H	H	H	H	H	H	H	H	H	H	H	H	H	H	H	H	H	H
	1138	2408	4156	428	F2_1525	N	N	N	N	N	N	N	N	N	N	N	N	N	N	N	B	B	B	B	B	B	B	B	B	B	B	B	B	B	B	B	B	B	B	B	B	B	B	B	B	B	B	B	B
	1830	2032	3894	374	F2_1526	N	N	N	N	N	N	N	N	N	N	N	N	N	N	N	H	H	H	H	H	H	H	H	H	H	H	H	H	H	H	H	H	H	H	H	H	H	H	H	H	H	H	H	N
	1716	2641	3330	443	F2_1527	N	N	N	N	N	N	N	N	N	N	N	N	N	N	N	B	B	B	B	B	B	B	B	B	B	B	B	B	B	B	B	B	B	B	B	B	B	B	B	B	B	B	B	B
	1807	1887	3945	491	F2_1528	N	N	N	N	N	N	N	N	N	N	N	N	N	N	N	B	B	B	B	B	B	B	B	B	B	B	B	B	B	B	B	B	B	B	B	B	B	B	B	B	B	B	B	B
	2139	1862	3553	576	F2_1529	N	N	N	N	N	N	N	N	N	N	N	N	N	N	N	B	N	N	A	N	N	H	H	H	H	H	H	H	H	H	H	H	H	H	H	H	H	H	H	H	H	H	H	H
	1060	3338	3243	489	F2_1530	N	N	N	N	N	N	N	N	N	N	N	N	N	N	N	H	H	H	H	H	H	H	H	H	H	H	H	H	H	H	H	H	H	H	H	H	H	H	H	H	H	H	H	H
	1994	2258	3436	442	F2_1531	N	N	N	N	N	N	N	N	N	N	N	N	N	N	N	B	B	B	B	B	B	B	B	B	B	B	B	B	B	B	B	B	B	B	B	B	B	B	B	B	B	B	B	B
	1921	2154	3633	422	F2_1532	N	N	N	N	N	N	N	N	N	N	N	N	N	N	N	A	A	A	A	A	A	A	A	A	A	A	A	A	A	A	A	A	A	A	A	A	A	A	A	A	A	A	A	A
	2161	1873	3664	432	F2_1533	N	N	N	N	N	N	N	N	N	N	N	N	N	N	N	H	H	H	H	H	H	H	H	H	H	H	H	H	H	H	H	H	H	H	H	H	H	H	H	H	H	H	H	H
	1964	2678	3030	458	F2_1534	N	N	N	N	N	N	N	N	N	N	N	N	N	N	N	B	B	B	B	B	B	B	B	B	B	B	B	B	B	B	B	B	B	B	B	B	B	B	B	B	B	B	B	B
	2991	1944	2690	505	F2_1535	N	N	N	N	N	N	N	N	N	N	N	N	N	N	N	H	H	H	H	H	H	H	H	H	H	H	H	H	H	H	H	H	H	H	H	H	H	H	H	H	H	H	H	H
	3149	171	4008	802	F2_1536	N	N	N	N	N	N	N	N	N	N	N	N	N	N	N	H	H	H	H	N	N	B	B	B	B	B	B	B	B	B	B	B	B	B	B	B	B	B	B	B	B	B	B	B
	3691	68	3582	789	F2_1537	N	N	N	N	N	N	N	N	N	N	N	N	N	N	N	H	H	H	H	H	H	H	H	H	H	H	H	H	H	H	H	H	H	H	H	H	H	H	H	H	H	H	H	H
	1456	1852	4331	491	F2_1538	N	N	N	N	N	N	N	N	N	N	N	N	N	N	N	H	H	H	H	H	H	H	H	H	H	H	H	H	H	H	H	H	H	H	H	H	H	H	H	H	H	H	H	H
	2828	286	4134	882	F2_1539	N	N	N	N	N	N	N	N	N	N	N	N	N	N	N	H	N	N	A	A	A	A	A	A	A	A	N	B	B	B	B	B	B	B	B	B	B	B	B	B	B	B	B	B
	1164	1513	5058	395	F2_1540	N	N	N	N	N	N	N	N	N	N	N	N	N	N	N	H	H	H	H	H	H	H	H	H	H	H	H	H	H	H	H	H	H	H	H	H	H	H	H	H	H	H	H	H
	1848	468	5297	517	F2_1541	N	N	N	N	N	N	N	N	N	N	N	N	N	N	N	H	H	H	H	H	H	H	H	H	H	H	H	H	H	H	H	H	H	H	H	H	H	H	H	H	H	H	H	H
	429	2044	5310	347	F2_1542	N	N	N	N	N	N	N	N	N	N	N	N	N	N	N	B	B	B	B	B	B	B	B	B	B	B	B	B	B	B	B	B	B	B	B	B	B	B	B	B	B	B	B	B
	775	1152	5825	378	F2_1543	N	N	N	N	N	N	N	N	N	N	N	N	N	N	N	H	H	H	H	H	H	H	H	H	H	H	H	H	H	H	H	H	H	H	H	H	H	H	H	H	H	H	H	H
	2027	1090	4573	440	F2_1544	N	N	N	N	N	N	N	N	N	N	N	N	N	N	N	H	H	H	H	H	H	H	H	H	H	H	H	H	H	H	H	H	H	H	H	H	H	H	H	H	H	H	H	H
	2126	2619	2850	535	F2_1545	N	N	N	N	N	N	N	N	N	N	N	N	N	N	N	H	H	H	H	H	H	H	H	H	H	H	H	H	H	H	H	H	H	H	H	H	H	H	H	H	H	H	H	H
	4784	243	2206	897	F2_1546	N	N	N	N	N	N	N	N	N	N	N	N	N	N	N	A	A	A	A	A	A	A	A	A	A	A	A	A	A	A	A	A	A	A	A	A	A	A	A	A	A	A	A	A
	2362	1625	3724	419	F2_1547	N	N	N	N	N	N	N	N	N	N	N	N	N	N	N	A	A	A	A	A	A	A	A	A	A	A	A	A	A	A	A	A	A	A	A	A	A	A	A	A	A	A	A	A
	3156	70	4018	886	F2_1548	N	N	N	N	N	N	N	N	N	N	N	N	N	N	N	A	A	A	A	A	A	A	A	A	A	A	N	H	H	H	H	H	H	H	H	N	N	N	N	N	N	N	B	B
	3532	175	3482	941	F2_1549	N	N	N	N	N	N	N	N	N	N	N	N	N	N	N	A	A	A	A	N	N	H	H	H	H	H	H	H	H	H	H	H	H	H	H	H	H	H	H	H	H	H	H	N
	968	2639	3979	544	F2_1550	N	N	N	N	N	N	N	N	N	N	N	N	N	N	N	A	A	A	A	A	A	A	A	A	A	A	A	A	N	N	N	N	N	N	H	N	N	N	N	N	N	N	B	B
	4155	182	2934	859	F2_1551	N	N	N	N	N	N	N	N	N	N	N	N	N	N	N	H	H	H	H	H	H	H	H	H	H	H	H	H	H	H	H	H	H	H	H	H	H	H	H	H	H	H	H	H
	2370	172	4871	717	F2_1553	N	N	N	N	N	N	N	N	N	N	N	N	N	N	N	H	H	H	H	H	H	H	H	H	H	H	H	H	H	H	H	H	H	H	H	H	H	H	H	H	H	H	H	H
	1599	2979	2955	597	F2_1554	N	N	N	N	N	N	N	N	N	N	N	N	N	N	N	H	H	H	H	H	H	H	H	H	H	H	H	H	H	H	H	H	H	H	H	H	H	H	H	H	H	H	H	H
	3093	244	3684	1109	F2_1555	N	N	N	N	N	N	N	N	N	N	N	N	N	N	N	A	A	A	A	N	N	H	H	H	H	H	H	H	H	H	H	H	H	H	H	H	H	H	H	H	H	H	H	H
	1804	2056	3814	456	F2_1556	N	N	N	N	N	N	N	N	N	N	N	N	N	N	N	A	N	N	H	H	H	H	H	H	H	H	H	H	H	H	H	H	H	H	H	H	H	H	H	H	H	H	H	H
	3637	274	3536	683	F2_1557	N	N	N	N	N	N	N	N	N	N	N	N	N	N	N	A	A	A	A	A	A	A	A	A	A	A	A	A	A	A	A	A	A	A	A	N	N	N	N	N	N	N	H	N
	2824	157	4448	701	F2_1558	N	N	N	N	N	N	N	N	N	N	N	N	N	N	N	A	A	A	A	A	A	A	A	A	A	A	N	H	H	H	H	H	H	H	H	H	H	H	H	H	H	H	H	H
	3877	611	3258	384	F2_1559	N	N	N	N	N	N	N	N	N	N	N	N	N	N	N	A	A	A	A	A	A	A	A	A	A	A	A	A	A	A	A	A	A	A	A	A	A	A	A	A	A	A	A	A
	4805	26	2630	669	F2_1561	N	N	N	N	N	N	N	N	N	N	N	N	N	N	N	A	A	A	A	A	A	A	A	A	A	A	A	A	A	A	A	A	A	A	A	A	A	A	A	A	A	A	A	A
	3633	151	3586	760	F2_1562	N	N	N	N	N	N	N	N	N	N	N	N	N	N	N	A	A	A	A	A	A	A	A	A	A	A	A	A	A	A	A	A	A	A	A	A	A	A	A	A	A	A	A	A
	3536	101	3642	851	F2_1563	N	N	N	N	N	N	N	N	N	N	N	N	N	N	N	A	A	A	A	A	A	A	A	A	A	A	N	H	H	H	H	H	H	H	H	H	H	H	H	H	H	H	H	H
	1268	1209	5306	347	F2_1564	N	N	N	N	N	N	N	N	N	N	N	N	N	N	N	B	B	B	B	B	B	B	B	B	B	B	B	B	B	B	B	B	B	B	B	B	B	B	B	B	B	B	B	B
	2190	389	4567	984	F2_1565	N	N	N	N	N	N	N	N	N	N	N	N	N	N	N	H	H	H	H	H	H	H	H	H	H	H	H	H	H	H	H	H	H	H	H	H	H	H	H	H	H	H	H	H
	1471	2104	4069	486	F2_1566	N	N	N	N	N	N	N	N	N	N	N	N	N	N	N	H	H	H	H	H	H	H	H	H	H	H	H	H	H	H	H	H	H	H	H	H	H	H	H	H	H	H	H	H
	754	1491	5488	397	F2_1567	N	N	N	N	N	N	N	N	N	N	N	N	N	N	N	H	H	H	H	H	H	H	H	H	H	H	H	H	H	H	H	H	H	H	H	H	H	H	H	H	H	H	H	H
	944	2051	4705	430	F2_1568	N	N	N	N	N	N	N	N	N	N	N	N	N	N	N	A	A	A	A	A	A	A	A	A	A	A	A	A	A	A	A	A	A	A	A	A	A	A	A	A	A	A	A	A
	1378	1667	4755	330	F2_1569	N	N	N	N	N	N	N	N	N	N	N	N	N	N	N	A	A	A	A	A	A	A	A	A	A	A	A	A	A	A	A	A	A	A	A	A	A	A	A	A	A	A	A	A
	3451	330	3462	887	F2_1570	N	N	N	N	N	N	N	N	N	N	N	N	N	N	N	A	A	A	A	N	N	H	H	H	H	H	H	H	H	H	H	H	H	H	H	H	H	H	H	H	H	H	H	H
	895	2040	4785	410	F2_1571	N	N	N	N	N	N	N	N	N	N	N	N	N	N	N	H	H	H	H	H	H	H	H	H	H	H	H	H	H	H	H	H	H	H	H	H	H	H	H	H	H	H	H	H
	2751	615	4324	440	F2_1573	N	N	N	N	N	N	N	N	N	N	N	N	N	N	N	A	A	A	A	A	A	A	A	A	A	A	A	A	A	A	A	A	A	A	A	N	N	N	N	N	N	N	H	H
	2549	1928	3306	347	F2_1574	N	N	N	N	N	N	N	N	N	N	N	N	N	N	N	H	H	H	H	H	H	H	H	H	H	H	H	H	H	H	H	H	H	H	H	H	H	H	H	H	H	H	H	H
	2504	1475	3701	450	F2_1575	N	N	N	N	N	N	N	N	N	N	N	N	N	N	N	H	H	H	H	H	H	H	H	H	H	H	H	H	H	H	H	H	H	H	H	H	H	H	H	H	H	H	H	H
	2038	1258	4189	645	F2_1576	N	N	N	N	N	N	N	N	N	N	N	N	N	N	N	H	H	H	H	H	H	H	N	N	N	N	N	B	B	B	B	B	B	B	B	B	B	B	B	B	B	B	B	B
	3466	226	3475	963	F2_1577	N	N	N	N	N	N	N	N	N	N	N	N	N	N	N	H	H	H	H	H	H	H	H	H	H	H	H	H	H	H	H	H	H	H	H	H	H	H	H	H	H	H	H	H
	2478	1477	3732	443	F2_1578	N	N	N	N	N	N	N	N	N	N	N	N	N	N	N	H	H	H	H	H	H	H	H	H	H	H	H	H	H	H	H	H	H	H	H	H	H	H	H	H	H	H	H	H
	1478	707	5564	381	F2_1579	N	N	N	N	N	N	N	N	N	N	N	N	N	N	N	A	A	A	A	A	A	A	A	A	A	A	A	A	A	A	A	A	A	A	A	A	A	A	A	A	A	A	A	A
	2371	197	4945	617	F2_1580	N	N	N	N	N	N	N	N	N	N	N	N	N	N	N	H	H	H	H	H	H	H	N	N	N	N	N	B	B	B	B	B	B	B	B	B	B	B	B	B	B	B	B	B
	1788	2484	3500	358	F2_1581	N	N	N	N	N	N	N	N	N	N	N	N	N	N	N	A	A	A	A	A	A	A	A	A	A	A	A	A	N	N	N	N	N	N	H	H	H	H	H	H	H	H	H	H
	1804	956	4886	484	F2_1582	N	N	N	N	N	N	N	N	N	N	N	N	N	N	N	H	H	H	H	H	H	H	H	H	H	H	H	H	H	H	H	H	H	H	H	H	H	H	H	H	H	H	H	H
	971	1574	5065	520	F2_1583	N	N	N	N	N	N	N	N	N	N	N	N	N	N	N	H	H	H	H	H	H	H	H	H	H	H	H	H	N	N	N	N	N	N	B	B	B	B	B	B	B	B	B	B
	3571	63	3812	684	F2_1584	N	N	N	N	N	N	N	N	N	N	N	N	N	N	N	H	H	H	H	H	H	H	H	H	H	H	H	H	H	H	H	H	H	H	H	H	H	H	H	H	H	H	H	H
	1225	1241	5167	497	F2_1585	N	N	N	N	N	N	N	N	N	N	N	N	N	N	N	H	H	H	H	H	H	H	H	H	H	H	H	H	H	H	H	H	H	H	H	H	H	H	H	H	H	H	H	H
	3287	296	3581	966	F2_1586	N	N	N	N	N	N	N	N	N	N	N	N	N	N	N	H	H	H	H	H	H	H	H	H	H	H	H	H	H	H	H	H	H	H	H	H	H	H	H	H	H	H	H	H
	6463	422	14	1231	F2_1587	N	N	N	N	N	N	N	N	N	N	N	N	N	N	N	A	A	A	A	A	A	A	A	A	A	A	A	A	A	A	A	A	A	A	A	A	A	A	A	A	A	A	A	A
	2152	866	4648	464	F2_1588	N	N	N	N	N	N	N	N	N	N	N	N	N	N	N	H	H	H	H	H	H	H	H	H	H	H	H	H	H	H	H	H	H	H	H	H	H	H	H	H	H	H	H	H
	2645	1511	3483	491	F2_1589	N	N	N	N	N	N	N	N	N	N	N	N	N	N	N	A	A	A	A	A	A	A	A	A	A	A	A	A	A	A	A	A	A	A	A	A	A	A	A	A	A	A	A	A
	1580	1548	4537	465	F2_1590	N	N	N	N	N	N	N	N	N	N	N	N	N	N	N	H	H	H	H	H	H	H	H	H	H	H	H	H	H	H	H	H	H	H	H	H	H	H	H	H	H	H	H	H
	1721	1377	4484	548	F2_1591	N	N	N	N	N	N	N	N	N	N	N	N	N	N	N	H	H	H	H	H	H	H	H	H	H	H	H	H	H	H	H	H	H	H	H	H	H	H	H	H	H	H	H	H
	2562	253	4400	915	F2_1592	N	N	N	N	N	N	N	N	N	N	N	N	N	N	N	A	A	A	A	A	A	A	A	A	A	A	N	H	H	H	H	H	H	H	H	H	H	H	H	H	H	H	H	H
	1581	2203	4009	337	F2_1593	N	N	N	N	N	N	N	N	N	N	N	N	N	N	N	A	A	A	A	A	A	A	A	A	A	A	A	A	A	A	A	A	A	A	A	A	A	A	A	A	A	A	A	A
	3488	153	3744	745	F2_1594	N	N	N	N	N	N	N	N	N	N	N	N	N	N	N	H	H	H	H	H	H	H	H	H	H	H	H	H	H	H	H	H	H	H	H	H	H	H	H	H	H	H	H	H
	2251	140	5026	713	F2_1595	N	N	N	N	N	N	N	N	N	N	N	N	N	N	N	H	H	H	H	H	H	H	H	H	H	H	H	H	H	H	H	H	H	H	H	H	H	H	H	H	H	H	H	H
	922	2742	3997	469	F2_1596	N	N	N	N	N	N	N	N	N	N	N	N	N	N	N	H	H	H	H	H	H	H	H	H	H	H	H	H	H	H	H	H	H	H	H	H	H	H	H	H	H	H	H	H
	2322	1440	3977	391	F2_1597	N	N	N	N	N	N	N	N	N	N	N	N	N	N	N	A	A	A	A	A	A	A	A	A	A	A	A	A	A	A	A	A	A	A	A	A	A	A	A	A	A	A	A	A
	1568	1401	4822	339	F2_1598	N	N	N	N	N	N	N	N	N	N	N	N	N	N	N	A	A	A	A	A	A	A	A	A	A	A	A	A	A	A	A	A	A	A	A	A	A	A	A	A	A	A	A	A
	1523	1537	4622	448	F2_1599	N	N	N	N	N	N	N	N	N	N	N	N	N	N	N	H	H	H	H	H	H	H	H	H	H	H	H	H	H	H	H	H	H	H	H	H	H	H	H	H	H	H	H	H
	1375	770	5446	539	F2_1600	N	N	N	N	N	N	N	N	N	N	N	N	N	N	N	H	H	H	H	H	H	H	H	H	H	H	H	H	H	H	H	H	H	H	H	H	H	H	H	H	H	H	H	H
	1035	715	5976	404	F2_1601	N	N	N	N	N	N	N	N	N	N	N	N	N	N	N	A	A	A	A	A	A	A	A	A	A	A	A	A	A	A	A	A	A	A	A	A	A	A	A	A	A	A	A	A
	1801	1458	4458	413	F2_1602	N	N	N	N	N	N	N	N	N	N	N	N	N	N	N	B	B	B	B	B	B	B	B	B	B	B	B	B	N	N	N	N	N	N	A	N	N	N	N	N	N	N	H	H
	2680	293	4205	952	F2_1603	N	N	N	N	N	N	N	N	N	N	N	N	N	N	N	H	H	H	H	H	H	H	H	H	H	H	H	H	H	H	H	H	H	H	H	H	H	H	H	H	H	H	H	H
	2804	1928	3016	382	F2_1604	N	N	N	N	N	N	N	N	N	N	N	N	N	N	N	H	H	H	H	H	H	H	H	H	H	H	H	H	H	H	H	H	H	H	H	H	H	H	H	H	H	H	H	H
	814	2861	3867	588	F2_1605	N	N	N	N	N	N	N	N	N	N	N	N	N	N	N	B	B	B	B	B	B	B	B	B	B	B	B	B	B	B	B	B	B	B	B	B	B	B	B	B	B	B	B	B
	2176	768	4760	426	F2_1606	N	N	N	N	N	N	N	N	N	N	N	N	N	N	N	H	H	H	H	H	H	H	H	H	H	H	H	H	H	H	H	H	H	H	H	H	H	H	H	H	H	H	H	H
	1430	1645	4600	455	F2_1607	N	N	N	N	N	N	N	N	N	N	N	N	N	N	N	H	H	H	H	H	H	H	H	H	H	H	H	H	H	H	H	H	H	H	H	H	H	H	H	H	H	H	H	H
	3821	181	3046	1082	F2_1608	N	N	N	N	N	N	N	N	N	N	N	N	N	N	N	H	H	H	H	H	H	H	H	H	H	H	H	H	H	H	H	H	H	H	H	H	H	H	H	H	H	H	H	H
	1406	1992	4346	386	F2_1609	N	N	N	N	N	N	N	N	N	N	N	N	N	N	N	H	H	H	H	H	H	H	H	H	H	H	H	H	H	H	H	H	H	H	H	H	H	H	H	H	H	H	H	H
	1892	1039	4883	316	F2_1610	N	N	N	N	N	N	N	N	N	N	N	N	N	N	N	A	A	A	A	A	A	A	A	A	A	A	A	A	A	A	A	A	A	A	A	A	A	A	A	A	A	A	A	A
	2316	2848	2597	369	F2_1611	N	N	N	N	N	N	N	N	N	N	N	N	N	N	N	H	H	H	H	H	H	H	H	H	H	H	H	H	H	H	H	H	H	H	H	H	H	H	H	H	H	H	H	H
	2323	1246	4163	398	F2_1612	N	N	N	N	N	N	N	N	N	N	N	N	N	N	N	H	H	H	H	H	H	H	H	H	H	H	H	H	H	H	H	H	H	H	H	H	H	H	H	H	H	H	H	H
	1149	2499	4040	442	F2_1613	N	N	N	N	N	N	N	N	N	N	N	N	N	N	N	H	H	H	H	H	H	H	H	H	H	H	H	H	H	H	H	H	H	H	H	H	H	H	H	H	H	H	H	H
	2731	1112	3830	457	F2_1614	N	N	N	N	N	N	N	N	N	N	N	N	N	N	N	H	H	H	H	H	H	H	H	H	H	H	H	H	H	H	H	H	H	H	H	H	H	H	H	H	H	H	H	H
	1789	1727	4266	348	F2_1615	N	N	N	N	N	N	N	N	N	N	N	N	N	N	N	B	B	B	B	B	B	B	B	B	B	B	B	B	B	B	B	B	B	B	B	B	B	B	B	B	B	B	B	B
	2554	1262	3855	459	F2_1616	N	N	N	N	N	N	N	N	N	N	N	N	N	N	N	H	H	H	H	H	H	H	H	H	H	H	H	H	H	H	H	H	H	H	H	H	H	H	H	H	H	H	H	H
	1352	2453	3928	397	F2_1617	N	N	N	N	N	N	N	N	N	N	N	N	N	N	N	H	H	H	H	H	H	H	H	H	H	H	H	H	H	H	H	H	H	H	H	H	H	H	H	H	H	H	H	H
	2358	1344	3954	474	F2_1618	N	N	N	N	N	N	N	N	N	N	N	N	N	N	N	A	A	A	A	A	A	A	A	A	A	A	A	A	A	A	A	A	A	A	A	A	A	A	A	A	A	A	A	A
	2716	1600	3446	368	F2_1619	N	N	N	N	N	N	N	N	N	N	N	N	N	N	N	H	H	H	H	H	H	H	H	H	H	H	H	H	H	H	H	H	H	H	H	H	H	H	H	H	H	H	H	H
	2398	993	4399	340	F2_1620	N	N	N	N	N	N	N	N	N	N	N	N	N	N	N	A	A	A	A	A	A	A	A	A	A	A	A	A	A	A	A	A	A	A	A	A	A	A	A	A	A	A	A	A
	1370	2191	4099	470	F2_1621	N	N	N	N	N	N	N	N	N	N	N	N	N	N	N	B	B	B	B	B	B	B	B	B	B	B	B	B	B	B	B	B	B	B	B	B	B	B	B	B	B	B	B	B
	1666	2160	3804	500	F2_1622	N	N	N	N	N	N	N	N	N	N	N	N	N	N	N	A	A	A	A	A	A	A	A	A	A	A	A	A	A	A	A	A	A	A	A	A	A	A	A	A	A	A	A	A
	1341	305	6164	320	F2_1623	N	N	N	N	N	N	N	N	N	N	N	N	N	N	N	H	H	H	H	H	H	H	N	N	N	A	A	A	A	A	A	A	A	A	A	A	A	A	A	A	A	A	A	A
	2133	1720	3835	442	F2_1624	N	N	N	N	N	N	N	N	N	N	N	N	N	N	N	H	H	H	H	H	H	H	H	H	H	H	H	H	H	H	H	H	H	H	H	N	N	N	N	N	N	N	A	A
	1284	3083	3327	436	F2_1625	N	N	N	N	N	N	N	N	N	N	N	N	N	N	N	A	A	A	A	A	A	A	A	A	A	A	A	A	A	A	A	A	A	A	A	A	A	A	A	A	A	A	A	A
	1175	2714	3848	393	F2_1626	N	N	N	N	N	N	N	N	N	N	N	N	N	N	N	H	H	H	H	H	H	H	H	H	H	H	H	H	N	N	N	N	N	N	B	B	B	B	B	B	B	B	B	B
	2783	139	4396	812	F2_1627	N	N	N	N	N	N	N	N	N	N	N	N	N	N	N	H	H	H	H	H	H	H	H	H	H	H	H	H	H	H	H	H	H	H	H	H	H	H	H	H	H	H	H	H
	1174	1804	4774	378	F2_1628	N	N	N	N	N	N	N	N	N	N	N	N	N	N	N	B	B	B	B	B	B	B	B	B	B	B	B	B	N	N	N	N	N	N	H	H	H	H	H	H	H	H	H	H
	2490	826	4341	473	F2_1629	N	N	N	N	N	N	N	N	N	N	N	N	N	N	N	A	A	A	A	A	A	A	A	A	A	A	A	A	A	A	A	A	A	A	A	A	A	A	A	A	A	A	A	A
	1176	2359	4179	416	F2_1630	N	N	N	N	N	N	N	N	N	N	N	N	N	N	N	H	H	H	H	H	H	H	H	H	H	H	H	H	H	H	H	H	H	H	H	H	H	H	H	H	H	H	H	H
	3240	133	3998	759	F2_1631	N	N	N	N	N	N	N	N	N	N	N	N	N	N	N	H	H	H	H	H	H	H	H	H	H	H	H	H	H	H	H	H	H	H	H	H	H	H	H	H	H	H	H	H
	1775	1099	4622	634	F2_1632	N	N	N	N	N	N	N	N	N	N	N	N	N	N	N	H	H	H	H	H	H	H	H	H	H	H	H	H	H	H	H	H	H	H	H	H	H	H	H	H	H	H	H	H
	1335	1705	4693	397	F2_1633	N	N	N	N	N	N	N	N	N	N	N	N	N	N	N	B	B	B	B	B	B	B	B	B	B	B	B	B	B	B	B	B	B	B	B	B	B	B	B	B	B	B	B	B
	1715	1794	4154	467	F2_1634	N	N	N	N	N	N	N	N	N	N	N	N	N	N	N	H	H	H	H	H	H	H	H	H	H	H	H	H	H	H	H	H	H	H	H	H	H	H	H	H	H	H	H	H
	1715	456	5538	421	F2_1635	N	N	N	N	N	N	N	N	N	N	N	N	N	N	N	H	H	H	H	H	H	H	H	H	H	H	H	H	H	H	H	H	H	H	H	H	H	H	H	H	H	H	H	H
	1387	1016	5233	494	F2_1636	N	N	N	N	N	N	N	N	N	N	N	N	N	N	N	A	A	A	A	A	A	A	A	A	A	A	A	A	A	A	A	A	A	A	A	A	A	A	A	A	A	A	A	A
	1238	304	5858	730	F2_1637	N	N	N	N	N	N	N	N	N	N	N	N	N	N	N	H	H	H	H	H	H	H	H	H	H	H	H	H	H	H	H	H	H	H	H	N	N	N	N	N	N	N	B	B
	1877	2063	3813	377	F2_1638	N	N	N	N	N	N	N	N	N	N	N	N	N	N	N	H	H	H	H	H	H	H	H	H	H	H	H	H	H	H	H	H	H	H	H	H	H	H	H	H	H	H	H	H
	1585	1937	4165	443	F2_1639	N	N	N	N	N	N	N	N	N	N	N	N	N	N	N	B	B	B	B	B	B	B	B	B	B	B	B	B	B	B	B	B	B	B	B	B	B	B	B	B	B	B	B	B
	825	2818	3969	518	F2_1641	N	N	N	N	N	N	N	N	N	N	N	N	N	N	N	B	N	N	H	H	H	H	H	H	H	H	H	H	H	H	H	H	H	H	H	H	H	H	H	H	H	H	H	H
	1959	932	4807	432	F2_1642	N	N	N	N	N	N	N	N	N	N	N	N	N	N	N	H	H	H	H	H	H	H	H	H	H	H	H	H	H	H	H	H	H	H	H	H	H	H	H	H	H	H	H	H
	2368	1742	3525	495	F2_1643	N	N	N	N	N	N	N	N	N	N	N	N	N	N	N	H	H	H	H	H	H	H	H	H	H	H	H	H	H	H	H	H	H	H	H	H	H	H	H	H	H	H	H	H
	1559	1760	4316	495	F2_1644	N	N	N	N	N	N	N	N	N	N	N	N	N	N	N	H	H	H	H	H	H	H	H	H	H	H	H	H	H	H	H	H	H	H	H	H	H	H	H	H	H	H	H	H
	1397	2368	3884	481	F2_1645	N	N	N	N	N	N	N	N	N	N	N	N	N	N	N	H	H	H	H	H	H	H	N	N	N	B	B	B	B	B	B	B	B	B	B	B	B	B	B	B	B	B	B	B
	2378	830	4458	464	F2_1646	N	N	N	N	N	N	N	N	N	N	N	N	N	N	N	A	A	A	A	A	A	A	A	A	A	A	N	N	N	N	N	N	N	N	H	N	N	N	N	N	N	N	A	A
	1874	1190	4699	367	F2_1647	N	N	N	N	N	N	N	N	N	N	N	N	N	N	N	H	H	H	H	H	H	H	N	N	N	A	A	A	A	A	A	A	A	A	A	A	A	A	A	A	A	A	A	A
	3946	200	3168	816	F2_1648	N	N	N	N	N	N	N	N	N	N	N	N	N	N	N	H	H	H	H	H	H	H	H	H	H	H	H	H	H	H	H	H	H	H	H	H	H	H	H	H	H	H	H	H
	1101	1538	5112	379	F2_1649	N	N	N	N	N	N	N	N	N	N	N	N	N	N	N	B	B	B	B	B	B	B	B	B	B	B	B	B	B	B	B	B	B	B	B	B	B	B	B	B	B	B	B	B
	1218	3600	2876	436	F2_1650	N	N	N	N	N	N	N	N	N	N	N	N	N	N	N	H	H	H	H	H	H	H	H	H	H	H	H	H	H	H	H	H	H	H	H	H	H	H	H	H	H	H	H	H
	460	1716	5603	351	F2_1651	N	N	N	N	N	N	N	N	N	N	N	N	N	N	N	A	A	A	A	A	A	A	N	N	N	H	H	H	H	H	H	H	H	H	H	H	H	H	H	H	H	H	H	H
	4104	40	3432	554	F2_1652	N	N	N	N	N	N	N	N	N	N	N	N	N	N	N	H	H	H	H	H	H	H	N	N	N	A	N	B	B	B	B	B	B	B	B	B	B	B	B	B	B	B	B	B
	1399	2529	3800	402	F2_1653	N	N	N	N	N	N	N	N	N	N	N	N	N	N	N	H	H	H	H	H	H	H	H	H	H	H	H	H	H	H	H	H	H	H	H	H	H	H	H	H	H	H	H	H
	2996	1476	3296	362	F2_1654	N	N	N	N	N	N	N	N	N	N	N	N	N	N	N	A	A	A	A	A	A	A	A	A	A	A	A	A	A	A	A	A	A	A	A	A	A	A	A	A	A	A	A	A
	1301	1438	4967	424	F2_1655	N	N	N	N	N	N	N	N	N	N	N	N	N	N	N	A	A	A	A	A	A	A	A	A	A	A	A	A	A	A	A	A	A	A	A	A	A	A	A	A	A	A	A	A
	1534	877	5197	522	F2_1656	N	N	N	N	N	N	N	N	N	N	N	N	N	N	N	A	A	A	A	A	A	A	A	A	A	A	A	A	A	A	A	A	A	A	A	A	A	A	A	A	A	A	A	A
	1854	2093	3801	382	F2_1657	N	N	N	N	N	N	N	N	N	N	N	N	N	N	N	A	A	A	A	A	A	A	A	A	A	A	A	A	A	A	A	A	A	A	A	A	A	A	A	A	A	A	A	A
	2092	1031	4659	348	F2_1658	N	N	N	N	N	N	N	N	N	N	N	N	N	N	N	A	A	A	A	A	A	A	A	A	A	A	A	A	A	A	A	A	A	A	A	A	A	A	A	A	A	A	A	A
	459	2142	5129	400	F2_1659	N	N	N	N	N	N	N	N	N	N	N	N	N	N	N	A	A	A	A	A	A	A	A	A	A	A	A	A	A	A	A	A	A	A	A	A	A	A	A	A	A	A	A	A
	1363	2556	3699	512	F2_1660	N	N	N	N	N	N	N	N	N	N	N	N	N	N	N	H	H	H	H	H	H	H	H	H	H	H	H	H	H	H	H	H	H	H	H	H	H	H	H	H	H	H	H	H
	1796	1103	4783	448	F2_1661	N	N	N	N	N	N	N	N	N	N	N	N	N	N	N	H	H	H	H	H	H	H	H	H	H	H	H	H	H	H	H	H	H	H	H	H	H	H	H	H	H	H	H	H
	701	1175	5860	394	F2_1662	N	N	N	N	N	N	N	N	N	N	N	N	N	N	N	H	H	H	H	H	H	H	H	H	H	H	H	H	H	H	H	H	H	H	H	H	H	H	H	H	H	H	H	H
	1103	1889	4667	471	F2_1663	N	N	N	N	N	N	N	N	N	N	N	N	N	N	N	A	A	A	A	A	A	A	A	A	A	A	A	A	N	N	N	N	N	N	H	H	H	H	H	H	H	H	H	H
	3060	1196	3465	409	F2_1664	N	N	N	N	N	N	N	N	N	N	N	N	N	N	N	H	H	H	H	H	H	H	H	H	H	H	H	H	H	H	H	H	H	H	H	H	H	H	H	H	H	H	H	H
	3073	135	4204	718	F2_1665	N	N	N	N	N	N	N	N	N	N	N	N	N	N	N	A	A	A	A	N	N	H	H	H	H	H	H	H	H	H	H	H	H	H	H	H	H	H	H	H	H	H	H	H
	767	3173	3805	385	F2_1666	N	N	N	N	N	N	N	N	N	N	N	N	N	N	N	B	B	B	B	B	B	B	B	B	B	B	B	B	B	B	B	B	B	B	B	B	B	B	B	B	B	B	B	N
	1182	1717	4797	434	F2_1667	N	N	N	N	N	N	N	N	N	N	N	N	N	N	N	H	H	H	H	H	H	H	H	H	H	H	H	H	H	H	H	H	H	H	H	H	H	H	H	H	H	H	H	H
	1723	2135	3939	333	F2_1668	N	N	N	N	N	N	N	N	N	N	N	N	N	N	N	A	A	A	A	A	A	A	A	A	A	A	A	A	A	A	A	A	A	A	A	A	A	A	A	A	A	A	A	A
	2621	1288	3822	399	F2_1669	N	N	N	N	N	N	N	N	N	N	N	N	N	N	N	H	H	H	H	H	H	H	H	H	H	H	H	H	H	H	H	H	H	H	H	H	H	H	H	H	H	H	H	H
	3527	270	4045	288	F2_1670	N	N	N	N	N	N	N	N	N	N	N	N	N	N	N	H	H	H	H	H	H	H	H	H	H	H	H	H	H	H	H	H	H	H	H	H	H	H	H	H	H	H	H	H
	1781	1466	4430	453	F2_1671	N	N	N	N	N	N	N	N	N	N	N	N	N	N	N	H	H	H	H	H	H	H	H	H	H	H	H	H	H	H	H	H	H	H	H	H	H	H	H	H	H	H	H	H
	1361	1746	4582	441	F2_1672	N	N	N	N	N	N	N	N	N	N	N	N	N	N	N	B	B	B	B	B	B	B	B	B	B	B	B	B	B	B	B	B	B	B	B	B	B	B	B	B	B	B	B	B
	2875	133	4255	867	F2_1674	N	N	N	N	N	N	N	N	N	N	N	N	N	N	N	H	H	H	H	H	H	H	H	H	H	H	H	H	H	H	H	H	H	H	H	H	H	H	H	H	H	H	H	H
	2430	1193	4105	402	F2_1675	N	N	N	N	N	N	N	N	N	N	N	N	N	N	N	A	A	A	A	A	A	A	A	A	A	A	A	A	A	A	A	A	A	A	A	A	A	A	A	A	A	A	A	A
	425	2648	4676	381	F2_1676	N	N	N	N	N	N	N	N	N	N	N	N	N	N	N	H	H	H	H	H	H	H	H	H	H	H	H	H	H	H	H	H	H	H	H	H	H	H	H	H	H	H	H	H
	1558	1883	4129	560	F2_1677	N	N	N	N	N	N	N	N	N	N	N	N	N	N	N	H	H	H	H	H	H	H	H	H	H	H	H	H	H	H	H	H	H	H	H	H	H	H	H	H	H	H	H	N
	1520	2483	3716	411	F2_1678	N	N	N	N	N	N	N	N	N	N	N	N	N	N	N	A	A	A	A	A	A	A	A	A	A	A	A	A	N	N	N	N	N	N	H	H	H	H	H	H	H	H	H	H
	714	1936	5182	298	F2_1679	N	N	N	N	N	N	N	N	N	N	N	N	N	N	N	B	B	B	B	B	B	B	B	B	B	B	B	B	B	B	B	B	B	B	B	B	B	B	B	B	B	B	B	B
	939	3071	3762	358	F2_1681	N	N	N	N	N	N	N	N	N	N	N	N	N	N	N	B	B	B	B	B	B	B	B	B	B	B	B	B	B	B	B	B	B	B	B	B	B	B	B	B	B	B	B	B
	3713	55	3611	751	F2_1682	N	N	N	N	N	N	N	N	N	N	N	N	N	N	N	H	H	H	H	H	H	H	H	H	H	H	H	H	H	H	H	H	H	H	H	N	N	N	N	N	N	N	B	B
	3743	203	3413	771	F2_1683	N	N	N	N	N	N	N	N	N	N	N	N	N	N	N	A	A	A	A	A	A	A	A	A	A	A	A	A	A	A	A	A	A	A	A	A	A	A	A	A	A	A	A	A
	3054	212	4059	805	F2_1684	N	N	N	N	N	N	N	N	N	N	N	N	N	N	N	H	H	H	H	H	H	H	H	H	H	H	N	B	B	B	B	B	B	B	B	B	B	B	B	B	B	B	B	B
	2294	1743	3749	344	F2_1685	N	N	N	N	N	N	N	N	N	N	N	N	N	N	N	H	H	H	H	H	H	H	H	H	H	H	H	H	H	H	H	H	H	H	H	H	H	H	H	H	H	H	H	H
	2308	1022	4329	471	F2_1686	N	N	N	N	N	N	N	N	N	N	N	N	N	N	N	A	A	A	A	A	A	A	A	A	A	A	N	B	N	N	N	N	N	N	H	H	H	H	H	H	H	H	H	H
	1273	2382	3989	486	F2_1687	N	N	N	N	N	N	N	N	N	N	N	N	N	N	N	H	H	H	H	H	H	H	H	H	H	H	H	H	H	H	H	H	H	H	H	H	H	H	H	H	H	H	H	H
	1308	3250	3035	537	F2_1688	N	N	N	N	N	N	N	N	N	N	N	N	N	N	N	A	A	A	A	A	A	A	A	A	A	A	A	A	A	A	A	A	A	A	A	N	N	N	N	N	N	N	H	H
	1599	2082	4039	410	F2_1689	N	N	N	N	N	N	N	N	N	N	N	N	N	N	N	B	B	B	B	B	B	B	B	B	B	B	B	B	B	B	B	B	B	B	B	B	B	B	B	B	B	B	B	B
	2792	353	4096	889	F2_1690	N	N	N	N	N	N	N	N	N	N	N	N	N	N	N	H	N	N	N	N	N	B	B	B	B	B	B	B	B	B	B	B	B	B	B	B	B	B	B	B	B	B	B	B
	3001	1564	3183	382	F2_1691	N	N	N	N	N	N	N	N	N	N	N	N	N	N	N	H	H	H	H	H	H	H	H	H	H	H	H	H	H	H	H	H	H	H	H	H	H	H	H	H	H	H	H	H
	1457	1378	4928	367	F2_1692	N	N	N	N	N	N	N	N	N	N	N	N	N	N	N	B	B	B	B	B	B	B	B	B	B	B	B	B	B	B	B	B	B	B	B	B	B	B	B	B	B	B	B	B
	2418	243	4843	626	F2_1693	N	N	N	N	N	N	N	N	N	N	N	N	N	N	N	H	H	H	H	H	H	H	H	H	H	H	H	H	H	H	H	H	H	H	H	H	H	H	H	H	H	H	H	H
	2091	1716	3828	495	F2_1694	N	N	N	N	N	N	N	N	N	N	N	N	N	N	N	H	H	H	H	H	H	H	H	H	H	H	H	H	H	H	H	H	H	H	H	H	H	H	H	H	H	H	H	H
	1590	2483	3638	419	F2_1695	N	N	N	N	N	N	N	N	N	N	N	N	N	N	N	H	H	H	H	H	H	H	H	H	H	H	H	H	H	H	H	H	H	H	H	H	H	H	H	H	H	H	H	H
	1909	2451	3433	337	F2_1696	N	N	N	N	N	N	N	N	N	N	N	N	N	N	N	B	B	B	B	B	B	B	B	B	B	B	B	B	B	B	B	B	B	B	B	B	B	B	B	B	B	B	B	B
	1269	2313	4088	460	F2_1697	N	N	N	N	N	N	N	N	N	N	N	N	N	N	N	H	H	H	H	H	H	H	H	H	H	H	H	H	H	H	H	H	H	H	H	H	H	H	H	H	H	H	H	H
	2365	1657	3634	474	F2_1698	N	N	N	N	N	N	N	N	N	N	N	N	N	N	N	H	H	H	H	H	H	H	H	H	H	H	H	H	H	H	H	H	H	H	H	H	H	H	H	H	H	H	H	H
	1995	2255	3426	454	F2_1700	N	N	N	N	N	N	N	N	N	N	N	N	N	N	N	H	H	H	H	H	H	H	H	H	H	H	H	H	H	H	H	H	H	H	H	H	H	H	H	H	H	H	H	N
	1784	368	5238	740	F2_1701	N	N	N	N	N	N	N	N	N	N	N	N	N	N	N	H	N	N	B	B	B	B	B	B	B	B	B	B	B	B	B	B	B	B	B	B	B	B	B	B	B	B	B	B
	906	1952	4901	371	F2_1702	N	N	N	N	N	N	N	N	N	N	N	N	N	N	N	H	H	H	H	H	H	H	H	H	H	H	H	H	H	H	H	H	H	H	H	H	H	H	H	H	H	H	H	H
	1709	2007	3983	431	F2_1704	N	N	N	N	N	N	N	N	N	N	N	N	N	N	N	A	A	A	A	A	A	A	A	A	A	A	A	A	A	A	A	A	A	A	A	N	N	N	N	N	N	N	H	H
	2600	1175	3933	422	F2_1705	N	N	N	N	N	N	N	N	N	N	N	N	N	N	N	H	H	H	H	H	H	H	H	H	H	H	H	H	H	H	H	H	H	H	H	H	H	H	H	H	H	H	H	H
	2893	1750	2967	520	F2_1706	N	N	N	N	N	N	N	N	N	N	N	N	N	N	N	A	A	A	A	A	A	A	A	A	A	A	A	A	A	A	A	A	A	A	A	A	A	A	A	A	A	A	A	A
	8	4695	3129	298	F2_1707	N	N	N	N	N	N	N	N	N	N	N	N	N	N	N	B	B	B	B	B	B	B	B	B	B	B	B	B	B	B	B	B	B	B	B	B	B	B	B	B	B	B	B	B
	1357	756	5506	511	F2_1708	N	N	N	N	N	N	N	N	N	N	N	N	N	N	N	H	H	H	H	H	H	H	H	H	H	H	H	H	H	H	H	H	H	H	H	H	H	H	H	H	H	H	H	H
	2910	2058	2742	420	F2_1709	N	N	N	N	N	N	N	N	N	N	N	N	N	N	N	H	H	H	H	H	H	H	H	H	H	H	H	H	H	H	H	H	H	H	H	H	H	H	H	H	H	H	H	H
	1329	2371	3933	497	F2_1710	N	N	N	N	N	N	N	N	N	N	N	N	N	N	N	A	A	A	A	A	A	A	A	A	A	A	N	H	H	H	H	H	H	H	H	H	H	H	H	H	H	H	H	N
	1129	1311	5276	414	F2_1711	N	N	N	N	N	N	N	N	N	N	N	N	N	N	N	H	H	H	H	H	H	H	H	H	H	H	H	H	H	H	H	H	H	H	H	H	H	H	H	H	H	H	H	H
	977	2149	4535	469	F2_1712	N	N	N	N	N	N	N	N	N	N	N	N	N	N	N	H	H	H	H	H	H	H	H	H	H	H	H	H	H	H	H	H	H	H	H	H	H	H	H	H	H	H	H	H
	1947	2214	3523	446	F2_1713	N	N	N	N	N	N	N	N	N	N	N	N	N	N	N	B	B	B	B	B	B	B	B	B	B	B	B	B	B	B	B	B	B	B	B	B	B	B	B	B	B	B	B	B
	1112	1947	4577	494	F2_1714	N	N	N	N	N	N	N	N	N	N	N	N	N	N	N	A	A	A	A	A	A	A	A	A	A	A	A	A	A	A	A	A	A	A	A	A	A	A	A	A	A	A	A	A
	1158	1873	4767	332	F2_1715	N	N	N	N	N	N	N	N	N	N	N	N	N	N	N	A	A	A	A	A	A	A	A	A	A	A	N	H	H	H	H	H	H	H	H	H	H	H	H	H	H	H	H	H
	1472	1920	4259	479	F2_1716	N	N	N	N	N	N	N	N	N	N	N	N	N	N	N	A	A	A	A	A	A	A	A	A	A	A	A	A	A	A	A	A	A	A	A	A	A	A	A	A	A	A	A	A
	2958	1206	3617	349	F2_1717	N	N	N	N	N	N	N	N	N	N	N	N	N	N	N	H	H	H	H	H	H	H	H	H	H	H	H	H	H	H	H	H	H	H	H	H	H	H	H	H	H	H	H	H
	1893	1232	4538	467	F2_1718	N	N	N	N	N	N	N	N	N	N	N	N	N	N	N	H	H	H	H	H	H	H	H	H	H	H	H	H	H	H	H	H	H	H	H	H	H	H	H	H	H	H	H	H
	508	2959	4081	582	F2_1719	N	N	N	N	N	N	N	N	N	N	N	N	N	N	N	H	H	H	H	H	H	H	H	H	H	H	H	H	H	H	H	H	H	H	H	H	H	H	H	H	H	H	H	H
	1691	382	5308	749	F2_1720	N	N	N	N	N	N	N	N	N	N	N	N	N	N	N	H	H	H	H	H	H	H	H	H	H	H	H	H	H	H	H	H	H	H	H	H	H	H	H	H	H	H	H	H
	3873	261	3120	876	F2_1721	N	N	N	N	N	N	N	N	N	N	N	N	N	N	N	H	H	H	H	H	H	H	H	H	H	H	H	H	H	H	H	H	H	H	H	H	H	H	H	H	H	H	H	H
	1216	2871	3656	387	F2_1722	N	N	N	N	N	N	N	N	N	N	N	N	N	N	N	B	B	B	B	B	B	B	B	B	B	B	B	B	B	B	B	B	B	B	B	B	B	B	B	B	B	B	B	B
	1763	1401	4453	513	F2_1723	N	N	N	N	N	N	N	N	N	N	N	N	N	N	N	A	A	A	A	A	A	A	N	N	N	N	N	H	H	H	H	H	H	H	H	H	H	H	H	H	H	H	H	H
	1224	1061	5383	462	F2_1724	N	N	N	N	N	N	N	N	N	N	N	N	N	N	N	H	H	H	H	H	H	H	H	H	H	H	H	H	H	H	H	H	H	H	H	H	H	H	H	H	H	H	H	H
	1448	1718	4461	503	F2_1725	N	N	N	N	N	N	N	N	N	N	N	N	N	N	N	A	N	N	H	H	H	H	H	H	H	H	H	H	H	H	H	H	H	H	H	H	H	H	H	H	H	H	H	H
	2394	1942	3361	433	F2_1726	N	N	N	N	N	N	N	N	N	N	N	N	N	N	N	H	H	H	H	H	H	H	H	H	H	H	H	H	H	H	H	H	H	H	H	H	H	H	H	H	H	H	H	H
	1731	2959	3021	419	F2_1727	N	N	N	N	N	N	N	N	N	N	N	N	N	N	N	H	H	H	H	H	H	H	H	H	H	H	H	H	H	H	H	H	H	H	H	H	H	H	H	H	H	H	H	N
	1648	2790	3255	437	F2_1728	N	N	N	N	N	N	N	N	N	N	N	N	N	N	N	B	B	B	B	B	B	B	B	B	B	B	B	B	B	B	B	B	B	B	B	B	B	B	B	B	B	B	B	B
	2391	1468	3731	540	F2_1729	N	N	N	N	N	N	N	N	N	N	N	N	N	N	N	A	A	A	A	A	A	A	A	A	A	A	A	A	A	A	A	A	A	A	A	A	A	A	A	A	A	A	A	A
	2517	1054	4054	505	F2_1730	N	N	N	N	N	N	N	N	N	N	N	N	N	N	N	A	A	A	A	A	A	A	N	N	N	N	N	B	N	N	N	N	N	N	A	N	N	N	N	N	N	N	H	H
	2049	1190	4576	315	F2_1731	N	N	N	N	N	N	N	N	N	N	N	N	N	N	N	H	H	H	H	H	H	H	H	H	H	H	H	H	H	H	H	H	H	H	H	H	H	H	H	H	H	H	H	H
	1929	1878	3907	416	F2_1732	N	N	N	N	N	N	N	N	N	N	N	N	N	N	N	B	B	B	B	B	B	B	B	B	B	B	B	B	B	B	B	B	B	B	B	B	B	B	B	B	B	B	B	B
	2162	1766	3728	474	F2_1734	N	N	N	N	N	N	N	N	N	N	N	N	N	N	N	H	H	H	H	H	H	H	H	H	H	H	H	H	H	H	H	H	H	H	H	H	H	H	H	H	H	H	H	H
	3165	865	3656	444	F2_1735	N	N	N	N	N	N	N	N	N	N	N	N	N	N	N	A	A	A	A	A	A	A	A	A	A	A	A	A	A	A	A	A	A	A	A	A	A	A	A	A	A	A	A	A
	1858	2595	3198	479	F2_1736	N	N	N	N	N	N	N	N	N	N	N	N	N	N	N	B	B	B	B	B	B	B	B	B	B	B	B	B	B	B	B	B	B	B	B	B	B	B	B	B	B	B	B	B
	3481	209	3772	668	F2_1737	N	N	N	N	N	N	N	N	N	N	N	N	N	N	N	A	A	A	A	A	A	A	A	A	A	A	A	A	A	A	A	A	A	A	A	A	A	A	A	A	A	A	A	A
	1707	1597	4504	322	F2_1738	N	N	N	N	N	N	N	N	N	N	N	N	N	N	N	H	H	H	H	H	H	H	H	H	H	H	H	H	H	H	H	H	H	H	H	H	H	H	H	H	H	H	H	N
	1986	2153	3614	377	F2_1739	N	N	N	N	N	N	N	N	N	N	N	N	N	N	N	A	A	A	A	A	A	A	A	A	A	A	A	A	A	A	A	A	A	A	A	A	A	A	A	A	A	A	A	A
	965	1469	5160	536	F2_1740	N	N	N	N	N	N	N	N	N	N	N	N	N	N	N	A	A	A	A	A	A	A	A	A	A	A	A	A	A	A	A	A	A	A	A	A	A	A	A	A	A	A	A	A
	3644	838	3368	280	F2_1741	N	N	N	N	N	N	N	N	N	N	N	N	N	N	N	H	H	H	H	H	H	H	H	H	H	H	H	H	H	H	H	H	H	H	H	H	H	H	H	H	H	H	H	H
	1759	1811	4039	521	F2_1742	N	N	N	N	N	N	N	N	N	N	N	N	N	N	N	H	H	H	H	H	H	H	H	H	H	H	H	H	H	H	H	H	H	H	H	H	H	H	H	H	H	H	H	H
	1208	2089	4500	333	F2_1743	N	N	N	N	N	N	N	N	N	N	N	N	N	N	N	H	H	H	H	H	H	H	H	H	H	H	H	H	H	H	H	H	H	H	H	H	H	H	H	H	H	H	H	H
	2888	277	4217	748	F2_1744	N	N	N	N	N	N	N	N	N	N	N	N	N	N	N	H	H	H	H	H	H	H	H	H	H	H	H	H	H	H	H	H	H	H	H	H	H	H	H	H	H	H	H	H
	1401	2715	3525	489	F2_1745	N	N	N	N	N	N	N	N	N	N	N	N	N	N	N	A	A	A	A	A	A	A	A	A	A	A	A	A	A	A	A	A	A	A	A	A	A	A	A	A	A	A	A	A
	1434	380	5876	440	F2_1746	N	N	N	N	N	N	N	N	N	N	N	N	N	N	N	H	H	H	H	H	H	H	H	H	H	H	H	H	H	H	H	H	H	H	H	H	H	H	H	H	H	H	H	N
	2384	1506	3857	383	F2_1747	N	N	N	N	N	N	N	N	N	N	N	N	N	N	N	A	A	A	A	A	A	A	A	A	A	A	A	A	A	A	A	A	A	A	A	A	A	A	A	A	A	A	A	A
	4667	137	2598	728	F2_1748	N	N	N	N	N	N	N	N	N	N	N	N	N	N	N	A	A	A	A	N	N	H	H	H	H	H	H	H	N	N	N	N	N	N	A	A	A	A	A	A	A	A	A	A
	1717	1784	4330	299	F2_1749	N	N	N	N	N	N	N	N	N	N	N	N	N	N	N	H	N	N	A	A	A	A	A	A	A	A	A	A	A	A	A	A	A	A	A	A	A	A	A	A	A	A	A	A
	1890	2244	3466	530	F2_1751	N	N	N	N	N	N	N	N	N	N	N	N	N	N	N	A	A	A	A	A	A	A	A	A	A	A	A	A	A	A	A	A	A	A	A	A	A	A	A	A	A	A	A	A
	2003	2547	3085	495	F2_1752	N	N	N	N	N	N	N	N	N	N	N	N	N	N	N	H	H	H	H	H	H	H	H	H	H	H	H	H	H	H	H	H	H	H	H	H	H	H	H	H	H	H	H	H
	1089	1399	5193	449	F2_1753	N	N	N	N	N	N	N	N	N	N	N	N	N	N	N	H	H	H	H	H	H	H	H	H	H	H	H	H	H	H	H	H	H	H	H	H	H	H	H	H	H	H	H	H
	2683	1321	3796	330	F2_1754	N	N	N	N	N	N	N	N	N	N	N	N	N	N	N	H	H	H	H	H	H	H	H	H	H	H	H	H	H	H	H	H	H	H	H	H	H	H	H	H	H	H	H	H
	1649	1843	4246	392	F2_1755	N	N	N	N	N	N	N	N	N	N	N	N	N	N	N	H	H	H	H	H	H	H	N	N	N	N	N	N	N	N	N	N	N	N	B	B	B	B	B	B	B	B	B	B
	2974	1041	3651	464	F2_1756	N	N	N	N	N	N	N	N	N	N	N	N	N	N	N	A	A	A	A	A	A	A	A	A	A	A	A	A	A	A	A	A	A	A	A	A	A	A	A	A	A	A	A	A
	2512	1787	3337	494	F2_1758	N	N	N	N	N	N	N	N	N	N	N	N	N	N	N	H	H	H	H	H	H	H	H	H	H	H	H	H	H	H	H	H	H	H	H	H	H	H	H	H	H	H	H	H
	4009	129	3200	792	F2_1759	N	N	N	N	N	N	N	N	N	N	N	N	N	N	N	H	H	H	H	H	H	H	H	H	H	H	H	H	H	H	H	H	H	H	H	H	H	H	H	H	H	H	H	H
	1744	3028	2930	428	F2_1760	N	N	N	N	N	N	N	N	N	N	N	N	N	N	N	H	H	H	H	H	H	H	H	H	H	H	H	H	H	H	H	H	H	H	H	H	H	H	H	H	H	H	H	H
	2795	1083	3748	504	F2_1761	N	N	N	N	N	N	N	N	N	N	N	N	N	N	N	A	A	A	A	A	A	A	A	A	A	A	N	H	H	H	H	H	H	H	H	H	H	H	H	H	H	H	H	H
	984	1541	5151	454	F2_1762	N	N	N	N	N	N	N	N	N	N	N	N	N	N	N	H	H	H	H	H	H	H	H	H	H	H	H	H	H	H	H	H	H	H	H	H	H	H	H	H	H	H	H	H
	2239	951	4529	411	F2_1763	N	N	N	N	N	N	N	N	N	N	N	N	N	N	N	A	A	A	A	A	A	A	A	A	A	A	A	A	A	A	A	A	A	A	A	A	A	A	A	A	A	A	A	A
	2040	1733	4029	328	F2_1764	N	N	N	N	N	N	N	N	N	N	N	N	N	N	N	H	H	H	H	H	H	H	H	H	H	H	H	H	H	H	H	H	H	H	H	H	H	H	H	H	H	H	H	H
	1346	687	5557	540	F2_1765	N	N	N	N	N	N	N	N	N	N	N	N	N	N	N	H	H	H	H	H	H	H	H	H	H	H	H	H	H	H	H	H	H	H	H	H	H	H	H	H	H	H	H	H
	2299	2033	3384	414	F2_1766	N	N	N	N	N	N	N	N	N	N	N	N	N	N	N	B	B	B	B	B	B	B	B	B	B	B	B	B	B	B	B	B	B	B	B	B	B	B	B	B	B	B	B	B
	1053	2012	4557	508	F2_1767	N	N	N	N	N	N	N	N	N	N	N	N	N	N	N	H	H	H	H	H	H	H	H	H	H	H	H	H	H	H	H	H	H	H	H	H	H	H	H	H	H	H	H	H
	1192	2591	3935	412	F2_1768	N	N	N	N	N	N	N	N	N	N	N	N	N	N	N	H	H	H	H	H	H	H	H	H	H	H	H	H	H	H	H	H	H	H	H	H	H	H	H	H	H	H	H	H
	2495	2554	2783	298	F2_1769	N	N	N	N	N	N	N	N	N	N	N	N	N	N	N	B	B	B	B	B	B	B	B	B	B	B	B	B	B	B	B	B	B	B	B	B	B	B	B	B	B	B	B	B
	1808	1533	4322	467	F2_1770	N	N	N	N	N	N	N	N	N	N	N	N	N	N	N	A	A	A	A	A	A	A	A	A	A	A	A	A	A	A	A	A	A	A	A	A	A	A	A	A	A	A	A	A
	1778	3091	2853	408	F2_1771	N	N	N	N	N	N	N	N	N	N	N	N	N	N	N	B	B	B	B	B	B	B	B	B	B	B	B	B	B	B	B	B	B	B	B	B	B	B	B	B	B	B	B	B
	1779	2759	3108	484	F2_1772	N	N	N	N	N	N	N	N	N	N	N	N	N	N	N	A	A	A	A	A	A	A	A	A	A	A	A	A	A	A	A	A	A	A	A	N	N	N	N	N	N	N	H	H
	1693	1046	5011	380	F2_1773	N	N	N	N	N	N	N	N	N	N	N	N	N	N	N	H	H	H	H	H	H	H	H	H	H	H	H	H	H	H	H	H	H	H	H	H	H	H	H	H	H	H	H	H
	1259	1824	4571	476	F2_1774	N	N	N	N	N	N	N	N	N	N	N	N	N	N	N	B	B	B	B	B	B	B	B	B	B	B	B	B	B	B	B	B	B	B	B	B	B	B	B	B	B	B	B	B
	660	2935	4192	343	F2_1775	N	N	N	N	N	N	N	N	N	N	N	N	N	N	N	H	H	H	H	H	H	H	H	H	H	H	H	H	H	H	H	H	H	H	H	H	H	H	H	H	H	H	H	H
	1873	1148	4704	405	F2_1776	N	N	N	N	N	N	N	N	N	N	N	N	N	N	N	B	B	B	B	B	B	B	B	B	B	B	B	B	N	N	N	N	N	N	H	H	H	H	H	H	H	H	H	H
	3742	179	3402	807	F2_1777	N	N	N	N	N	N	N	N	N	N	N	N	N	N	N	A	A	A	A	A	A	A	A	A	A	A	A	A	A	A	A	A	A	A	A	A	A	A	A	A	A	A	A	A
	1844	2960	2752	574	F2_1778	N	N	N	N	N	N	N	N	N	N	N	N	N	N	N	H	H	H	H	H	H	H	H	H	H	H	H	H	H	H	H	H	H	H	H	H	H	H	H	H	H	H	H	H
	1469	2086	4174	401	F2_1779	N	N	N	N	N	N	N	N	N	N	N	N	N	N	N	B	B	B	B	B	B	B	B	B	B	B	B	B	B	B	B	B	B	B	B	B	B	B	B	B	B	B	B	B
	1122	1660	4885	463	F2_1780	N	N	N	N	N	N	N	N	N	N	N	N	N	N	N	H	H	H	H	H	H	H	H	H	H	H	N	B	B	B	B	B	B	B	B	B	B	B	B	B	B	B	B	B
	1739	1594	4399	398	F2_1781	N	N	N	N	N	N	N	N	N	N	N	N	N	N	N	H	H	H	H	H	H	H	H	H	H	H	H	H	H	H	H	H	H	H	H	H	H	H	H	H	H	H	H	H
	538	2504	4493	595	F2_1782	N	N	N	N	N	N	N	N	N	N	N	N	N	N	N	H	H	H	H	H	H	H	H	H	H	H	H	H	H	H	H	H	H	H	H	H	H	H	H	H	H	H	H	H
	1519	3050	3110	451	F2_1783	N	N	N	N	N	N	N	N	N	N	N	N	N	N	N	A	A	A	A	A	A	A	A	A	A	A	A	A	A	A	A	A	A	A	A	A	A	A	A	A	A	A	A	A
	2745	1651	3267	467	F2_1784	N	N	N	N	N	N	N	N	N	N	N	N	N	N	N	A	A	A	A	A	A	A	A	A	A	A	A	A	A	A	A	A	A	A	A	A	A	A	A	A	A	A	A	A
	1852	2518	3354	406	F2_1785	N	N	N	N	N	N	N	N	N	N	N	N	N	N	N	A	A	A	A	A	A	A	A	A	A	A	A	A	A	A	A	A	A	A	A	A	A	A	A	A	A	A	A	A
	2227	1660	3879	364	F2_1786	N	N	N	N	N	N	N	N	N	N	N	N	N	N	N	H	H	H	H	H	H	H	H	H	H	H	H	H	H	H	H	H	H	H	H	H	H	H	H	H	H	H	H	H
	2593	2261	2871	405	F2_1787	N	N	N	N	N	N	N	N	N	N	N	N	N	N	N	A	A	A	A	A	A	A	A	A	A	A	A	A	A	A	A	A	A	A	A	A	A	A	A	A	A	A	A	A
	2098	1553	3992	487	F2_1788	N	N	N	N	N	N	N	N	N	N	N	N	N	N	N	B	B	B	B	B	B	B	B	B	B	B	B	B	B	B	B	B	B	B	B	B	B	B	B	B	B	B	B	B
	2973	1177	3567	413	F2_1789	N	N	N	N	N	N	N	N	N	N	N	N	N	N	N	H	H	H	H	H	H	H	H	H	H	H	H	H	H	H	H	H	H	H	H	H	H	H	H	H	H	H	H	H
	1149	2021	4563	397	F2_1790	N	N	N	N	N	N	N	N	N	N	N	N	N	N	N	H	H	H	H	H	H	H	H	H	H	H	H	H	H	H	H	H	H	H	H	H	H	H	H	H	H	H	H	H
	2137	112	5226	655	F2_1791	N	N	N	N	N	N	N	N	N	N	N	N	N	N	N	A	A	A	A	A	A	A	A	A	A	A	N	H	H	H	H	H	H	H	H	H	H	H	H	H	H	H	H	H
	1919	2077	3709	425	F2_1792	N	N	N	N	N	N	N	N	N	N	N	N	N	N	N	A	A	A	A	A	A	A	A	A	A	A	A	A	A	A	A	A	A	A	A	A	A	A	A	A	A	A	A	A
	1314	1669	4718	429	F2_1793	N	N	N	N	N	N	N	N	N	N	N	N	N	N	N	H	H	H	H	H	H	H	H	H	H	H	H	H	H	H	H	H	H	H	H	H	H	H	H	H	H	H	H	H
	1637	2227	3778	488	F2_1794	N	N	N	N	N	N	N	N	N	N	N	N	N	N	N	H	H	H	H	H	H	H	H	H	H	H	H	H	H	H	H	H	H	H	H	H	H	H	H	H	H	H	H	H
	2712	217	4459	742	F2_1795	N	N	N	N	N	N	N	N	N	N	N	N	N	N	N	A	A	A	A	A	A	A	A	A	A	A	A	A	A	A	A	A	A	A	A	A	A	A	A	A	A	A	A	A
	1283	2748	3716	383	F2_1796	N	N	N	N	N	N	N	N	N	N	N	N	N	N	N	H	H	H	H	H	H	H	H	H	H	H	H	H	H	H	H	H	H	H	H	H	H	H	H	H	H	H	H	H
	1583	2015	4254	278	F2_1797	N	N	N	N	N	N	N	N	N	N	N	N	N	N	N	H	H	H	H	H	H	H	H	H	H	H	H	H	H	H	H	H	H	H	H	H	H	H	H	H	H	H	H	H
	1173	2362	4247	348	F2_1798	N	N	N	N	N	N	N	N	N	N	N	N	N	N	N	H	H	H	H	H	H	H	H	H	H	H	H	H	H	H	H	H	H	H	H	H	H	H	H	H	H	H	H	H
	1423	1648	4593	466	F2_1799	N	N	N	N	N	N	N	N	N	N	N	N	N	N	N	B	B	B	B	B	B	B	B	B	B	B	B	B	B	B	B	B	B	B	B	B	B	B	B	B	B	B	B	B
	4478	118	2660	874	F2_1800	N	N	N	N	N	N	N	N	N	N	N	N	N	N	N	A	A	A	A	A	A	A	A	A	A	A	A	A	A	A	A	A	A	A	A	A	A	A	A	A	A	A	A	A
	1649	1838	4204	439	F2_1801	N	N	N	N	N	N	N	N	N	N	N	N	N	N	N	A	A	A	A	A	A	A	A	A	A	A	A	A	A	A	A	A	A	A	A	A	A	A	A	A	A	A	A	A
	2375	204	4670	881	F2_1802	N	N	N	N	N	N	N	N	N	N	N	N	N	N	N	A	A	A	A	A	A	A	A	A	A	A	A	A	A	A	A	A	A	A	A	N	N	N	N	N	N	N	H	H
	1354	1345	4851	580	F2_1803	N	N	N	N	N	N	N	N	N	N	N	N	N	N	N	B	B	B	B	B	B	B	B	B	B	B	B	B	B	B	B	B	B	B	B	B	B	B	B	B	B	B	B	B
	1236	1811	4799	284	F2_1804	N	N	N	N	N	N	N	N	N	N	N	N	N	N	N	A	A	A	A	A	A	A	A	A	A	A	A	A	A	A	A	A	A	A	A	A	A	A	A	A	A	A	A	A
	878	1868	4907	477	F2_1805	N	N	N	N	N	N	N	N	N	N	N	N	N	N	N	B	B	B	B	B	B	B	B	B	B	B	B	B	B	B	B	B	B	B	B	B	B	B	B	B	B	B	B	B
	1050	1836	4733	511	F2_1806	N	N	N	N	N	N	N	N	N	N	N	N	N	N	N	H	N	N	B	B	B	B	B	B	B	B	B	B	B	B	B	B	B	B	B	B	B	B	B	B	B	B	B	B
	1835	98	5478	719	F2_1807	N	N	N	N	N	N	N	N	N	N	N	N	N	N	N	A	A	A	A	A	A	A	A	A	A	A	N	H	H	H	H	H	H	H	H	H	H	H	H	H	H	H	H	H
	1014	2325	4401	390	F2_1809	N	N	N	N	N	N	N	N	N	N	N	N	N	N	N	H	H	H	H	H	H	H	H	H	H	H	H	H	H	H	H	H	H	H	H	H	H	H	H	H	H	H	H	H
	1589	1435	4660	446	F2_1810	N	N	N	N	N	N	N	N	N	N	N	N	N	N	N	H	H	H	H	H	H	H	H	H	H	H	H	H	H	H	H	H	H	H	H	H	H	H	H	H	H	H	H	H
	1767	1473	4450	440	F2_1811	N	N	N	N	N	N	N	N	N	N	N	N	N	N	N	H	H	H	H	H	H	H	H	H	H	H	H	H	H	H	H	H	H	H	H	H	H	H	H	H	H	H	H	H
	904	2750	4064	412	F2_1812	N	N	N	N	N	N	N	N	N	N	N	N	N	N	N	H	H	H	H	H	H	H	H	H	H	H	H	H	H	H	H	H	H	H	H	H	H	H	H	H	H	H	H	H
	3210	230	3931	759	F2_1813	N	N	N	N	N	N	N	N	N	N	N	N	N	N	N	H	H	H	H	H	H	H	H	H	H	H	H	H	H	H	H	H	H	H	H	N	N	N	N	N	N	N	B	B
	1558	1151	4955	466	F2_1814	N	N	N	N	N	N	N	N	N	N	N	N	N	N	N	A	A	A	A	A	A	A	A	A	A	A	A	A	A	A	A	A	A	A	A	A	A	A	A	A	A	A	A	A
	1024	2628	4041	437	F2_1815	N	N	N	N	N	N	N	N	N	N	N	N	N	N	N	H	H	H	H	H	H	H	H	H	H	H	H	H	H	H	H	H	H	H	H	H	H	H	H	H	H	H	H	H
	2295	1295	3949	591	F2_1816	N	N	N	N	N	N	N	N	N	N	N	N	N	N	N	H	H	H	H	H	H	H	H	H	H	H	H	H	H	H	H	H	H	H	H	H	H	H	H	H	H	H	H	H
	1787	2606	3310	427	F2_1817	N	N	N	N	N	N	N	N	N	N	N	N	N	N	N	H	H	H	H	H	H	H	H	H	H	H	H	H	N	N	N	N	N	N	B	B	B	B	B	B	B	B	B	B
	911	1741	4985	493	F2_1818	N	N	N	N	N	N	N	N	N	N	N	N	N	N	N	B	B	B	B	B	B	B	B	B	B	B	B	B	B	B	B	B	B	B	B	B	B	B	B	B	B	B	B	B
	666	3346	3750	368	F2_1819	N	N	N	N	N	N	N	N	N	N	N	N	N	N	N	B	N	N	H	H	H	H	H	H	H	H	H	H	H	H	H	H	H	H	H	H	H	H	H	H	H	H	H	H
	1051	2452	4019	608	F2_1820	N	N	N	N	N	N	N	N	N	N	N	N	N	N	N	B	B	B	B	B	B	B	B	B	B	B	B	B	B	B	B	B	B	B	B	B	B	B	B	B	B	B	B	B
	1572	1683	4371	504	F2_1821	N	N	N	N	N	N	N	N	N	N	N	N	N	N	N	B	B	B	B	B	B	B	B	B	B	B	B	B	B	B	B	B	B	B	B	B	B	B	B	B	B	B	B	B
	1754	1977	3974	425	F2_1822	N	N	N	N	N	N	N	N	N	N	N	N	N	N	N	A	A	A	A	A	A	A	A	A	A	A	A	A	A	A	A	A	A	A	A	A	A	A	A	A	A	A	A	A
	2466	1895	3344	425	F2_1823	N	N	N	N	N	N	N	N	N	N	N	N	N	N	N	A	A	A	A	A	A	A	A	A	A	A	A	A	A	A	A	A	A	A	A	A	A	A	A	A	A	A	A	A
	2490	306	4583	751	F2_1824	N	N	N	N	N	N	N	N	N	N	N	N	N	N	N	H	H	H	H	H	H	H	H	H	H	H	H	H	H	H	H	H	H	H	H	N	N	N	N	N	N	N	B	B
	3534	133	3791	672	F2_1825	N	N	N	N	N	N	N	N	N	N	N	N	N	N	N	A	A	A	A	N	N	H	H	H	H	H	H	H	N	N	N	N	N	N	A	A	A	A	A	A	A	A	A	A
	1860	1872	3900	498	F2_1826	N	N	N	N	N	N	N	N	N	N	N	N	N	N	N	H	H	H	H	H	H	H	H	H	H	H	H	H	H	H	H	H	H	H	H	H	H	H	H	H	H	H	H	H
	1967	1838	3881	444	F2_1827	N	N	N	N	N	N	N	N	N	N	N	N	N	N	N	A	A	A	A	A	A	A	A	A	A	A	A	A	A	A	A	A	A	A	A	A	A	A	A	A	A	A	A	A
	1804	1725	4133	468	F2_1828	N	N	N	N	N	N	N	N	N	N	N	N	N	N	N	A	A	A	A	A	A	A	A	A	A	A	A	A	A	A	A	A	A	A	A	A	A	A	A	A	A	A	A	A
	930	2352	4512	336	F2_1829	N	N	N	N	N	N	N	N	N	N	N	N	N	N	N	H	H	H	H	H	H	H	H	H	H	H	H	H	H	H	H	H	H	H	H	H	H	H	H	H	H	H	H	H
	2456	1429	3742	503	F2_1830	N	N	N	N	N	N	N	N	N	N	N	N	N	N	N	H	H	H	H	H	H	H	H	H	H	H	H	H	H	H	H	H	H	H	H	H	H	H	H	H	H	H	H	H
	1991	141	5375	623	F2_1831	N	N	N	N	N	N	N	N	N	N	N	N	N	N	N	H	H	H	H	H	H	H	H	H	H	H	H	H	H	H	H	H	H	H	H	H	H	H	H	H	H	H	H	H
	1527	2575	3700	328	F2_1832	N	N	N	N	N	N	N	N	N	N	N	N	N	N	N	H	H	H	H	H	H	H	H	H	H	H	H	H	H	H	H	H	H	H	H	H	H	H	H	H	H	H	H	H
	1005	2366	4220	539	F2_1833	N	N	N	N	N	N	N	N	N	N	N	N	N	N	N	B	B	B	B	B	B	B	B	B	B	B	B	B	B	B	B	B	B	B	B	B	B	B	B	B	B	B	B	B
	1368	2141	4194	427	F2_1834	N	N	N	N	N	N	N	N	N	N	N	N	N	N	N	A	A	A	A	A	A	A	A	A	A	A	A	A	A	A	A	A	A	A	A	A	A	A	A	A	A	A	A	A
	1466	3159	3029	476	F2_1835	N	N	N	N	N	N	N	N	N	N	N	N	N	N	N	H	H	H	H	H	H	H	H	H	H	H	H	H	H	H	H	H	H	H	H	H	H	H	H	H	H	H	H	H
	1807	1110	4744	469	F2_1836	N	N	N	N	N	N	N	N	N	N	N	N	N	N	N	A	A	A	A	A	A	A	A	A	A	A	A	A	A	A	A	A	A	A	A	A	A	A	A	A	A	A	A	A
	1078	1402	5171	479	F2_1837	N	N	N	N	N	N	N	N	N	N	N	N	N	N	N	A	A	A	A	A	A	A	A	A	A	A	A	A	A	A	A	A	A	A	A	A	A	A	A	A	A	A	A	A
	1164	2064	4377	525	F2_1838	N	N	N	N	N	N	N	N	N	N	N	N	N	N	N	A	A	A	A	A	A	A	A	A	A	A	A	A	N	N	N	N	N	N	H	H	H	H	H	H	H	H	H	H
	1157	1381	5062	530	F2_1839	N	N	N	N	N	N	N	N	N	N	N	N	N	N	N	H	H	H	H	H	H	H	H	H	H	H	H	H	H	H	H	H	H	H	H	H	H	H	H	H	H	H	H	H
	2465	1504	3642	519	F2_1840	N	N	N	N	N	N	N	N	N	N	N	N	N	N	N	A	A	A	A	A	A	A	A	A	A	A	N	H	H	H	H	H	H	H	H	H	H	H	H	H	H	H	H	H
	821	2613	4082	614	F2_1841	N	N	N	N	N	N	N	N	N	N	N	N	N	N	N	H	H	H	H	H	H	H	H	H	H	H	H	H	H	H	H	H	H	H	H	H	H	H	H	H	H	H	H	H
	1484	1947	4269	430	F2_1842	N	N	N	N	N	N	N	N	N	N	N	N	N	N	N	A	A	A	A	A	A	A	A	A	A	A	A	A	A	A	A	A	A	A	A	A	A	A	A	A	A	A	A	A
	702	2557	4385	486	F2_1843	N	N	N	N	N	N	N	N	N	N	N	N	N	N	N	H	H	H	H	H	H	H	H	H	H	H	H	H	H	H	H	H	H	H	H	H	H	H	H	H	H	H	H	H
	2241	989	4600	300	F2_1844	N	N	N	N	N	N	N	N	N	N	N	N	N	N	N	H	H	H	H	H	H	H	H	H	H	H	H	H	H	H	H	H	H	H	H	H	H	H	H	H	H	H	H	H
	1011	1510	5195	414	F2_1845	N	N	N	N	N	N	N	N	N	N	N	N	N	N	N	H	H	H	H	H	H	H	H	H	H	H	H	H	H	H	H	H	H	H	H	H	H	H	H	H	H	H	H	H
	1904	2680	3178	368	F2_1846	N	N	N	N	N	N	N	N	N	N	N	N	N	N	N	H	H	H	H	H	H	H	H	H	H	H	H	H	H	H	H	H	H	H	H	H	H	H	H	H	H	H	H	H
	2339	271	4739	781	F2_1847	N	N	N	N	N	N	N	N	N	N	N	N	N	N	N	H	H	H	H	H	H	H	H	H	H	H	H	H	H	H	H	H	H	H	H	H	H	H	H	H	H	H	H	H
	2356	1001	4487	286	F2_1848	N	N	N	N	N	N	N	N	N	N	N	N	N	N	N	H	H	H	H	H	H	H	H	H	H	H	H	H	H	H	H	H	H	H	H	H	H	H	H	H	H	H	H	H
	1482	1643	4507	498	F2_1849	N	N	N	N	N	N	N	N	N	N	N	N	N	N	N	H	H	H	H	H	H	H	H	H	H	H	H	H	H	H	H	H	H	H	H	H	H	H	H	H	H	H	H	H
	1986	1786	3929	429	F2_1850	N	N	N	N	N	N	N	N	N	N	N	N	N	N	N	H	H	H	H	H	H	H	H	H	H	H	H	H	H	H	H	H	H	H	H	H	H	H	H	H	H	H	H	H
	2689	169	4480	792	F2_1851	N	N	N	N	N	N	N	N	N	N	N	N	N	N	N	A	A	A	A	A	A	A	A	A	A	A	A	A	A	A	A	A	A	A	A	A	A	A	A	A	A	A	A	A
	1013	2021	4687	409	F2_1852	N	N	N	N	N	N	N	N	N	N	N	N	N	N	N	H	H	H	H	H	H	H	H	H	H	H	H	H	H	H	H	H	H	H	H	H	H	H	H	H	H	H	H	H
	3306	116	3955	753	F2_1853	N	N	N	N	N	N	N	N	N	N	N	N	N	N	N	A	A	A	A	A	A	A	A	A	A	A	N	H	H	H	H	H	H	H	H	H	H	H	H	H	H	H	H	H
	2066	1691	3949	424	F2_1854	N	N	N	N	N	N	N	N	N	N	N	N	N	N	N	H	H	H	H	H	H	H	H	H	H	H	H	H	H	H	H	H	H	H	H	H	H	H	H	H	H	H	H	H
	1390	2622	3687	431	F2_1855	N	N	N	N	N	N	N	N	N	N	N	N	N	N	N	H	H	H	H	H	H	H	H	H	H	H	H	H	H	H	H	H	H	H	H	H	H	H	H	H	H	H	H	H
	3069	202	4077	782	F2_1856	N	N	N	N	N	N	N	N	N	N	N	N	N	N	N	A	A	A	A	N	N	H	H	H	H	H	H	H	H	H	H	H	H	H	H	H	H	H	H	H	H	H	H	H
	3112	608	2728	1682	F2_1857	N	N	N	N	N	N	N	N	N	N	N	N	N	N	N	A	N	N	H	H	H	H	H	H	H	H	H	H	H	H	H	H	H	H	H	N	N	N	N	N	N	N	B	B
	2092	1074	4426	538	F2_1858	N	N	N	N	N	N	N	N	N	N	N	N	N	N	N	H	H	H	H	H	H	H	H	H	H	H	H	H	H	H	H	H	H	H	H	H	H	H	H	H	H	H	H	H
	2346	2379	2869	536	F2_1859	N	N	N	N	N	N	N	N	N	N	N	N	N	N	N	H	H	H	H	H	H	H	H	H	H	H	H	H	H	H	H	H	H	H	H	H	H	H	H	H	H	H	H	H
	1126	2383	4078	543	F2_1860	N	N	N	N	N	N	N	N	N	N	N	N	N	N	N	A	A	A	A	A	A	A	A	A	A	A	N	B	N	N	N	N	N	N	N	N	N	N	N	N	N	N	H	N
	3314	74	4186	556	F2_1861	N	N	N	N	N	N	N	N	N	N	N	N	N	N	N	H	H	H	H	H	H	H	H	H	H	H	H	H	H	H	H	H	H	H	H	N	N	N	N	N	N	N	B	B
	1899	203	5383	645	F2_1862	N	N	N	N	N	N	N	N	N	N	N	N	N	N	N	A	A	A	A	A	A	A	A	A	A	A	N	H	H	H	H	H	H	H	H	H	H	H	H	H	H	H	H	H
	1826	2215	3534	555	F2_1863	N	N	N	N	N	N	N	N	N	N	N	N	N	N	N	H	H	H	H	H	H	H	H	H	H	H	H	H	H	H	H	H	H	H	H	N	N	N	N	N	N	N	B	B
	1871	345	5252	662	F2_1864	N	N	N	N	N	N	N	N	N	N	N	N	N	N	N	A	A	A	A	N	N	H	H	H	H	H	H	H	H	H	H	H	H	H	H	H	H	H	H	H	H	H	H	H
	1497	2312	3869	452	F2_1865	N	N	N	N	N	N	N	N	N	N	N	N	N	N	N	B	B	B	B	B	B	B	B	B	B	B	B	B	B	B	B	B	B	B	B	B	B	B	B	B	B	B	B	B
	1902	1184	4654	390	F2_1866	N	N	N	N	N	N	N	N	N	N	N	N	N	N	N	H	H	H	H	H	H	H	H	H	H	H	H	H	H	H	H	H	H	H	H	H	H	H	H	H	H	H	H	N
	1745	1561	4369	455	F2_1867	N	N	N	N	N	N	N	N	N	N	N	N	N	N	N	A	A	A	A	A	A	A	A	A	A	A	A	A	A	A	A	A	A	A	A	A	A	A	A	A	A	A	A	A
	1419	2156	4130	425	F2_1868	N	N	N	N	N	N	N	N	N	N	N	N	N	N	N	H	H	H	H	H	H	H	H	H	H	H	H	H	H	H	H	H	H	H	H	H	H	H	H	H	H	H	H	H
	1080	1831	4802	417	F2_1869	N	N	N	N	N	N	N	N	N	N	N	N	N	N	N	H	H	H	H	H	H	H	H	H	H	H	H	H	H	H	H	H	H	H	H	H	H	H	H	H	H	H	H	H
	2033	1698	4053	346	F2_1870	N	N	N	N	N	N	N	N	N	N	N	N	N	N	N	H	H	H	H	H	H	H	H	H	H	H	H	H	H	H	H	H	H	H	H	H	H	H	H	H	H	H	H	H
	1028	1626	4952	524	F2_1871	N	N	N	N	N	N	N	N	N	N	N	N	N	N	N	B	B	B	B	B	B	B	B	B	B	B	B	B	B	B	B	B	B	B	B	B	B	B	B	B	B	B	B	B
	936	2110	4594	490	F2_1872	N	N	N	N	N	N	N	N	N	N	N	N	N	N	N	H	H	H	H	H	H	H	H	H	H	H	H	H	H	H	H	H	H	H	H	H	H	H	H	H	H	H	H	H
	2050	1695	3965	420	F2_1873	N	N	N	N	N	N	N	N	N	N	N	N	N	N	N	B	B	B	B	B	B	B	B	B	B	B	B	B	B	B	B	B	B	B	B	B	B	B	B	B	B	B	B	B
	1699	1853	3904	674	F2_1874	N	N	N	N	N	N	N	N	N	N	N	N	N	N	N	B	B	B	B	B	B	B	B	B	B	B	B	B	B	B	B	B	B	B	B	B	B	B	B	B	B	B	B	B
	3627	222	3439	842	F2_1875	N	N	N	N	N	N	N	N	N	N	N	N	N	N	N	H	H	H	H	H	H	H	H	H	H	H	H	H	H	H	H	H	H	H	H	N	N	N	N	N	N	N	B	B
	1713	877	5004	536	F2_1876	N	N	N	N	N	N	N	N	N	N	N	N	N	N	N	H	H	H	H	H	H	H	H	H	H	H	H	H	H	H	H	H	H	H	H	N	N	N	N	N	N	N	B	B
	1530	3139	3033	428	F2_1878	N	N	N	N	N	N	N	N	N	N	N	N	N	N	N	H	H	H	H	H	H	H	H	H	H	H	H	H	H	H	H	H	H	H	H	H	H	H	H	H	H	H	H	H
	3066	1337	3386	341	F2_1879	N	N	N	N	N	N	N	N	N	N	N	N	N	N	N	H	H	H	H	H	H	H	H	H	H	H	H	H	H	H	H	H	H	H	H	N	N	N	N	N	N	N	B	B
	714	2073	4842	501	F2_1880	N	N	N	N	N	N	N	N	N	N	N	N	N	N	N	H	H	H	H	H	H	H	H	H	H	H	H	H	H	H	H	H	H	H	H	H	H	H	H	H	H	H	H	H
	1416	1956	4268	490	F2_1881	N	N	N	N	N	N	N	N	N	N	N	N	N	N	N	B	B	B	B	B	B	B	B	B	B	B	B	B	B	B	B	B	B	B	B	B	B	B	B	B	B	B	B	B
	1467	2460	3693	510	F2_1882	N	N	N	N	N	N	N	N	N	N	N	N	N	N	N	B	B	B	B	B	B	B	B	B	B	B	B	B	B	B	B	B	B	B	B	B	B	B	B	B	B	B	B	B
	1622	2032	4058	418	F2_1883	N	N	N	N	N	N	N	N	N	N	N	N	N	N	N	H	H	H	H	H	H	H	H	H	H	H	H	H	H	H	H	H	H	H	H	H	H	H	H	H	H	H	H	H
	3102	132	4144	752	F2_1884	N	N	N	N	N	N	N	N	N	N	N	N	N	N	N	A	A	A	A	N	N	H	H	H	H	H	H	H	H	H	H	H	H	H	H	H	H	H	H	H	H	H	H	H
	1296	1791	4614	429	F2_1885	N	N	N	N	N	N	N	N	N	N	N	N	N	N	N	B	B	B	B	B	B	B	B	B	B	B	B	B	B	B	B	B	B	B	B	B	B	B	B	B	B	B	B	B
	1659	2229	3815	427	F2_1886	N	N	N	N	N	N	N	N	N	N	N	N	N	N	N	H	H	H	H	H	H	H	H	H	H	H	H	H	H	H	H	H	H	H	H	H	H	H	H	H	H	H	H	H
	2032	1465	4234	399	F2_1887	N	N	N	N	N	N	N	N	N	N	N	N	N	N	N	B	B	B	B	B	B	B	B	B	B	B	B	B	B	B	B	B	B	B	B	B	B	B	B	B	B	B	B	B
	1610	1330	4857	333	F2_1888	N	N	N	N	N	N	N	N	N	N	N	N	N	N	N	H	H	H	H	H	H	H	H	H	H	H	H	H	H	H	H	H	H	H	H	H	H	H	H	H	H	H	H	N
	3638	93	3693	706	F2_1889	N	N	N	N	N	N	N	N	N	N	N	N	N	N	N	A	A	A	A	N	N	H	H	H	H	H	H	H	H	H	H	H	H	H	H	H	H	H	H	H	H	H	H	H
	85	346	7334	365	F2_1890	N	N	N	N	N	N	N	N	N	N	N	N	N	N	N	H	H	H	H	H	H	H	H	H	H	H	H	H	H	H	H	H	H	H	H	H	H	H	H	H	H	H	H	H
	2581	246	4602	701	F2_1891	N	N	N	N	N	N	N	N	N	N	N	N	N	N	N	H	H	H	H	H	H	H	H	H	H	H	H	H	H	H	H	H	H	H	H	N	N	N	N	N	N	N	B	B
	1688	2596	3494	352	F2_1892	N	N	N	N	N	N	N	N	N	N	N	N	N	N	N	A	A	A	A	A	A	A	A	A	A	A	A	A	A	A	A	A	A	A	A	N	N	N	N	N	N	N	H	H
	1104	1892	4692	442	F2_1893	N	N	N	N	N	N	N	N	N	N	N	N	N	N	N	B	B	B	B	B	B	B	B	B	B	B	B	B	B	B	B	B	B	B	B	B	B	B	B	B	B	B	B	B
	1164	2394	4296	276	F2_1894	N	N	N	N	N	N	N	N	N	N	N	N	N	N	N	B	B	B	B	B	B	B	B	B	B	B	B	B	B	B	B	B	B	B	B	B	B	B	B	B	B	B	B	B
	1931	984	4869	346	F2_1895	N	N	N	N	N	N	N	N	N	N	N	N	N	N	N	A	A	A	A	A	A	A	A	A	A	A	A	A	A	A	A	A	A	A	A	A	A	A	A	A	A	A	A	A
	898	2608	4172	452	F2_1896	N	N	N	N	N	N	N	N	N	N	N	N	N	N	N	H	H	H	H	H	H	H	H	H	H	H	H	H	H	H	H	H	H	H	H	H	H	H	H	H	H	H	H	H
	740	2799	4148	443	F2_1897	N	N	N	N	N	N	N	N	N	N	N	N	N	N	N	B	B	B	B	B	B	B	B	B	B	B	B	B	B	B	B	B	B	B	B	B	B	B	B	B	B	B	B	B
	2893	882	3992	363	F2_1898	N	N	N	N	N	N	N	N	N	N	N	N	N	N	N	A	A	A	A	A	A	A	A	A	A	A	A	A	A	A	A	A	A	A	A	A	A	A	A	A	A	A	A	A
	1584	1693	4347	506	F2_1899	N	N	N	N	N	N	N	N	N	N	N	N	N	N	N	A	A	A	A	A	A	A	A	A	A	A	A	A	A	A	A	A	A	A	A	A	A	A	A	A	A	A	A	A
	992	1755	4905	478	F2_1900	N	N	N	N	N	N	N	N	N	N	N	N	N	N	N	A	A	A	A	A	A	A	A	A	A	A	A	A	A	A	A	A	A	A	A	A	A	A	A	A	A	A	A	A
	1882	1539	4257	452	F2_1901	N	N	N	N	N	N	N	N	N	N	N	N	N	N	N	H	H	H	H	H	H	H	H	H	H	H	H	H	H	H	H	H	H	H	H	H	H	H	H	H	H	H	H	H
	2873	1310	3533	414	F2_1902	N	N	N	N	N	N	N	N	N	N	N	N	N	N	N	A	A	A	A	A	A	A	A	A	A	A	A	A	A	A	A	A	A	A	A	A	A	A	A	A	A	A	A	A
	1519	1113	5065	433	F2_1903	N	N	N	N	N	N	N	N	N	N	N	N	N	N	N	H	H	H	H	H	H	H	H	H	H	H	H	H	H	H	H	H	H	H	H	H	H	H	H	H	H	H	H	H
	900	2214	4623	393	F2_1904	N	N	N	N	N	N	N	N	N	N	N	N	N	N	N	H	H	H	H	H	H	H	H	H	H	H	N	B	B	B	B	B	B	B	B	B	B	B	B	B	B	B	B	B
	1662	2263	3822	383	F2_1905	N	N	N	N	N	N	N	N	N	N	N	N	N	N	N	A	A	A	A	A	A	A	A	A	A	A	N	H	H	H	H	H	H	H	H	H	H	H	H	H	H	H	H	H
	1858	1093	4712	467	F2_1906	N	N	N	N	N	N	N	N	N	N	N	N	N	N	N	H	H	H	H	H	H	H	H	H	H	H	H	H	H	H	H	H	H	H	H	H	H	H	H	H	H	H	H	H
	2041	1841	3847	401	F2_1907	N	N	N	N	N	N	N	N	N	N	N	N	N	N	N	H	H	H	H	H	H	H	H	H	H	H	H	H	H	H	H	H	H	H	H	H	H	H	H	H	H	H	H	H
	862	3164	3636	468	F2_1909	N	N	N	N	N	N	N	N	N	N	N	N	N	N	N	H	H	H	H	H	H	H	H	H	H	H	H	H	H	H	H	H	H	H	H	H	H	H	H	H	H	H	H	H
[truncated: 5,000 more columns]
