# Supplementary material for: Adapting Genotyping-by-Sequencing for Rice F2 Populations
Source: G3 (Bethesda). 2017 Jan 11;7(3):881–93. doi: 10.1534/g3.116.038190 (PMC5345719; doi:10.1534/g3.116.038190)
Supplement: Supplementary file 19 [file 881FileS3.xlsx]

## Sheet: Dataset S3
		Dataset S3: Comparison of GBS-derived genotypes and Sanger sequencing-derived genotypes.
		Shown is a comparison between parental genotypes (A Nipponbare, B Oryza longistaminata, H heterozygous) derived from either the GBS pipeline or Sanger sequencing of the genomic region around the SNP. The ten most error-prone markers and the ten most error-prone F2 individuals were selected for sequencing. GBS-derived genotypes are shown in their regional context with four markers upstream and dow…
		GBS-derived genotypes									Sanger sequencing-derived genotypes
		S1_34605863	S1_34624059	S1_35422574	S1_35474080	S1_35814881	S1_36379908	S1_36489501	S1_36635157	S1_37888090	S1_35814881
	F2_1130	H	H	B	H	H	B	H	B	H	H
	F2_1216	A	A	H	A	A	H	A	H	A	A
	F2_1308	H	H	B	H	H	B	H	B	H	H
	F2_1354	A	A	H	A	A	H	A	H	A	A
	F2_1357	A	A	H	A	A	H	A	H	A	A
	F2_1472	H	H	H	A	A	H	A	H	A	A
	F2_1546	A	A	H	A	A	H	A	H	A	A
	F2_1555	A	A	H	A	A	H	A	H	A	A
	F2_1748	A	A	H	A	A	H	A	H	A	A
	F2_1800	A	A	H	A	A	H	A	H	A	A
		S2_25778348	S2_26511786	S2_26817724	S2_27279396	S2_27559565	S2_28137856	S2_28997342	S2_29111628	S2_29258360	S2_27559565	alt-203
	F2_1130	A	A	A	A	H	A	A	A	A	H	A
	F2_1216	A	A	A	A	H	A	A	A	A	H	A
	F2_1308	H	H	B	H	B	H	H	H	H	B	B
	F2_1354	H	H	H	H	B	H	H	H	H	B	A
	F2_1357	A	A	A	A	H	A	A	A	A	H	A
	F2_1472	H	H	H	H	B	H	H	H	H	B	B
	F2_1546	A	A	A	A	H	A	A	A	A	H	A
	F2_1555	A	A	A	A	H	A	A	A	A	H	A
	F2_1748	A	A	A	A	H	A	A	A	A	H	A
	F2_1800	A	A	A	A	H	A	A	A	A	H	A
		S2_29258360	S2_30469777	S2_31613748	S2_32290751	S2_33775271	S2_33844680	S2_33854867	S2_34784384	S2_35379649	S2_33775271	alt-179
	F2_1130	A	A	H	A	H	A	A	A	H	H	A
	F2_1216	A	A	H	A	B	H	A	H	H	B	H
	F2_1308	H	H	B	H	B	H	H	H	H	B	H
	F2_1354	H	H	B	H	H	A	A	A	A	H	A
	F2_1357	A	A	A	A	A	A	A	A	A	A	A
	F2_1472	H	H	B	H	B	H	H	H	H	B	H
	F2_1546	A	A	H	A	H	A	A	A	A	H	A
	F2_1555	A	A	H	A	H	A	A	A	A	H	A
	F2_1748	A	A	H	A	H	A	A	A	A	H	A
	F2_1800	A	A	H	A	B	H	H	H	H	B	H
		S3_15337560	S3_15687936	S3_17043424	S3_19492503	S3_19727230	S3_26120133	S3_27403904	S3_27779836	S3_27946811	S3_19727230
	F2_1130	H	A	A	A	A	A	A	H	A	A
	F2_1216	B	H	H	B	H	H	H	B	H	H
	F2_1308	H	A	A	H	H	A	A	H	A	H
	F2_1354	B	H	H	H	H	H	H	B	H	H
	F2_1357	H	H	H	H	H	H	H	H	H	H
	F2_1472	H	A	A	A	A	A	A	H	A	A
	F2_1546	H	A	A	A	A	A	A	H	A	A
	F2_1555	B	H	H	H	H	B	H	B	H	H
	F2_1748	H	A	A	A	A	A	A	H	A	A
	F2_1800	H	A	A	A	A	A	H	B	H	A
		S4_32139752	S4_33126600	S4_33982144	S4_34876298	S4_34893410	S4_34989644	S4_35127842	S5_841848	S5_1190322	S4_34893410	alt+43
	F2_1130	H	H	H	H	B	H	H	A	A	B	B
	F2_1216	A	A	A	A	H	A	A	A	A	A	H
	F2_1308	H	A	A	A	H	A	A	A	A	A	H
	F2_1354	A	A	A	A	H	A	A	H	H	A	H
	F2_1357	H	H	H	H	B	H	H	A	A	B	B
	F2_1472	H	A	A	A	H	A	A	A	A	A	H
	F2_1546	A	A	A	A	H	A	A	A	A	A	H
	F2_1555	H	H	H	H	B	H	H	H	H	B	B
	F2_1748	H	H	H	H	B	H	H	A	A	B	B
	F2_1800	A	A	A	A	H	A	A	A	A	A	H
		S5_4699683	S5_4814866	S5_6570851	S5_14262153	S5_17933310	S5_19331833	S5_21102278	S5_21145532	S5_22518832	S5_17933310	alt-99	alt-191
	F2_1130	A	A	A	A	H	A	H	H	H	H	A	A
	F2_1216	A	A	A	A	H	A	H	H	H	H	A	A
	F2_1308	A	A	A	A	H	H	H	B	H	H	A	A
	F2_1354	H	H	H	H	B	H	H	H	H	B	A	H
	F2_1357	A	A	A	A	H	A	A	A	A	H	A	A
	F2_1472	H	H	H	A	B	A	H	B	H	B	H	H
	F2_1546	A	A	A	H	B	H	H	H	H	B	A	H
	F2_1555	B	H	H	H	B	H	H	H	H	B	A	H
	F2_1748	A	A	A	A	H	A	A	A	A	H	A	A
	F2_1800	A	A	A	A	H	A	H	H	H	H	A	A
		S6_3540104	S6_5760918	S6_9337284	S6_9871610	S6_9939063	S6_10889298	S6_11483552	S6_12657765	S6_13144571	S6_9939063
	F2_1130	A	H	A	A	H	A	H	H	H	H
	F2_1216	A	H	A	A	H	A	A	A	A	H
	F2_1308	A	H	A	H	H	A	A	A	A	H
	F2_1354	A	H	A	A	H	A	A	A	A	H
	F2_1357	A	H	A	A	H	A	A	A	A	H
	F2_1472	A	H	A	A	H	A	A	A	A	H
	F2_1546	A	H	A	A	H	A	A	A	A	H
	F2_1555	A	H	A	H	H	A	A	A	A	H
	F2_1748	A	H	A	A	H	A	A	A	A	H
	F2_1800	A	H	A	A	H	A	A	A	A	H
		S7_28873917	S7_28878093	S7_28909567	S8_918914	S8_1541274	S8_2256335	S8_2305971	S8_2306062	S8_9786452	S8_1541274	alt+18
	F2_1130	B	B	H	A	H	A	A	H	A	A	A
	F2_1216	B	B	H	A	H	A	A	H	A	A	A
	F2_1308	B	B	H	A	H	A	A	H	A	A	A
	F2_1354	B	B	H	A	H	A	A	H	A	A	A
	F2_1357	B	B	H	A	H	A	A	H	A	A	A
	F2_1472	B	B	H	A	H	A	A	H	A	A	A
	F2_1546	H	H	A	H	B	H	H	B	H	A	A
	F2_1555	H	H	A	A	H	A	A	B	A	A	A
	F2_1748	B	B	H	A	H	A	A	H	A	A	A
	F2_1800	H	H	A	A	H	A	A	H	H	A	A
		S9_16437594	S9_16574122	S9_16781558	S9_16935564	S9_17316259	S9_17321352	S9_17714669	S9_19363562	S9_20132806	S9_17316259
	F2_1130	H	H	H	H	H	H	H	H	H	H
	F2_1216	A	A	A	A	A	A	A	A	A	A
	F2_1308	A	A	A	A	A	A	A	A	A	A
	F2_1354	A	A	A	A	A	A	A	H	H	A
	F2_1357	A	A	A	A	A	A	A	A	A	A
	F2_1472	H	H	H	H	H	H	H	H	H	H
	F2_1546	H	H	H	H	H	H	H	H	H	H
	F2_1555	H	H	H	H	H	H	H	H	H	H
	F2_1748	A	A	A	A	A	A	A	A	A	A
	F2_1800	H	H	H	H	H	H	H	H	H	H
		S10_9790890	S10_14798504	S10_15167860	S10_16027882	S10_17005530	S10_17587913	S10_18496907	S10_18518383	S10_19238621	S10_17005530	alt+25
	F2_1130	B	H	H	B	H	H	H	H	B	B	B
	F2_1216	B	H	B	H	H	H	H	H	B	B	B
	F2_1308	A	A	A	H	H	A	A	A	H	B	B
	F2_1354	H	A	A	H	H	A	H	H	B	H	B
	F2_1357	H	A	H	A	H	A	A	A	H	B	B
	F2_1472	H	A	A	H	H	A	A	A	H	B	B
	F2_1546	H	A	A	H	H	A	A	A	H	H	B
	F2_1555	A	A	A	H	H	A	A	A	H	B	B
	F2_1748	H	A	A	H	H	A	A	A	H	B	B
	F2_1800	H	A	A	H	H	A	A	A	H	H	B
